# Supplementary material for: Whole genome analysis of selection associated with resistance to heat stress in chickens
Source: Sci Rep. 2026 Apr 7;16:11726. doi: 10.1038/s41598-026-41813-8 (PMC13062120; doi:10.1038/s41598-026-41813-8)
Supplement: Supplementary file 5 — Supplementary Material 5 [file 41598_2026_41813_MOESM5_ESM.ods]

## Sheet: indigenous_chickens_
Supplementary information, Table S1
ConsortiumID	Breed/Location	Country	DepthOfCoverage	Pop1	Joined Location	Accession	DataSource	Species	Coordinates	High Temp(°C)	Low Temp(°C)	Mean Temp(°C)	Humidity (%)	THI (all-year mean)	mean-Hottest Month-humidity (%)	THI-hottest season
Afghan1	Afghanistan	Afghanistan	9.2	South_Asia	Afghanistan, Afghanistan	MingShan	39S_L6_I053	Gallus gallus domesticus	33.93911, 67.709953	39	5	23	59	69.9273	44	79.8672
Afghan10	Afghanistan	Afghanistan	7.7	South_Asia	Afghanistan, Afghanistan	MingShan	ypt943	Gallus gallus domesticus	33.93911, 67.709953	39	5	23	59	69.9273	44	79.8672
Afghan11	Afghanistan	Afghanistan	8.2	South_Asia	Afghanistan, Afghanistan	MingShan	ypt944_L3_I030	Gallus gallus domesticus	33.93911, 67.709953	39	5	23	59	69.9273	44	79.8672
Afghan2	Afghanistan	Afghanistan	7.4	South_Asia	Afghanistan, Afghanistan	MingShan	40S_L2_I054	Gallus gallus domesticus	33.93911, 67.709953	39	5	23	59	69.9273	44	79.8672
Afghan3	Afghanistan	Afghanistan	8.3	South_Asia	Afghanistan, Afghanistan	MingShan	41S_L5_I045	Gallus gallus domesticus	33.93911, 67.709953	39	5	23	59	69.9273	44	79.8672
Afghan4	Afghanistan	Afghanistan	7.5	South_Asia	Afghanistan, Afghanistan	MingShan	42S_L3_I055	Gallus gallus domesticus	33.93911, 67.709953	39	5	23	59	69.9273	44	79.8672
Afghan5	Afghanistan	Afghanistan	12.9	South_Asia	Afghanistan, Afghanistan	MingShan	43S	Gallus gallus domesticus	33.93911, 67.709953	39	5	23	59	69.9273	44	79.8672
Afghan6	Afghanistan	Afghanistan	8.7	South_Asia	Afghanistan, Afghanistan	MingShan	ypt939_L5_I025	Gallus gallus domesticus	33.93911, 67.709953	39	5	23	59	69.9273	44	79.8672
Afghan7	Afghanistan	Afghanistan	7.9	South_Asia	Afghanistan, Afghanistan	MingShan	ypt940_L4_I026	Gallus gallus domesticus	33.93911, 67.709953	39	5	23	59	69.9273	44	79.8672
Afghan8	Afghanistan	Afghanistan	7.7	South_Asia	Afghanistan, Afghanistan	MingShan	ypt941_L5_I027	Gallus gallus domesticus	33.93911, 67.709953	39	5	23	59	69.9273	44	79.8672
Afghan9	Afghanistan	Afghanistan	7.4	South_Asia	Afghanistan, Afghanistan	MingShan	ypt942_L7_I028	Gallus gallus domesticus	33.93911, 67.709953	39	5	23	59	69.9273	44	79.8672
Indonesia1	Bali	Indonesia	5.7	SouthEast_Asia	Bali, Indonesia	MingShan	ypt2163	Gallus gallus domesticus	-8.3405389, 115.0919509	31	24	27	80	78.114	80	79.716
Indonesia2	Bali	Indonesia	7.1	SouthEast_Asia	Bali, Indonesia	MingShan	ypt2164	Gallus gallus domesticus	-8.3405389, 115.0919509	31	24	27	80	78.114	80	79.716
Indonesia28	Bali	Indonesia	6.4	SouthEast_Asia	Bali, Indonesia	MingShan	ypt2214	Gallus gallus domesticus	-7.614529200000001, 110.7122465	34	24	28	75	79.045	69	79.7329
Indonesia29	Bali	Indonesia	6.1	SouthEast_Asia	Bali, Indonesia	MingShan	ypt2215	Gallus gallus domesticus	-7.614529200000001, 110.7122465	34	24	28	75	79.045	69	79.7329
Indonesia3	Bali	Indonesia	6.3	SouthEast_Asia	Bali, Indonesia	MingShan	ypt2165	Gallus gallus domesticus	-8.3405389, 115.0919509	31	24	27	80	78.114	80	79.716
Indonesia30	Bali	Indonesia	5.5	SouthEast_Asia	Bali, Indonesia	MingShan	ypt2216	Gallus gallus domesticus	-8.3405389, 115.0919509	31	24	27	80	78.114	80	79.716
Indonesia31	Bali	Indonesia	5.8	SouthEast_Asia	Bali, Indonesia	MingShan	ypt2217	Gallus gallus domesticus	-8.3405389, 115.0919509	31	24	27	80	78.114	80	79.716
Indonesia32	Bali	Indonesia	5.2	SouthEast_Asia	Bali, Indonesia	MingShan	ypt2218	Gallus gallus domesticus	-8.3405389, 115.0919509	31	24	27	80	78.114	80	79.716
Indonesia33	Bali	Indonesia	5.3	SouthEast_Asia	Bali, Indonesia	MingShan	ypt2219	Gallus gallus domesticus	-8.3405389, 115.0919509	31	24	27	80	78.114	80	79.716
Indonesia34	Bali	Indonesia	5.3	SouthEast_Asia	Bali, Indonesia	MingShan	ypt2220	Gallus gallus domesticus	-8.3405389, 115.0919509	31	24	27	80	78.114	80	79.716
Indonesia35	Bali	Indonesia	6.3	SouthEast_Asia	Bali, Indonesia	MingShan	ypt2221	Gallus gallus domesticus	-8.3405389, 115.0919509	31	24	27	80	78.114	80	79.716
Indonesia36	Bali	Indonesia	5.6	SouthEast_Asia	Bali, Indonesia	MingShan	ypt2222	Gallus gallus domesticus	-8.3405389, 115.0919509	31	24	27	80	78.114	80	79.716
Indonesia4	Bali	Indonesia	8	SouthEast_Asia	Bali, Indonesia	MingShan	ypt2166	Gallus gallus domesticus	-8.3405389, 115.0919509	31	24	27	80	78.114	80	79.716
Indonesia5	Bali	Indonesia	7.6	SouthEast_Asia	Bali, Indonesia	MingShan	ypt2167	Gallus gallus domesticus	-8.3405389, 115.0919509	31	24	27	80	78.114	80	79.716
Indonesia6	Bali	Indonesia	6.5	SouthEast_Asia	Bali, Indonesia	MingShan	ypt2168	Gallus gallus domesticus	-8.3405389, 115.0919509	31	24	27	80	78.114	80	79.716
Huaibeima01	Huaibei Partridge chicken	Anhui	9.8	East_Asia	NA	PRJNA482210	SAMN09700479	Gallus gallus domesticus	31.631336237059674, 117.00000112045873	32	-1	16	74	60.3996	79	81.1739
Huaibeima02	Huaibei Partridge chicken	Anhui	10.1	East_Asia	NA	PRJNA482210	SAMN09700480	Gallus gallus domesticus	31.631336237059674, 117.00000112045873	32	-1	16	74	60.3996	79	81.1739
Huaibeima06	Huaibei Partridge chicken	Anhui	10.4	East_Asia	NA	PRJNA482210	SAMN09700481	Gallus gallus domesticus	31.631336237059674, 117.00000112045873	32	-1	16	74	60.3996	79	81.1739
Huaibeima09	Huaibei Partridge chicken	Anhui	13.2	East_Asia	NA	PRJNA482210	SAMN09700482	Gallus gallus domesticus	31.631336237059674, 117.00000112045873	32	-1	16	74	60.3996	79	81.1739
Huaibeima11	Huaibei Partridge chicken	Anhui	12.8	East_Asia	NA	PRJNA482210	SAMN09700483	Gallus gallus domesticus	31.631336237059674, 117.00000112045873	32	-1	16	74	60.3996	79	81.1739
Huaibeima12	Huaibei Partridge chicken	Anhui	11.7	East_Asia	NA	PRJNA482210	SAMN09700484	Gallus gallus domesticus	31.631336237059674, 117.00000112045873	32	-1	16	74	60.3996	79	81.1739
Huaibeima13	Huaibei Partridge chicken	Anhui	7.9	East_Asia	NA	PRJNA482210	SAMN09700485	Gallus gallus domesticus	32.265239083081894, 117.2526866528568	32	-1	16	74	60.3996	79	81.1739
Huaibeima16	Huaibei Partridge chicken	Anhui	10.1	East_Asia	NA	PRJNA482210	SAMN09700486	Gallus gallus domesticus	31.631336237059674, 117.00000112045873	32	-1	16	74	60.3996	79	81.1739
Huaibeima27	Huaibei Partridge chicken	Anhui	9.8	East_Asia	NA	PRJNA482210	SAMN09700487	Gallus gallus domesticus	31.631336237059674, 117.00000112045873	32	-1	16	74	60.3996	79	81.1739
Huaibeima29	Huaibei Partridge chicken	Anhui	11	East_Asia	NA	PRJNA482210	SAMN09700488	Gallus gallus domesticus	31.631336237059674, 117.00000112045873	32	-1	16	74	60.3996	79	81.1739
Huaixiang01	Huaixiang	Guangdong	15.5	East_Asia	NA	PRJNA482210	SAMN09700489	Gallus gallus domesticus	23.3790333, 113.7632828	34	10	23	73	71.1131	77	82.458
Huaixiang03	Huaixiang	Guangdong	10.7	East_Asia	NA	PRJNA482210	SAMN09700490	Gallus gallus domesticus	23.198784240522627, 112.65389273039901	34	10	23	73	71.1131	77	82.458
Huaixiang05	Huaixiang	Guangdong	10.1	East_Asia	NA	PRJNA482210	SAMN09700491	Gallus gallus domesticus	23.198784240522627, 112.65389273039901	34	10	23	73	71.1131	77	82.458
Huaixiang13	Huaixiang	Guangdong	10.8	East_Asia	NA	PRJNA482210	SAMN09700492	Gallus gallus domesticus	23.198784240522627, 112.65389273039901	34	10	23	73	71.1131	77	82.458
Huaixiang14	Huaixiang	Guangdong	10.8	East_Asia	NA	PRJNA482210	SAMN09700493	Gallus gallus domesticus	23.198784240522627, 112.65389273039901	34	10	23	73	71.1131	77	82.458
Huaixiang18	Huaixiang	Guangdong	8.7	East_Asia	NA	PRJNA482210	SAMN09700494	Gallus gallus domesticus	23.198784240522627, 112.65389273039901	34	10	23	73	71.1131	77	82.458
Huaixiang20	Huaixiang	Guangdong	7.9	East_Asia	NA	PRJNA482210	SAMN09700495	Gallus gallus domesticus	23.198784240522627, 112.65389273039901	34	10	23	73	71.1131	77	82.458
Huaixiang25	Huaixiang	Guangdong	9.9	East_Asia	NA	PRJNA482210	SAMN09700496	Gallus gallus domesticus	23.198784240522627, 112.65389273039901	34	10	23	73	71.1131	77	82.458
Huaixiang28	Huaixiang	Guangdong	8.9	East_Asia	NA	PRJNA482210	SAMN09700497	Gallus gallus domesticus	23.198784240522627, 112.65389273039901	34	10	23	73	71.1131	77	82.458
Huaixiang31	Huaixiang	Guangdong	9.7	East_Asia	NA	PRJNA482210	SAMN09700498	Gallus gallus domesticus	23.198784240522627, 112.65389273039901	34	10	23	73	71.1131	77	82.458
Huiyang01	Huiyang Bearded	Guangdong	8.2	East_Asia	NA	PRJNA482210	SAMN09700429	Gallus gallus domesticus	23.198784240522627, 112.65389273039901	34	10	23	73	71.1131	77	82.458
Huiyang02	Huiyang Bearded	Guangdong	8.2	East_Asia	NA	PRJNA482210	SAMN09700430	Gallus gallus domesticus	23.198784240522627, 112.65389273039901	34	10	23	73	71.1131	77	82.458
Huiyang03	Huiyang Bearded	Guangdong	8	East_Asia	NA	PRJNA482210	SAMN09700431	Gallus gallus domesticus	23.198784240522627, 112.65389273039901	34	10	23	73	71.1131	77	82.458
Huiyang05	Huiyang Bearded	Guangdong	9.1	East_Asia	NA	PRJNA482210	SAMN09700432	Gallus gallus domesticus	23.198784240522627, 112.65389273039901	34	10	23	73	71.1131	77	82.458
Huiyang11	Huiyang Bearded	Guangdong	8.1	East_Asia	NA	PRJNA482210	SAMN09700433	Gallus gallus domesticus	23.198784240522627, 112.65389273039901	34	10	23	73	71.1131	77	82.458
Huiyang12	Huiyang Bearded	Guangdong	8.3	East_Asia	NA	PRJNA482210	SAMN09700434	Gallus gallus domesticus	23.198784240522627, 112.65389273039901	34	10	23	73	71.1131	77	82.458
Huiyang13	Huiyang Bearded	Guangdong	5.7	East_Asia	NA	PRJNA482210	SAMN09700435	Gallus gallus domesticus	22.996671753360683, 113.24715441515973	34	10	23	73	71.1131	77	82.458
Huiyang27	Huiyang Bearded	Guangdong	11	East_Asia	NA	PRJNA482210	SAMN09700436	Gallus gallus domesticus	23.198784240522627, 112.65389273039901	34	10	23	73	71.1131	77	82.458
Huiyang29	Huiyang Bearded	Guangdong	9.2	East_Asia	NA	PRJNA482210	SAMN09700437	Gallus gallus domesticus	23.198784240522627, 112.65389273039901	34	10	23	73	71.1131	77	82.458
Huiyang30	Huiyang Bearded	Guangdong	10.2	East_Asia	NA	PRJNA482210	SAMN09700438	Gallus gallus domesticus	23.198784240522627, 112.65389273039901	34	10	23	73	71.1131	77	82.458
Jianghan26	Jianghan	Hubei	9.6	East_Asia	NA	PRJNA482210	SAMN09700439	Gallus gallus domesticus	31.018094921363815, 112.43669599220408	33	1	17	75	61.9675	77	80.8857
Jianghan27	Jianghan	Hubei	10	East_Asia	NA	PRJNA482210	SAMN09700440	Gallus gallus domesticus	31.018094921363815, 112.43669599220408	33	1	17	75	61.9675	77	80.8857
Jianghan28	Jianghan	Hubei	9.7	East_Asia	NA	PRJNA482210	SAMN09700441	Gallus gallus domesticus	31.018094921363815, 112.43669599220408	33	1	17	75	61.9675	77	80.8857
Jianghan30	Jianghan	Hubei	8.6	East_Asia	NA	PRJNA482210	SAMN09700442	Gallus gallus domesticus	31.018094921363815, 112.43669599220408	33	1	17	75	61.9675	77	80.8857
Jianghan34	Jianghan	Hubei	10.6	East_Asia	NA	PRJNA482210	SAMN09700443	Gallus gallus domesticus	31.008679122664958, 112.63444988712432	33	1	17	75	61.9675	77	80.8857
Jianghan35	Jianghan	Hubei	13.7	East_Asia	NA	PRJNA482210	SAMN09700444	Gallus gallus domesticus	31.018094921363815, 112.43669599220408	33	1	17	75	61.9675	77	80.8857
Jianghan38	Jianghan	Hubei	8.4	East_Asia	NA	PRJNA482210	SAMN09700445	Gallus gallus domesticus	31.018094921363815, 112.43669599220408	33	1	17	75	61.9675	77	80.8857
Jianghan43	Jianghan	Hubei	10.6	East_Asia	NA	PRJNA482210	SAMN09700446	Gallus gallus domesticus	31.018094921363815, 112.43669599220408	33	1	17	75	61.9675	77	80.8857
Jianghan45	Jianghan	Hubei	9.7	East_Asia	NA	PRJNA482210	SAMN09700447	Gallus gallus domesticus	31.018094921363815, 112.43669599220408	33	1	17	75	61.9675	77	80.8857
Jianghan46	Jianghan	Hubei	10.2	East_Asia	NA	PRJNA482210	SAMN09700448	Gallus gallus domesticus	30.375321, 69.34511599999999	37	-2	18	46	62.4992	43	83.4005
Pakistan10	Pakistan	Pakistan	6	South_Asia	Pakistan, Pakistan	MingShan	ypt2092	Gallus gallus domesticus	30.375321, 69.34511599999999	37	-2	18	46	62.4992	43	83.4005
Pakistan11	Pakistan	Pakistan	5.6	South_Asia	Pakistan, Pakistan	MingShan	ypt2093	Gallus gallus domesticus	30.375321, 69.34511599999999	37	-2	18	46	62.4992	43	83.4005
Pakistan12	Pakistan	Pakistan	6	South_Asia	Pakistan, Pakistan	MingShan	ypt2094	Gallus gallus domesticus	30.375321, 69.34511599999999	37	-2	18	46	62.4992	43	83.4005
Pakistan13	Pakistan	Pakistan	6.1	South_Asia	Pakistan, Pakistan	MingShan	ypt2095	Gallus gallus domesticus	30.375321, 69.34511599999999	37	-2	18	46	62.4992	43	83.4005
Pakistan14	Pakistan	Pakistan	6.4	South_Asia	Pakistan, Pakistan	MingShan	ypt2098	Gallus gallus domesticus	30.375321, 69.34511599999999	37	-2	18	46	62.4992	43	83.4005
Pakistan15	Pakistan	Pakistan	6.5	South_Asia	Pakistan, Pakistan	MingShan	ypt2100	Gallus gallus domesticus	30.375321, 69.34511599999999	37	-2	18	46	62.4992	43	83.4005
Pakistan16	Pakistan	Pakistan	4.9	South_Asia	Pakistan, Pakistan	MingShan	ypt2101	Gallus gallus domesticus	30.375321, 69.34511599999999	37	-2	18	46	62.4992	43	83.4005
Pakistan17	Pakistan	Pakistan	5.5	South_Asia	Pakistan, Pakistan	MingShan	ypt2102	Gallus gallus domesticus	30.375321, 69.34511599999999	37	-2	18	46	62.4992	43	83.4005
Pakistan18	Pakistan	Pakistan	6.5	South_Asia	Pakistan, Pakistan	MingShan	ypt2103	Gallus gallus domesticus	30.375321, 69.34511599999999	37	-2	18	46	62.4992	43	83.4005
Pakistan19	Pakistan	Pakistan	6.2	South_Asia	Pakistan, Pakistan	MingShan	ypt2105	Gallus gallus domesticus	30.375321, 69.34511599999999	37	-2	18	46	62.4992	43	83.4005
Pakistan20	Pakistan	Pakistan	5.3	South_Asia	Pakistan, Pakistan	MingShan	ypt2106	Gallus gallus domesticus	30.375321, 69.34511599999999	37	-2	18	46	62.4992	43	83.4005
Pakistan21	Pakistan	Pakistan	5.7	South_Asia	Pakistan, Pakistan	MingShan	ypt2107	Gallus gallus domesticus	30.375321, 69.34511599999999	37	-2	18	46	62.4992	43	83.4005
Pakistan22	Pakistan	Pakistan	6.4	South_Asia	Pakistan, Pakistan	MingShan	ypt2108	Gallus gallus domesticus	30.375321, 69.34511599999999	37	-2	18	46	62.4992	43	83.4005
Pakistan23	Pakistan	Pakistan	5.8	South_Asia	Pakistan, Pakistan	MingShan	ypt2109	Gallus gallus domesticus	30.375321, 69.34511599999999	37	-2	18	46	62.4992	43	83.4005
Pakistan24	Pakistan	Pakistan	7	South_Asia	Pakistan, Pakistan	MingShan	ypt2110	Gallus gallus domesticus	30.375321, 69.34511599999999	37	-2	18	46	62.4992	43	83.4005
Pakistan25	Pakistan	Pakistan	4.8	South_Asia	Pakistan, Pakistan	MingShan	ypt2111	Gallus gallus domesticus	30.375321, 69.34511599999999	37	-2	18	46	62.4992	43	83.4005
Pakistan26	Pakistan	Pakistan	7.4	South_Asia	Pakistan, Pakistan	MingShan	ypt2112	Gallus gallus domesticus	30.375321, 69.34511599999999	37	-2	18	46	62.4992	43	83.4005
Pakistan27	Pakistan	Pakistan	7.1	South_Asia	Pakistan, Pakistan	MingShan	ypt2114	Gallus gallus domesticus	30.375321, 69.34511599999999	37	-2	18	46	62.4992	43	83.4005
Pakistan28	Pakistan	Pakistan	6.8	South_Asia	Pakistan, Pakistan	MingShan	ypt2115	Gallus gallus domesticus	30.375321, 69.34511599999999	37	-2	18	46	62.4992	43	83.4005
Pakistan29	Pakistan	Pakistan	6.6	South_Asia	Pakistan, Pakistan	MingShan	ypt2116	Gallus gallus domesticus	30.375321, 69.34511599999999	37	-2	18	46	62.4992	43	83.4005
Pakistan30	Pakistan	Pakistan	5	South_Asia	Pakistan, Pakistan	MingShan	ypt2117	Gallus gallus domesticus	30.375321, 69.34511599999999	37	-2	18	46	62.4992	43	83.4005
Pakistan31	Pakistan	Pakistan	6	South_Asia	Pakistan, Pakistan	MingShan	ypt2118	Gallus gallus domesticus	30.375321, 69.34511599999999	37	-2	18	46	62.4992	43	83.4005
Pakistan32	Pakistan	Pakistan	5.6	South_Asia	Pakistan, Pakistan	MingShan	ypt2119	Gallus gallus domesticus	30.375321, 69.34511599999999	37	-2	18	46	62.4992	43	83.4005
Pakistan33	Pakistan	Pakistan	5.5	South_Asia	Pakistan, Pakistan	MingShan	ypt2120	Gallus gallus domesticus	30.375321, 69.34511599999999	37	-2	18	46	62.4992	43	83.4005
Pakistan34	Pakistan	Pakistan	5.1	South_Asia	Pakistan, Pakistan	MingShan	ypt2121	Gallus gallus domesticus	30.375321, 69.34511599999999	37	-2	18	46	62.4992	43	83.4005
Pakistan35	Pakistan	Pakistan	5.5	South_Asia	Pakistan, Pakistan	MingShan	ypt2122	Gallus gallus domesticus	30.375321, 69.34511599999999	37	-2	18	46	62.4992	43	83.4005
Pakistan6	Pakistan	Pakistan	6.2	South_Asia	Pakistan, Pakistan	MingShan	ypt2082	Gallus gallus domesticus	30.375321, 69.34511599999999	37	-2	18	46	62.4992	43	83.4005
Pakistan7	Pakistan	Pakistan	6.4	South_Asia	Pakistan, Pakistan	MingShan	ypt2086	Gallus gallus domesticus	30.375321, 69.34511599999999	37	-2	18	46	62.4992	43	83.4005
Pakistan8	Pakistan	Pakistan	5.7	South_Asia	Pakistan, Pakistan	MingShan	ypt2087	Gallus gallus domesticus	30.375321, 69.34511599999999	37	-2	18	46	62.4992	43	83.4005
Pakistan9	Pakistan	Pakistan	5.3	South_Asia	Pakistan, Pakistan	MingShan	ypt2091	Gallus gallus domesticus	30.375321, 69.34511599999999	37	-2	18	46	62.4992	43	83.4005
Iran104	Shiraz	Iran	8.4	Middle_East	Shiraz, Iran	MingShan	82S	Gallus gallus domesticus	29.5926119, 52.5835646	41	4	22	38	66.9624	22	77.0714
Iran105	Shiraz	Iran	9	Middle_East	Shiraz, Iran	MingShan	83S_L3_I033	Gallus gallus domesticus	29.5926119, 52.5835646	41	4	22	38	66.9624	22	77.0714
Iran123	Shiraz	Iran	9.3	Middle_East	Shiraz, Iran	MingShan	ypt909_L5_I004	Gallus gallus domesticus	29.5926119, 52.5835646	41	4	22	38	66.9624	22	77.0714
Iran124	Shiraz	Iran	10	Middle_East	Shiraz, Iran	MingShan	ypt910_L3_I005	Gallus gallus domesticus	29.5926119, 52.5835646	41	4	22	38	66.9624	22	77.0714
Iran125	Shiraz	Iran	9.1	Middle_East	Shiraz, Iran	MingShan	ypt911_L6_I006	Gallus gallus domesticus	29.5926119, 52.5835646	41	4	22	38	66.9624	22	77.0714
Iran137	Shiraz	Iran	8.3	Middle_East	Shiraz, Iran	MingShan	ypt924_L3_I021	Gallus gallus domesticus	29.5926119, 52.5835646	41	4	22	38	66.9624	22	77.0714
Iran138	Shiraz	Iran	7.8	Middle_East	Shiraz, Iran	MingShan	ypt925_L2_I022	Gallus gallus domesticus	29.5926119, 52.5835646	41	4	22	38	66.9624	22	77.0714
Iran139	Shiraz	Iran	7.9	Middle_East	Shiraz, Iran	MingShan	ypt926_L2_I023	Gallus gallus domesticus	29.5926119, 52.5835646	41	4	22	38	66.9624	22	77.0714
Iran29	Shiraz	Iran	8.9	Middle_East	Shiraz, Iran	MingShan	127S_L2_I045	Gallus gallus domesticus	29.5926119, 52.5835646	41	4	22	38	66.9624	22	77.0714
Iran30	Shiraz	Iran	8.7	Middle_East	Shiraz, Iran	MingShan	128S_L1_I042	Gallus gallus domesticus	29.5926119, 52.5835646	41	4	22	38	66.9624	22	77.0714
Iran31	Shiraz	Iran	8.4	Middle_East	Shiraz, Iran	MingShan	129S_L3_I043	Gallus gallus domesticus	29.5926119, 52.5835646	41	4	22	38	66.9624	22	77.0714
Iran33	Shiraz	Iran	10.2	Middle_East	Shiraz, Iran	MingShan	130S_L4_I044	Gallus gallus domesticus	29.5926119, 52.5835646	41	4	22	38	66.9624	22	77.0714
Iran43	Shiraz	Iran	7.8	Middle_East	Shiraz, Iran	MingShan	17S_L3_I024	Gallus gallus domesticus	29.5926119, 52.5835646	41	4	22	38	66.9624	22	77.0714
Iran44	Shiraz	Iran	8.4	Middle_East	Shiraz, Iran	MingShan	18S_L7_I025	Gallus gallus domesticus	29.5926119, 52.5835646	41	4	22	38	66.9624	22	77.0714
Iran45	Shiraz	Iran	10.3	Middle_East	Shiraz, Iran	MingShan	19S_L4_I026	Gallus gallus domesticus	29.5926119, 52.5835646	41	4	22	38	66.9624	22	77.0714
Iran47	Shiraz	Iran	9.2	Middle_East	Shiraz, Iran	MingShan	20S_L7_I027	Gallus gallus domesticus	29.5926119, 52.5835646	41	4	22	38	66.9624	22	77.0714
Wuhua01	Wuhua Yellow	Guangdong	10.1	East_Asia	NA	PRJNA482210	SAMN09700459	Gallus gallus domesticus	23.198784240522627, 112.65389273039901	34	10	23	73	71.1131	77	82.458
Wuhua04	Wuhua Yellow	Guangdong	9.8	East_Asia	NA	PRJNA482210	SAMN09700460	Gallus gallus domesticus	23.198784240522627, 112.65389273039901	34	10	23	73	71.1131	77	82.458
Wuhua05	Wuhua Yellow	Guangdong	5.4	East_Asia	NA	PRJNA482210	SAMN09700461	Gallus gallus domesticus	23.016896672833923, 113.19222277768189	34	10	23	73	71.1131	77	82.458
Wuhua10	Wuhua Yellow	Guangdong	11.1	East_Asia	NA	PRJNA482210	SAMN09700462	Gallus gallus domesticus	23.198784240522627, 112.65389273039901	34	10	23	73	71.1131	77	82.458
Wuhua12	Wuhua Yellow	Guangdong	9.7	East_Asia	NA	PRJNA482210	SAMN09700463	Gallus gallus domesticus	23.198784240522627, 112.65389273039901	34	10	23	73	71.1131	77	82.458
Wuhua17	Wuhua Yellow	Guangdong	11.5	East_Asia	NA	PRJNA482210	SAMN09700464	Gallus gallus domesticus	23.198784240522627, 112.65389273039901	34	10	23	73	71.1131	77	82.458
Wuhua18	Wuhua Yellow	Guangdong	9.9	East_Asia	NA	PRJNA482210	SAMN09700465	Gallus gallus domesticus	23.198784240522627, 112.65389273039901	34	10	23	73	71.1131	77	82.458
Wuhua29	Wuhua Yellow	Guangdong	11.6	East_Asia	NA	PRJNA482210	SAMN09700466	Gallus gallus domesticus	23.198784240522627, 112.65389273039901	34	10	23	73	71.1131	77	82.458
Wuhua38	Wuhua Yellow	Guangdong	10.3	East_Asia	NA	PRJNA482210	SAMN09700467	Gallus gallus domesticus	23.198784240522627, 112.65389273039901	34	10	23	73	71.1131	77	82.458
Wuhua39	Wuhua Yellow	Guangdong	8.8	East_Asia	NA	PRJNA482210	SAMN09700468	Gallus gallus domesticus	23.198784240522627, 112.65389273039901	34	10	23	73	71.1131	77	82.458
WuhuaA	Wuhua Yellow	Wuhua	22.5	East_Asia	NA	PRJNA624239	SAMN14572365	Gallus gallus domesticus	23.198784240522627, 112.65389273039901	34	10	23	73	71.1131	77	82.458
WuhuaB	Wuhua Yellow	Wuhua	16.4	East_Asia	NA	PRJNA624239	SAMN14572366	Gallus gallus domesticus	23.198784240522627, 112.65389273039901	34	10	23	73	71.1131	77	82.458
WuhuaC	Wuhua Yellow	Wuhua	23.9	East_Asia	NA	PRJNA624239	SAMN14572367	Gallus gallus domesticus	23.198784240522627, 112.65389273039901	34	10	23	73	71.1131	77	82.458
WuhuaD	Wuhua Yellow	Wuhua	18.8	East_Asia	NA	PRJNA624239	SAMN14572368	Gallus gallus domesticus	23.198784240522627, 112.65389273039901	34	10	23	73	71.1131	77	82.458
WuhuaE	Wuhua Yellow	Wuhua	16.4	East_Asia	NA	PRJNA624239	SAMN14572369	Gallus gallus domesticus	23.198784240522627, 112.65389273039901	34	10	23	73	71.1131	77	82.458
WuhuaF	Wuhua Yellow	Wuhua	19.9	East_Asia	NA	PRJNA624239	SAMN14572370	Gallus gallus domesticus	23.198784240522627, 112.65389273039901	34	10	23	73	71.1131	77	82.458
WuhuaG	Wuhua Yellow	Wuhua	20.6	East_Asia	NA	PRJNA624239	SAMN14572371	Gallus gallus domesticus	23.198784240522627, 112.65389273039901	34	10	23	73	71.1131	77	82.458
WuhuaH	Wuhua Yellow	Wuhua	20.5	East_Asia	NA	PRJNA624239	SAMN14572372	Gallus gallus domesticus	23.198784240522627, 112.65389273039901	34	10	23	73	71.1131	77	82.458
WuhuaI	Wuhua Yellow	Wuhua	19.7	East_Asia	NA	PRJNA624239	SAMN14572373	Gallus gallus domesticus	23.198784240522627, 112.65389273039901	34	10	23	73	71.1131	77	82.458
WuhuaJ	Wuhua Yellow	Wuhua	16.6	East_Asia	NA	PRJNA624239	SAMN14572374	Gallus gallus domesticus	23.198784240522627, 112.65389273039901	34	10	23	73	71.1131	77	82.458
WuhuaK	Wuhua Yellow	Wuhua	18.1	East_Asia	NA	PRJNA624239	SAMN14572375	Gallus gallus domesticus	23.198784240522627, 112.65389273039901	34	10	23	73	71.1131	77	82.458
Iran103	Zahedan	Iran	7.8	Middle_East	Zahedan, Iran	MingShan	7S_L4_I007	Gallus gallus domesticus	29.451926, 60.88419829999999	37	0	19	27	62.9077	16	72.0956
Iran11	Zahedan	Iran	8.2	Middle_East	Zahedan, Iran	MingShan	10S_L1_I052	Gallus gallus domesticus	29.451926, 60.88419829999999	37	0	19	27	62.9077	16	72.0956
Iran110	Zahedan	Iran	8.3	Middle_East	Zahedan, Iran	MingShan	9S	Gallus gallus domesticus	29.451926, 60.88419829999999	37	0	19	27	62.9077	16	72.0956
Iran140	Zahedan	Iran	5.1	Middle_East	Zahedan, Iran	MingShan	ypt928	Gallus gallus domesticus	29.451926, 60.88419829999999	37	0	19	27	62.9077	16	72.0956
Iran141	Zahedan	Iran	5.2	Middle_East	Zahedan, Iran	MingShan	ypt929	Gallus gallus domesticus	29.451926, 60.88419829999999	37	0	19	27	62.9077	16	72.0956
Iran142	Zahedan	Iran	4.8	Middle_East	Zahedan, Iran	MingShan	ypt930	Gallus gallus domesticus	29.451926, 60.88419829999999	37	0	19	27	62.9077	16	72.0956
Iran143	Zahedan	Iran	5.1	Middle_East	Zahedan, Iran	MingShan	ypt931	Gallus gallus domesticus	29.451926, 60.88419829999999	37	0	19	27	62.9077	16	72.0956
Iran144	Zahedan	Iran	5.3	Middle_East	Zahedan, Iran	MingShan	ypt932	Gallus gallus domesticus	29.451926, 60.88419829999999	37	0	19	27	62.9077	16	72.0956
Iran21	Zahedan	Iran	8.5	Middle_East	Zahedan, Iran	MingShan	11S	Gallus gallus domesticus	29.451926, 60.88419829999999	37	0	19	27	62.9077	16	72.0956
Iran32	Zahedan	Iran	7.3	Middle_East	Zahedan, Iran	MingShan	12S_L4_I011	Gallus gallus domesticus	29.451926, 60.88419829999999	37	0	19	27	62.9077	16	72.0956
Iran39	Zahedan	Iran	9.1	Middle_East	Zahedan, Iran	MingShan	13S_L7_I012	Gallus gallus domesticus	29.451926, 60.88419829999999	37	0	19	27	62.9077	16	72.0956
Iran40	Zahedan	Iran	8.6	Middle_East	Zahedan, Iran	MingShan	14S_L2_I021	Gallus gallus domesticus	29.451926, 60.88419829999999	37	0	19	27	62.9077	16	72.0956
Iran41	Zahedan	Iran	8.5	Middle_East	Zahedan, Iran	MingShan	15S_L6_I022	Gallus gallus domesticus	29.451926, 60.88419829999999	37	0	19	27	62.9077	16	72.0956
Iran46	Zahedan	Iran	8.3	Middle_East	Zahedan, Iran	MingShan	1S	Gallus gallus domesticus	29.451926, 60.88419829999999	37	0	19	27	62.9077	16	72.0956
Iran57	Zahedan	Iran	8.8	Middle_East	Zahedan, Iran	MingShan	2S	Gallus gallus domesticus	29.451926, 60.88419829999999	37	0	19	27	62.9077	16	72.0956
Iran66	Zahedan	Iran	7.5	Middle_East	Zahedan, Iran	MingShan	3S_L4_I003	Gallus gallus domesticus	29.451926, 60.88419829999999	37	0	19	27	62.9077	16	72.0956
Iran73	Zahedan	Iran	7.7	Middle_East	Zahedan, Iran	MingShan	4S_L4_I004	Gallus gallus domesticus	29.451926, 60.88419829999999	37	0	19	27	62.9077	16	72.0956
Iran84	Zahedan	Iran	8.2	Middle_East	Zahedan, Iran	MingShan	5S	Gallus gallus domesticus	29.451926, 60.88419829999999	37	0	19	27	62.9077	16	72.0956
Iran95	Zahedan	Iran	8	Middle_East	Zahedan, Iran	MingShan	6S	Gallus gallus domesticus	29.451926, 60.88419829999999	37	0	19	27	62.9077	16	72.0956

## Sheet: Commercial_chicken
Supplementary information, Table S1
ConsortiumID	Breed/Location	Country	DepthOfCoverage	Pop1	Joined Location	Accession	DataSource	Species
WhiteLeghorn10	White Leghorn	White Leghorn	23.5	Commercial	NA	PRJNA664592	SAMN16226606	Gallus gallus domesticus
WhiteLeghorn11	White Leghorn	White Leghorn	29.1	Commercial	NA	PRJNA664592	SAMN16226605	Gallus gallus domesticus
WhiteLeghorn12	White Leghorn	White Leghorn	25.8	Commercial	NA	PRJNA664592	SAMN16226604	Gallus gallus domesticus
WhiteLeghorn13	White Leghorn	White Leghorn	27.9	Commercial	NA	PRJNA664592	SAMN16226603	Gallus gallus domesticus
WhiteLeghorn14	White Leghorn	White Leghorn	64.6	Commercial	NA	PRJNA664592	SAMN16226602	Gallus gallus domesticus
WhiteLeghorn15	White Leghorn	White Leghorn	104.4	Commercial	NA	PRJNA664592	SAMN16226601	Gallus gallus domesticus
WhiteLeghorn16	White Leghorn	White Leghorn	26.3	Commercial	NA	PRJNA664592	SAMN16226600	Gallus gallus domesticus
WhiteLeghorn17	White Leghorn	White Leghorn	23.9	Commercial	NA	PRJNA664592	SAMN16226564	Gallus gallus domesticus
WhiteLeghorn18	White Leghorn	White Leghorn	26.7	Commercial	NA	PRJNA664592	SAMN16226599	Gallus gallus domesticus
WhiteLeghorn19	White Leghorn	White Leghorn	22.5	Commercial	NA	PRJNA664592	SAMN16226598	Gallus gallus domesticus
WhiteLeghorn20	White Leghorn	White Leghorn	22.6	Commercial	NA	PRJNA664592	SAMN16226597	Gallus gallus domesticus
WhiteLeghorn21	White Leghorn	White Leghorn	72.2	Commercial	NA	PRJNA664592	SAMN16226596	Gallus gallus domesticus
WhiteLeghorn22	White Leghorn	White Leghorn	14.2	Commercial	NA	PRJNA291174	SAMN03940091	Gallus gallus domesticus
WhiteLeghorn22-1	White Leghorn	White Leghorn	14.2	Commercial	NA	PRJNA664592	SAMN16226595	Gallus gallus domesticus
WhiteLeghorn23	White Leghorn	White Leghorn	83.5	Commercial	NA	PRJNA291174	SAMN03940092	Gallus gallus domesticus
WhiteLeghorn23-1	White Leghorn	White Leghorn	83.5	Commercial	NA	PRJNA664592	SAMN16226594	Gallus gallus domesticus
WhiteLeghorn24	White Leghorn	White Leghorn	36.5	Commercial	NA	PRJNA291174	SAMN03940093	Gallus gallus domesticus
WhiteLeghorn24-1	White Leghorn	White Leghorn	36.5	Commercial	NA	PRJNA664592	SAMN16226593	Gallus gallus domesticus
WhiteLeghorn25	White Leghorn	White Leghorn	20.6	Commercial	NA	PRJNA664592	SAMN16226592	Gallus gallus domesticus
WhiteLeghorn26	White Leghorn	White Leghorn	18.9	Commercial	NA	PRJNA664592	SAMN16226591	Gallus gallus domesticus
WhiteLeghorn27	White Leghorn	White Leghorn	16.3	Commercial	NA	PRJNA664592	SAMN16226590	Gallus gallus domesticus
WhiteLeghorn28	White Leghorn	White Leghorn	28.8	Commercial	NA	PRJNA664592	SAMN16226563	Gallus gallus domesticus
WhiteLeghorn29	White Leghorn	White Leghorn	10.6	Commercial	NA	PRJNA664592	SAMN16226589	Gallus gallus domesticus
WhiteLeghorn3	White Leghorn	White Leghorn	21.6	Commercial	NA	PRJNA664592	SAMN16226569	Gallus gallus domesticus
WhiteLeghorn30	White Leghorn	White Leghorn	75.2	Commercial	NA	PRJNA664592	SAMN16226588	Gallus gallus domesticus
WhiteLeghorn31	White Leghorn	White Leghorn	85.6	Commercial	NA	PRJNA664592	SAMN16226587	Gallus gallus domesticus
WhiteLeghorn33	White Leghorn	White Leghorn	18.6	Commercial	NA	PRJNA664592	SAMN16226585	Gallus gallus domesticus
WhiteLeghorn35	White Leghorn	White Leghorn	23.1	Commercial	NA	PRJNA664592	SAMN16226583	Gallus gallus domesticus
WhiteLeghorn36	White Leghorn	White Leghorn	23.9	Commercial	NA	PRJNA664592	SAMN16226582	Gallus gallus domesticus
WhiteLeghorn37	White Leghorn	White Leghorn	33.3	Commercial	NA	PRJNA664592	SAMN16226581	Gallus gallus domesticus
WhiteLeghorn38	White Leghorn	White Leghorn	21.8	Commercial	NA	PRJNA664592	SAMN16226580	Gallus gallus domesticus
WhiteLeghorn39	White Leghorn	White Leghorn	23.4	Commercial	NA	PRJNA664592	SAMN16226562	Gallus gallus domesticus
WhiteLeghorn40	White Leghorn	White Leghorn	25.9	Commercial	NA	PRJNA664592	SAMN16226579	Gallus gallus domesticus
WhiteLeghorn41	White Leghorn	White Leghorn	12.4	Commercial	NA	PRJNA664592	SAMN16226578	Gallus gallus domesticus
WhiteLeghorn42	White Leghorn	White Leghorn	5.4	Commercial	NA	PRJNA664592	SAMN16226577	Gallus gallus domesticus
WhiteLeghorn43	White Leghorn	White Leghorn	22.6	Commercial	NA	PRJNA664592	SAMN16226576	Gallus gallus domesticus
WhiteLeghorn44	White Leghorn	White Leghorn	17.9	Commercial	NA	PRJNA664592	SAMN16226575	Gallus gallus domesticus
WhiteLeghorn45	White Leghorn	White Leghorn	21.2	Commercial	NA	PRJNA664592	SAMN16226574	Gallus gallus domesticus
WhiteLeghorn46	White Leghorn	White Leghorn	23.8	Commercial	NA	PRJNA664592	SAMN16226573	Gallus gallus domesticus
WhiteLeghorn47	White Leghorn	White Leghorn	21.3	Commercial	NA	PRJNA664592	SAMN16226572	Gallus gallus domesticus
WhiteLeghorn48	White Leghorn	White Leghorn	24.7	Commercial	NA	PRJNA664592	SAMN16226571	Gallus gallus domesticus
WhiteLeghorn49	White Leghorn	White Leghorn	17.4	Commercial	NA	PRJNA664592	SAMN16226570	Gallus gallus domesticus
WhiteLeghorn5	White Leghorn	White Leghorn	16.2	Commercial	NA	PRJNA664592	SAMN16226567	Gallus gallus domesticus
WhiteLeghorn50	White Leghorn	White Leghorn	20.8	Commercial	NA	PRJNA664592	SAMN16226561	Gallus gallus domesticus
WhiteLeghorn51	White Leghorn	White Leghorn	28.2	Commercial	NA	PRJNA664592	SAMN16226560	Gallus gallus domesticus
WhiteLeghorn6	White Leghorn	White Leghorn	26.6	Commercial	NA	PRJNA664592	SAMN16226566	Gallus gallus domesticus
WhiteLeghorn7	White Leghorn	White Leghorn	18.8	Commercial	NA	PRJNA664592	SAMN16226565	Gallus gallus domesticus
WhiteLeghorn8	White Leghorn	White Leghorn	26.7	Commercial	NA	PRJNA664592	SAMN16226608	Gallus gallus domesticus
WhiteLeghorn9	White Leghorn	White Leghorn	23.2	Commercial	NA	PRJNA664592	SAMN16226607	Gallus gallus domesticus
