# Supplementary material for: Whole genome analysis of selection associated with resistance to heat stress in chickens
Source: Sci Rep. 2026 Apr 7;16:11726. doi: 10.1038/s41598-026-41813-8 (PMC13062120; doi:10.1038/s41598-026-41813-8)
Supplement: Supplementary file 6 — Supplementary Material 6 [file 41598_2026_41813_MOESM6_ESM.xls]

## Sheet: ClueGO Results
ID	Term	Ontology Source	Term PValue	Term PValue Corrected with Bonferroni step down	Group PValue	Group PValue Corrected with Bonferroni step down	GOLevels	GOGroups	% Associated Genes	Nr. Genes	Associated Genes Found
GO:0009266	response to temperature stimulus	GO_BiologicalProcess-EBI-UniProt-GOA_18.11.2019_00h00	0.00132276	0.0489422	0.00132276	0.00264552	[3]	Group0	5.26316	5	[BDNF, DNAJC3, TRPV1, TRPV2, TRPV3]
GO:0019722	calcium-mediated signaling	GO_BiologicalProcess-EBI-UniProt-GOA_18.11.2019_00h00	0.00123136	0.0467918	0.00123136	0.00369409	[5, 6, 7]	Group1	4.31655	6	[ATP2B4, CALM1, CATSPER4, MCU, MTOR, TRAT1]
GO:0030544	Hsp70 protein binding	GO_MolecularFunction-EBI-UniProt-GOA_18.11.2019_00h00	0.00122473	0.0477644	0.00122473	0.00489891	[4]	Group2	12	3	[DNAJB12, DNAJC18, DNAJC8]
GO:0030838	positive regulation of actin filament polymerization	GO_BiologicalProcess-EBI-UniProt-GOA_18.11.2019_00h00	0.0255178	0.0255178	0.0255178	0.0255178	[5, 6, 7, 8, 9, 10, 11]	Group3	4.05405	3	[MTOR, SCIN, WIPF3]
KEGG:04744	Phototransduction	KEGG_18.11.2019	0.000954859	0.0391492	0.000954859	0.0047743	[-1]	Group4	13.0435	3	[CALM1, GUCA1C, SLC24A1]
GO:0006816	calcium ion transport	GO_BiologicalProcess-EBI-UniProt-GOA_18.11.2019_00h00	1.29807e-05	0.000804806	1.29807e-05	0.000116827	[8]	Group5	4.26357	11	[ATP2B4, CACNB2, CATSPER4, CDH23, MCU, NPSR1, PRKD1, SLC24A1, TRPV1, TRPV2, TRPV3]
GO:0070588	calcium ion transmembrane transport	GO_BiologicalProcess-EBI-UniProt-GOA_18.11.2019_00h00	1.11193e-05	0.000700515	1.29807e-05	0.000116827	[8, 9]	Group5	4.83092	10	[ATP2B4, CACNB2, CATSPER4, MCU, NPSR1, PRKD1, SLC24A1, TRPV1, TRPV2, TRPV3]
GO:0015085	calcium ion transmembrane transporter activity	GO_BiologicalProcess-EBI-UniProt-GOA_18.11.2019_00h00	1.92243e-05	0.00115346	1.29807e-05	0.000116827	[8, 9, 10]	Group5	5.97015	8	[ATP2B4, CACNB2, CATSPER4, MCU, SLC24A1, TRPV1, TRPV2, TRPV3]
GO:0006929	substrate-dependent cell migration	GO_BiologicalProcess-EBI-UniProt-GOA_18.11.2019_00h00	0.000954859	0.0391492	0.000132034	0.000924235	[4, 5]	Group6	13.0435	3	[NEDD9, NELL1, SEMA3A]
GO:0031532	actin cytoskeleton reorganization	GO_BiologicalProcess-EBI-UniProt-GOA_18.11.2019_00h00	0.0246332	0.0492664	0.000132034	0.000924235	[4, 6]	Group6	4.10959	3	[MCU, NEDD9, NELL1]
GO:0061387	regulation of extent of cell growth	GO_BiologicalProcess-EBI-UniProt-GOA_18.11.2019_00h00	0.000423968	0.0190786	0.000132034	0.000924235	[4, 5, 6]	Group6	6.75676	5	[BDNF, NELL1, RAB11A, SEMA3A, TRPV2]
GO:0021602	cranial nerve morphogenesis	GO_BiologicalProcess-EBI-UniProt-GOA_18.11.2019_00h00	0.00122473	0.0477644	0.000132034	0.000924235	[3, 4, 5, 7, 8]	Group6	12	3	[CITED2, NELL1, SEMA3A]
GO:0010769	regulation of cell morphogenesis involved in differentiation	GO_BiologicalProcess-EBI-UniProt-GOA_18.11.2019_00h00	5.01583e-05	0.00285902	0.000132034	0.000924235	[5, 6, 7]	Group6	4.54545	9	[BDNF, HECW1, LRRC4C, MAP2K1, NEDD9, NELL1, RAB11A, SEMA3A, TRPV2]
GO:0014032	neural crest cell development	GO_BiologicalProcess-EBI-UniProt-GOA_18.11.2019_00h00	0.0246332	0.0492664	0.000132034	0.000924235	[5, 6, 7, 8, 9]	Group6	4.10959	3	[CITED2, NELL1, SEMA3A]
GO:0006929	substrate-dependent cell migration	GO_BiologicalProcess-EBI-UniProt-GOA_18.11.2019_00h00	0.000954859	0.0391492	1.75326e-05	0.000140261	[4, 5]	Group7	13.0435	3	[NEDD9, NELL1, SEMA3A]
GO:0008361	regulation of cell size	GO_BiologicalProcess-EBI-UniProt-GOA_18.11.2019_00h00	0.000708463	0.0297554	1.75326e-05	0.000140261	[4, 5]	Group7	4.8	6	[BDNF, MTOR, NELL1, RAB11A, SEMA3A, TRPV2]
GO:0030307	positive regulation of cell growth	GO_BiologicalProcess-EBI-UniProt-GOA_18.11.2019_00h00	0.0010908	0.0436318	1.75326e-05	0.000140261	[3, 4, 5, 6]	Group7	5.49451	5	[BDNF, EGFR, NELL1, RAB11A, TRPV2]
GO:0061387	regulation of extent of cell growth	GO_BiologicalProcess-EBI-UniProt-GOA_18.11.2019_00h00	0.000423968	0.0190786	1.75326e-05	0.000140261	[4, 5, 6]	Group7	6.75676	5	[BDNF, NELL1, RAB11A, SEMA3A, TRPV2]
GO:0021602	cranial nerve morphogenesis	GO_BiologicalProcess-EBI-UniProt-GOA_18.11.2019_00h00	0.00122473	0.0477644	1.75326e-05	0.000140261	[3, 4, 5, 7, 8]	Group7	12	3	[CITED2, NELL1, SEMA3A]
GO:0010769	regulation of cell morphogenesis involved in differentiation	GO_BiologicalProcess-EBI-UniProt-GOA_18.11.2019_00h00	5.01583e-05	0.00285902	1.75326e-05	0.000140261	[5, 6, 7]	Group7	4.54545	9	[BDNF, HECW1, LRRC4C, MAP2K1, NEDD9, NELL1, RAB11A, SEMA3A, TRPV2]
GO:0010770	positive regulation of cell morphogenesis involved in differentiation	GO_BiologicalProcess-EBI-UniProt-GOA_18.11.2019_00h00	0.000191631	0.00958155	1.75326e-05	0.000140261	[4, 5, 6, 7, 8]	Group7	6.12245	6	[BDNF, MAP2K1, NEDD9, NELL1, RAB11A, TRPV2]
GO:0014032	neural crest cell development	GO_BiologicalProcess-EBI-UniProt-GOA_18.11.2019_00h00	0.0246332	0.0492664	1.75326e-05	0.000140261	[5, 6, 7, 8, 9]	Group7	4.10959	3	[CITED2, NELL1, SEMA3A]
GO:0010976	positive regulation of neuron projection development	GO_BiologicalProcess-EBI-UniProt-GOA_18.11.2019_00h00	0.000301424	0.0144684	1.75326e-05	0.000140261	[5, 6, 7, 8, 9, 10, 11, 12]	Group7	4.66667	7	[BDNF, DLG5, MAP2K1, NELL1, RAB11A, TRPV2, TXLNB]
GO:0045773	positive regulation of axon extension	GO_BiologicalProcess-EBI-UniProt-GOA_18.11.2019_00h00	0.00137588	0.0495318	1.75326e-05	0.000140261	[4, 5, 6, 7, 8, 9, 10, 11, 12, 13, 14, 15]	Group7	11.5385	3	[NELL1, RAB11A, TRPV2]
GO:0050770	regulation of axonogenesis	GO_BiologicalProcess-EBI-UniProt-GOA_18.11.2019_00h00	0.000130678	0.00679528	1.75326e-05	0.000140261	[6, 7, 8, 9, 10, 11, 12, 13]	Group7	5.34351	7	[BDNF, LRRC4C, MAP2K1, NELL1, RAB11A, SEMA3A, TRPV2]
GO:0050772	positive regulation of axonogenesis	GO_BiologicalProcess-EBI-UniProt-GOA_18.11.2019_00h00	0.000145897	0.00744073	1.75326e-05	0.000140261	[5, 6, 7, 8, 9, 10, 11, 12, 13, 14]	Group7	8.47458	5	[BDNF, MAP2K1, NELL1, RAB11A, TRPV2]
GO:0005283	amino acid:sodium symporter activity	GO_BiologicalProcess-EBI-UniProt-GOA_18.11.2019_00h00	2.39222e-06	0.000157887	0.000300886	0.00180532	[8, 9, 10, 11, 12, 13]	Group8	33.3333	4	[SLC6A1, SLC6A11, SLC6A15, SLC6A5]
GO:0006836	neurotransmitter transport	GO_BiologicalProcess-EBI-UniProt-GOA_18.11.2019_00h00	0.000662714	0.0284967	0.000300886	0.00180532	[4]	Group8	4.09357	7	[CACNB2, LIN7C, SLC17A6, SLC6A1, SLC6A11, SLC6A15, SLC6A5]
GO:0015849	organic acid transport	GO_BiologicalProcess-EBI-UniProt-GOA_18.11.2019_00h00	0.000308061	0.0144789	0.000300886	0.00180532	[5]	Group8	4.0201	8	[CTNS, PLA2G12B, SLC17A6, SLC5A12, SLC6A1, SLC6A11, SLC6A15, SLC6A5]
GO:0005326	neurotransmitter transmembrane transporter activity	GO_BiologicalProcess-EBI-UniProt-GOA_18.11.2019_00h00	2.4687e-05	0.00143185	0.000300886	0.00180532	[5, 6]	Group8	12.1951	5	[SLC17A6, SLC6A1, SLC6A11, SLC6A15, SLC6A5]
GO:1903825	organic acid transmembrane transport	GO_BiologicalProcess-EBI-UniProt-GOA_18.11.2019_00h00	0.000118689	0.00629054	0.000300886	0.00180532	[5, 6]	Group8	5.42636	7	[CTNS, SLC17A6, SLC5A12, SLC6A1, SLC6A11, SLC6A15, SLC6A5]
GO:0005342	organic acid transmembrane transporter activity	GO_BiologicalProcess-EBI-UniProt-GOA_18.11.2019_00h00	5.42894e-05	0.0030402	0.000300886	0.00180532	[6, 7]	Group8	6.14035	7	[CTNS, SLC17A6, SLC5A12, SLC6A1, SLC6A11, SLC6A15, SLC6A5]
GO:0046942	carboxylic acid transport	GO_BiologicalProcess-EBI-UniProt-GOA_18.11.2019_00h00	0.000308061	0.0144789	0.000300886	0.00180532	[6, 7]	Group8	4.0201	8	[CTNS, PLA2G12B, SLC17A6, SLC5A12, SLC6A1, SLC6A11, SLC6A15, SLC6A5]
GO:0006865	amino acid transport	GO_BiologicalProcess-EBI-UniProt-GOA_18.11.2019_00h00	7.62453e-05	0.00411724	0.000300886	0.00180532	[5, 7, 8]	Group8	7.22892	6	[CTNS, SLC17A6, SLC6A1, SLC6A11, SLC6A15, SLC6A5]
GO:0006814	sodium ion transport	GO_BiologicalProcess-EBI-UniProt-GOA_18.11.2019_00h00	0.000596565	0.0262489	0.000300886	0.00180532	[7]	Group8	4.16667	7	[CATSPER4, HECW1, SLC24A1, SLC6A1, SLC6A11, SLC6A15, SLC6A5]
GO:0008514	organic anion transmembrane transporter activity	GO_BiologicalProcess-EBI-UniProt-GOA_18.11.2019_00h00	0.000367846	0.0169209	0.000300886	0.00180532	[6, 7, 8]	Group8	4.51613	7	[CTNS, SLC17A6, SLC5A12, SLC6A1, SLC6A11, SLC6A15, SLC6A5]
GO:1905039	carboxylic acid transmembrane transport	GO_BiologicalProcess-EBI-UniProt-GOA_18.11.2019_00h00	0.000118689	0.00629054	0.000300886	0.00180532	[6, 7, 8]	Group8	5.42636	7	[CTNS, SLC17A6, SLC5A12, SLC6A1, SLC6A11, SLC6A15, SLC6A5]
GO:0003333	amino acid transmembrane transport	GO_BiologicalProcess-EBI-UniProt-GOA_18.11.2019_00h00	1.89067e-05	0.00115331	0.000300886	0.00180532	[6, 7, 8, 9]	Group8	9.23077	6	[CTNS, SLC17A6, SLC6A1, SLC6A11, SLC6A15, SLC6A5]
GO:0015804	neutral amino acid transport	GO_BiologicalProcess-EBI-UniProt-GOA_18.11.2019_00h00	0.00137588	0.0495318	0.000300886	0.00180532	[6, 8, 9]	Group8	11.5385	3	[CTNS, SLC6A15, SLC6A5]
GO:0015293	symporter activity	GO_BiologicalProcess-EBI-UniProt-GOA_18.11.2019_00h00	0.0010908	0.0436318	0.000300886	0.00180532	[8]	Group8	5.49451	5	[SLC24A1, SLC6A1, SLC6A11, SLC6A15, SLC6A5]
GO:0035725	sodium ion transmembrane transport	GO_BiologicalProcess-EBI-UniProt-GOA_18.11.2019_00h00	0.000301424	0.0144684	0.000300886	0.00180532	[8]	Group8	4.66667	7	[CATSPER4, HECW1, SLC24A1, SLC6A1, SLC6A11, SLC6A15, SLC6A5]
GO:0046943	carboxylic acid transmembrane transporter activity	GO_BiologicalProcess-EBI-UniProt-GOA_18.11.2019_00h00	5.42894e-05	0.0030402	0.000300886	0.00180532	[7, 8, 9]	Group8	6.14035	7	[CTNS, SLC17A6, SLC5A12, SLC6A1, SLC6A11, SLC6A15, SLC6A5]
GO:0015171	amino acid transmembrane transporter activity	GO_BiologicalProcess-EBI-UniProt-GOA_18.11.2019_00h00	1.07529e-05	0.000688185	0.000300886	0.00180532	[7, 8, 9, 10]	Group8	10.1695	6	[CTNS, SLC17A6, SLC6A1, SLC6A11, SLC6A15, SLC6A5]
GO:0015081	sodium ion transmembrane transporter activity	GO_BiologicalProcess-EBI-UniProt-GOA_18.11.2019_00h00	0.000277724	0.0136085	0.000300886	0.00180532	[8, 9, 10]	Group8	4.72973	7	[CATSPER4, HECW1, SLC24A1, SLC6A1, SLC6A11, SLC6A15, SLC6A5]
GO:0005328	neurotransmitter:sodium symporter activity	GO_BiologicalProcess-EBI-UniProt-GOA_18.11.2019_00h00	6.58592e-05	0.00362225	0.000300886	0.00180532	[6, 7, 10, 11, 12]	Group8	15.3846	4	[SLC6A1, SLC6A11, SLC6A15, SLC6A5]
GO:0005416	amino acid:cation symporter activity	GO_BiologicalProcess-EBI-UniProt-GOA_18.11.2019_00h00	6.46695e-06	0.000420352	0.000300886	0.00180532	[8, 9, 10, 11]	Group8	26.6667	4	[SLC6A1, SLC6A11, SLC6A15, SLC6A5]
GO:0005343	organic acid:sodium symporter activity	GO_BiologicalProcess-EBI-UniProt-GOA_18.11.2019_00h00	2.22071e-05	0.00131022	0.000300886	0.00180532	[7, 8, 10, 11, 12]	Group8	20	4	[SLC6A1, SLC6A11, SLC6A15, SLC6A5]
