# Supplementary material for: Whole genome analysis of selection associated with resistance to heat stress in chickens
Source: Sci Rep. 2026 Apr 7;16:11726. doi: 10.1038/s41598-026-41813-8 (PMC13062120; doi:10.1038/s41598-026-41813-8)
Supplement: Supplementary file 10 — Supplementary Material 10 [file 41598_2026_41813_MOESM10_ESM.xls]

## Sheet: Afghanistan
Chromosome	Start	End	WEIGHTED_FST	MEAN_FST	N_VARIANTS
4	80760002	80860001	0.797471	0.758424	509
4	80770002	80870001	0.797004	0.756571	517
4	80750002	80850001	0.776234	0.73248	450
4	75300002	75400001	0.787161	0.726402	709
4	75310002	75410001	0.790823	0.726276	670
4	80780002	80880001	0.78295	0.719665	590
4	75320002	75420001	0.776458	0.710776	682
4	75330002	75430001	0.770471	0.701117	728
4	75290002	75390001	0.748125	0.688357	683
4	75280002	75380001	0.745746	0.687741	667
4	80740002	80840001	0.735138	0.681307	481
4	75340002	75440001	0.750025	0.678895	805
4	190002	290001	0.909991	0.674648	502
4	180002	280001	0.902059	0.670753	463
4	75270002	75370001	0.724984	0.66249	620
4	75350002	75450001	0.735963	0.660641	825
4	80790002	80890001	0.742965	0.659937	637
4	210002	310001	0.894321	0.654217	533
4	75250002	75350001	0.738058	0.644715	710
4	75240002	75340001	0.749426	0.640312	705
4	75260002	75360001	0.71759	0.639785	640
4	220002	320001	0.883698	0.6361	573
4	80730002	80830001	0.70413	0.633158	525
4	170002	270001	0.873422	0.626509	395
4	75230002	75330001	0.751753	0.614065	762
24	6290002	6390001	0.695334	0.610177	185
4	240002	340001	0.852	0.607254	676
1	32400002	32500001	0.801342	0.606121	824
23	5980002	6080001	0.71585	0.60569	78
4	230002	330001	0.859192	0.605482	631
4	80800002	80900001	0.700057	0.603728	708
4	75360002	75460001	0.677833	0.603527	913
1	32410002	32510001	0.799131	0.600641	828
4	250002	350001	0.84211	0.600067	701
23	5970002	6070001	0.701814	0.599533	76
1	32370002	32470001	0.792409	0.598197	871
1	32390002	32490001	0.795381	0.597389	844
23	5990002	6090001	0.7117	0.596971	69
1	32380002	32480001	0.790409	0.595617	908
1	32430002	32530001	0.784145	0.595208	816
1	32420002	32520001	0.791823	0.594907	829
1	32360002	32460001	0.787621	0.592004	823
1	32350002	32450001	0.784918	0.589404	797
3	64790002	64890001	0.785244	0.586083	527
3	64800002	64900001	0.787984	0.582413	496
23	5960002	6060001	0.687259	0.581794	86
1	32340002	32440001	0.785816	0.580602	731
3	64770002	64870001	0.774498	0.577482	584
29	490002	590001	0.778988	0.577471	73
3	64830002	64930001	0.781908	0.575459	434
3	64760002	64860001	0.77417	0.573836	611
3	64780002	64880001	0.779108	0.573431	541
24	6280002	6380001	0.655394	0.5725	266
4	260002	360001	0.82648	0.571062	698
3	64750002	64850001	0.757663	0.569436	627
3	64840002	64940001	0.777983	0.568852	485
4	160002	260001	0.820565	0.568172	338
4	75220002	75320001	0.71545	0.566263	817
1	32440002	32540001	0.76942	0.565208	845
4	80810002	80910001	0.663806	0.564729	828
22	10002	110001	0.76584	0.563008	24
24	6270002	6370001	0.63623	0.56274	341
3	64820002	64920001	0.786445	0.562629	446
1	32330002	32430001	0.7809	0.561771	679
3	28870002	28970001	0.805249	0.561583	867
4	80820002	80920001	0.660552	0.559257	835
1	32450002	32550001	0.766567	0.558901	864
3	64810002	64910001	0.790678	0.558831	455
4	80720002	80820001	0.660703	0.555981	616
3	28860002	28960001	0.802144	0.555083	828
4	130002	230001	0.814586	0.554687	296
3	28880002	28980001	0.806631	0.55323	858
2	25970002	26070001	0.638515	0.553227	676
4	140002	240001	0.809756	0.551647	316
2	25960002	26060001	0.639911	0.551644	728
29	570002	670001	0.76722	0.551208	100
29	560002	660001	0.759018	0.550379	101
3	98500002	98600001	0.832961	0.549771	1238
3	28890002	28990001	0.807542	0.549242	869
2	25950002	26050001	0.635082	0.549096	766
3	28850002	28950001	0.789054	0.54883	831
3	64860002	64960001	0.767987	0.548731	514
4	150002	250001	0.805216	0.54754	331
1	32460002	32560001	0.760914	0.546788	854
4	120002	220001	0.815855	0.546268	282
29	550002	650001	0.749919	0.546231	110
1	32320002	32420001	0.769008	0.544886	683
2	51300002	51400001	0.623305	0.544164	446
3	64850002	64950001	0.767542	0.544065	491
3	97800002	97900001	0.815998	0.543999	840
4	75370002	75470001	0.613299	0.542258	1021
3	98510002	98610001	0.833394	0.542106	1149
3	98520002	98620001	0.828886	0.54198	1095
23	6000002	6100001	0.684931	0.540359	72
2	25980002	26080001	0.622655	0.540318	647
22	260002	360001	0.800595	0.539944	96
3	28840002	28940001	0.781528	0.539049	817
22	190002	290001	0.902772	0.538277	86
2	51290002	51390001	0.626259	0.538181	437
5	43510002	43610001	0.793873	0.538076	1544
22	180002	280001	0.913768	0.537891	86
1	75510002	75610001	0.690153	0.537803	190
3	64740002	64840001	0.69082	0.537487	633
4	110002	210001	0.807713	0.537343	281
29	520002	620001	0.737323	0.537232	112
29	530002	630001	0.737323	0.537232	112
29	540002	640001	0.737323	0.537232	112
4	63610002	63710001	0.612482	0.536539	528
1	75520002	75620001	0.693397	0.536013	187
2	51320002	51420001	0.599831	0.535784	405
24	6310002	6410001	0.6398	0.535535	96
11	4620002	4720001	0.79116	0.535312	1131
5	58740002	58840001	0.745936	0.535237	1238
1	75490002	75590001	0.688976	0.53511	205
5	43500002	43600001	0.794271	0.534902	1629
3	64730002	64830001	0.681302	0.534499	649
4	90002	190001	0.816026	0.534497	270
4	63600002	63700001	0.609348	0.533358	542
2	51330002	51430001	0.590379	0.533122	375
11	4630002	4730001	0.786934	0.532906	1091
29	510002	610001	0.736388	0.53248	113
3	97790002	97890001	0.79649	0.53232	820
5	58810002	58910001	0.819131	0.532158	1243
3	64870002	64970001	0.729509	0.532112	534
3	98480002	98580001	0.817803	0.531977	1263
1	32470002	32570001	0.743173	0.531678	833
2	82090002	82190001	0.619678	0.531664	527
1	75480002	75580001	0.689279	0.531509	200
5	58790002	58890001	0.800635	0.531138	1275
5	58750002	58850001	0.750263	0.531041	1250
3	98490002	98590001	0.818272	0.531013	1297
5	43520002	43620001	0.763487	0.530809	1590
4	63620002	63720001	0.607009	0.530708	509
2	54500002	54600001	0.720681	0.53069	597
5	58760002	58860001	0.753984	0.530378	1264
24	6300002	6400001	0.628403	0.530287	97
3	28930002	29030001	0.77031	0.530042	1104
1	75530002	75630001	0.690659	0.529613	185
2	82100002	82200001	0.620817	0.529395	546
22	170002	270001	0.907843	0.52916	86
11	4600002	4700001	0.757864	0.528793	1078
5	58800002	58900001	0.809007	0.528544	1270
5	58780002	58880001	0.784659	0.528488	1265
29	480002	580001	0.739695	0.527971	40
2	51310002	51410001	0.600294	0.527933	430
3	97780002	97880001	0.771454	0.527843	839
3	97810002	97910001	0.809088	0.527591	881
11	4610002	4710001	0.765585	0.526627	1091
5	58820002	58920001	0.821629	0.526461	1216
2	82080002	82180001	0.608421	0.526318	490
1	75570002	75670001	0.691295	0.526248	135
23	5950002	6050001	0.65241	0.524941	100
1	75540002	75640001	0.689505	0.52466	177
1	75500002	75600001	0.687175	0.524377	197
22	20002	120001	0.772502	0.524219	31
1	32310002	32410001	0.756942	0.523704	662
1	75550002	75650001	0.688424	0.523672	176
3	28920002	29020001	0.780497	0.523187	1017
1	75560002	75660001	0.693733	0.522893	152
5	58830002	58930001	0.825138	0.522744	1261
3	98470002	98570001	0.809162	0.522054	1276
2	54520002	54620001	0.742531	0.521859	700
6	12920002	13020001	0.622829	0.521852	481
11	4550002	4650001	0.78888	0.52162	1135
5	58770002	58870001	0.763779	0.521598	1252
11	4590002	4690001	0.760818	0.521511	1067
11	4540002	4640001	0.787952	0.520941	1090
3	97820002	97920001	0.806876	0.520917	879
4	270002	370001	0.784732	0.520798	658
2	25940002	26040001	0.633486	0.519174	821
11	4640002	4740001	0.762666	0.519136	1080
1	43400002	43500001	0.725218	0.518877	821
3	28190002	28290001	0.786118	0.518349	1139
3	28810002	28910001	0.72963	0.51793	816
3	28820002	28920001	0.743926	0.517806	824
1	75600002	75700001	0.687319	0.51763	127
3	28940002	29040001	0.76367	0.517336	1155
1	75470002	75570001	0.684209	0.51722	211
3	64720002	64820001	0.635777	0.516976	626
2	54510002	54610001	0.729496	0.516869	660
3	28830002	28930001	0.766544	0.516693	793
5	58730002	58830001	0.729667	0.516481	1244
2	51280002	51380001	0.609347	0.515791	436
2	78330002	78430001	0.722437	0.515201	769
2	82070002	82170001	0.594858	0.515014	456
4	70002	170001	0.802538	0.514798	260
3	28790002	28890001	0.761189	0.514466	925
4	75210002	75310001	0.671506	0.514092	879
24	6220002	6320001	0.583092	0.514063	667
2	54490002	54590001	0.679967	0.513865	505
3	28200002	28300001	0.785712	0.513767	1150
4	80830002	80930001	0.626902	0.513742	892
5	43490002	43590001	0.771957	0.513697	1709
1	75580002	75680001	0.683859	0.513552	143
2	54480002	54580001	0.629226	0.513397	416
1	75460002	75560001	0.682496	0.513245	195
11	4650002	4750001	0.731437	0.513039	1034
3	28910002	29010001	0.787583	0.512628	974
24	6320002	6420001	0.623145	0.512515	72
20	6410002	6510001	0.824083	0.51248	870
2	51340002	51440001	0.56615	0.512035	356
4	80002	180001	0.801815	0.512016	262
22	40002	140001	0.832657	0.511952	43
11	4660002	4760001	0.739634	0.511833	1046
2	78340002	78440001	0.68111	0.511687	735
3	28780002	28880001	0.756587	0.511597	969
4	80710002	80810001	0.624838	0.511289	671
3	98530002	98630001	0.764203	0.511143	1140
4	50002	150001	0.795172	0.510766	231
20	6400002	6500001	0.806952	0.51064	874
5	58840002	58940001	0.807228	0.51037	1231
3	28180002	28280001	0.781605	0.510352	1160
29	580002	680001	0.72553	0.509998	78
3	97830002	97930001	0.808627	0.509987	849
11	4580002	4680001	0.760635	0.509805	1072
3	28220002	28320001	0.779707	0.509798	1191
2	26290002	26390001	0.687491	0.509434	904
3	28800002	28900001	0.735753	0.50932	830
3	64880002	64980001	0.692801	0.509289	599
5	43530002	43630001	0.693914	0.509188	1650
6	12930002	13030001	0.616733	0.508751	467
4	63630002	63730001	0.578319	0.508587	501
5	17610002	17710001	0.703935	0.508446	1105
5	58720002	58820001	0.725066	0.508108	1232
1	75590002	75690001	0.681408	0.50796	134
22	140002	240001	0.898622	0.507517	81
6	14260002	14360001	0.729029	0.507319	328
4	60002	160001	0.79799	0.506906	259
22	150002	250001	0.89654	0.506831	86
2	26310002	26410001	0.728522	0.506773	942
3	98460002	98560001	0.796736	0.506739	1217
3	98450002	98550001	0.79164	0.506231	1212
11	4560002	4660001	0.767049	0.506007	1146
24	6260002	6360001	0.571556	0.506002	430
24	6210002	6310001	0.581041	0.505974	723
22	210002	310001	0.898566	0.505912	91
2	78320002	78420001	0.744179	0.505585	816
11	4530002	4630001	0.765149	0.505579	1057
5	43540002	43640001	0.683221	0.505208	1627
3	28210002	28310001	0.778142	0.505199	1167
2	82110002	82210001	0.60513	0.505176	597
22	250002	350001	0.807026	0.504172	98
2	77310002	77410001	0.783935	0.504159	1408
3	64710002	64810001	0.603096	0.504035	656
1	32480002	32580001	0.725659	0.504029	855
11	4570002	4670001	0.763793	0.503685	1119
24	6200002	6300001	0.573929	0.503464	808
5	17620002	17720001	0.720202	0.503008	1159
3	28770002	28870001	0.753926	0.502967	987
3	28230002	28330001	0.789748	0.502543	1156
3	28170002	28270001	0.776269	0.502117	1192
6	14270002	14370001	0.715712	0.501747	346
2	78350002	78450001	0.635859	0.501423	690
3	28760002	28860001	0.750786	0.501352	1013
1	28140002	28240001	0.740777	0.501327	824
5	43480002	43580001	0.765497	0.501244	1764
2	77590002	77690001	0.679277	0.501123	782
10	20400002	20500001	0.792329	0.500934	7
1	40800002	40900001	0.76716	0.500834	1051
4	40002	140001	0.79509	0.50037	223
1	75610002	75710001	0.686588	0.500071	125
11	4910002	5010001	0.733689	0.500011	856
2	82060002	82160001	0.571455	0.499973	419
22	270002	370001	0.746566	0.499907	97
3	29010002	29110001	0.765291	0.499876	1589
11	4890002	4990001	0.725363	0.499387	836
3	28950002	29050001	0.756806	0.49929	1247
22	280002	380001	0.703172	0.498766	96
22	160002	260001	0.903489	0.498648	86
3	28150002	28250001	0.77997	0.498613	1276
2	25990002	26090001	0.596344	0.498136	643
1	75450002	75550001	0.685469	0.497742	184
22	130002	230001	0.904594	0.497717	69
5	58850002	58950001	0.773072	0.497635	1196
2	77320002	77420001	0.784125	0.497503	1380
1	43410002	43510001	0.70805	0.497448	837
2	26000002	26100001	0.608355	0.497432	563
2	26330002	26430001	0.748835	0.497396	937
2	26340002	26440001	0.755424	0.496962	992
4	77310002	77410001	0.543725	0.496769	528
3	97770002	97870001	0.734611	0.496676	828
1	75620002	75720001	0.685457	0.496671	110
5	46730002	46830001	0.727714	0.496664	602
2	26320002	26420001	0.742176	0.496404	928
2	26280002	26380001	0.67182	0.496198	880
4	75380002	75480001	0.571043	0.49578	1063
11	4920002	5020001	0.74091	0.495664	857
4	63590002	63690001	0.577354	0.495341	581
3	84790002	84890001	0.687863	0.495256	593
3	84780002	84880001	0.674566	0.494525	623
20	6690002	6790001	0.776255	0.494481	1368
1	78980002	79080001	0.7503	0.494271	1228
3	90140002	90240001	0.75726	0.494233	880
23	5940002	6040001	0.629307	0.49416	109
1	28100002	28200001	0.746145	0.494	705
1	28120002	28220001	0.740893	0.493931	839
4	30002	130001	0.791295	0.493902	217
1	28110002	28210001	0.746405	0.4938	745
2	26300002	26400001	0.69505	0.493758	944
20	6670002	6770001	0.788443	0.49349	1232
2	51350002	51450001	0.535264	0.493472	334
4	20002	120001	0.77987	0.493167	220
20	6700002	6800001	0.763169	0.493115	1321
5	43470002	43570001	0.756906	0.492007	1661
11	4880002	4980001	0.689824	0.491968	870
1	40790002	40890001	0.743684	0.491783	1066
3	28160002	28260001	0.774832	0.491613	1223
1	78970002	79070001	0.769384	0.491609	1209
4	80700002	80800001	0.614377	0.491472	709
2	77300002	77400001	0.758486	0.491409	1446
1	40810002	40910001	0.760298	0.491106	1054
3	90150002	90250001	0.761431	0.490837	849
3	98540002	98640001	0.723733	0.490792	1114
3	29020002	29120001	0.763827	0.490615	1529
24	6230002	6330001	0.545222	0.490373	643
20	6420002	6520001	0.824001	0.490302	860
2	77290002	77390001	0.74596	0.490175	1496
3	84800002	84900001	0.670831	0.490158	576
20	6680002	6780001	0.777464	0.490051	1314
22	50002	150001	0.846589	0.48976	47
20	6660002	6760001	0.79421	0.48974	1186
5	17630002	17730001	0.708041	0.489656	1202
3	90120002	90220001	0.746399	0.489466	831
2	26350002	26450001	0.744899	0.489452	1007
3	28250002	28350001	0.796075	0.489452	1168
1	65730002	65830001	0.653846	0.489202	739
24	6250002	6350001	0.546841	0.48905	516
3	29000002	29100001	0.749421	0.488843	1593
2	77600002	77700001	0.665912	0.488779	759
1	28130002	28230001	0.740802	0.48871	838
2	74850002	74950001	0.731989	0.488655	1149
2	25240002	25340001	0.779635	0.488553	666
11	4520002	4620001	0.741929	0.488284	1018
2	25930002	26030001	0.577683	0.488127	841
3	90130002	90230001	0.742858	0.488113	834
2	26010002	26110001	0.603328	0.488039	550
2	82050002	82150001	0.558662	0.487854	382
24	6240002	6340001	0.545754	0.487542	586
11	4670002	4770001	0.699334	0.487347	1065
3	97840002	97940001	0.811225	0.487258	803
5	58710002	58810001	0.686247	0.487057	1232
1	75630002	75730001	0.671272	0.486919	115
1	78950002	79050001	0.779089	0.486913	1194
2	26360002	26460001	0.733412	0.486858	1053
3	28140002	28240001	0.772729	0.486597	1257
1	78960002	79060001	0.779166	0.486547	1176
5	46720002	46820001	0.723933	0.486539	573
1	25300002	25400001	0.7071	0.486511	1582
11	4930002	5030001	0.751722	0.486444	851
4	63640002	63740001	0.552104	0.486378	486
4	77300002	77400001	0.571603	0.486264	528
6	14280002	14380001	0.689348	0.485552	339
20	6800002	6900001	0.773596	0.485528	1241
2	25250002	25350001	0.774951	0.485421	679
1	77230002	77330001	0.74807	0.48516	1174
1	74330002	74430001	0.695726	0.48437	110
2	47190002	47290001	0.69976	0.484226	1414
2	82120002	82220001	0.59422	0.483966	666
22	30002	130001	0.804797	0.483815	37
2	54470002	54570001	0.629133	0.483681	477
5	17600002	17700001	0.663101	0.483622	1091
1	75280002	75380001	0.677329	0.483617	94
1	74000002	74100001	0.687919	0.483558	114
1	74240002	74340001	0.697837	0.48331	120
3	84610002	84710001	0.681293	0.483254	496
1	73990002	74090001	0.68726	0.483173	118
2	47210002	47310001	0.710094	0.48317	1424
1	77240002	77340001	0.748775	0.482994	1109
3	28750002	28850001	0.744941	0.482715	1045
1	75290002	75390001	0.68176	0.482443	89
20	6650002	6750001	0.798614	0.482082	1111
1	40780002	40880001	0.711787	0.481941	1109
11	4940002	5040001	0.753217	0.481833	869
1	74320002	74420001	0.694698	0.481734	99
3	28990002	29090001	0.747047	0.481701	1575
5	43550002	43650001	0.629766	0.481649	1509
3	28960002	29060001	0.750838	0.481524	1348
2	47200002	47300001	0.707586	0.48152	1390
1	78940002	79040001	0.772941	0.481476	1233
20	6710002	6810001	0.748427	0.481113	1310
3	28980002	29080001	0.746774	0.481093	1507
5	58860002	58960001	0.737847	0.480859	1131
1	74070002	74170001	0.681958	0.480793	129
1	25290002	25390001	0.728476	0.480356	1594
4	10002	110001	0.782127	0.480197	200
20	6640002	6740001	0.800822	0.480064	1092
1	74020002	74120001	0.693913	0.479964	119
1	93750002	93850001	0.711125	0.479947	653
22	230002	330001	0.883225	0.479915	89
22	220002	320001	0.885846	0.479802	90
1	75440002	75540001	0.685151	0.479671	178
11	9110002	9210001	0.660043	0.479657	856
2	77110002	77210001	0.732893	0.479588	1167
2	77580002	77680001	0.671505	0.479584	766
3	28260002	28360001	0.793951	0.479541	1191
5	17640002	17740001	0.706587	0.479537	1234
1	28150002	28250001	0.726275	0.479326	863
2	60400002	60500001	0.648501	0.479295	1144
1	77220002	77320001	0.743761	0.479266	1160
3	28240002	28340001	0.783731	0.478855	1148
3	29210002	29310001	0.768719	0.47881	1313
1	65740002	65840001	0.640577	0.478809	756
1	43390002	43490001	0.640466	0.478668	845
3	97760002	97860001	0.689591	0.478574	868
2	51270002	51370001	0.571749	0.478424	415
2	52210002	52310001	0.506475	0.477913	5
20	6720002	6820001	0.753379	0.477818	1424
5	46740002	46840001	0.704297	0.477721	605
3	29660002	29760001	0.694807	0.477657	1209
2	49360002	49460001	0.736857	0.477507	858
2	78310002	78410001	0.761548	0.477322	893
3	85550002	85650001	0.589872	0.476884	942
11	9090002	9190001	0.667791	0.476489	933
3	90190002	90290001	0.738363	0.476422	853
20	6390002	6490001	0.788993	0.476352	922
4	80690002	80790001	0.598484	0.476307	756
3	98440002	98540001	0.757009	0.476214	1227
2	49350002	49450001	0.739951	0.476197	907
3	29650002	29750001	0.702403	0.476154	1236
3	64890002	64990001	0.632137	0.476148	636
1	74030002	74130001	0.695082	0.475886	125
3	29220002	29320001	0.764416	0.475858	1323
3	27930002	28030001	0.681482	0.475812	824
1	43420002	43520001	0.685391	0.475711	827
3	29200002	29300001	0.76475	0.475698	1344
6	14250002	14350001	0.708224	0.475586	306
1	75270002	75370001	0.671767	0.475398	93
2	77280002	77380001	0.723696	0.475164	1502
1	25280002	25380001	0.722913	0.47516	1629
2	54650002	54750001	0.71826	0.474904	1320
3	90170002	90270001	0.753091	0.474846	842
11	9120002	9220001	0.64219	0.474799	876
2	47220002	47320001	0.700625	0.474722	1390
1	32300002	32400001	0.7376	0.474707	643
2	59810002	59910001	0.664526	0.474595	1095
1	77250002	77350001	0.738246	0.474468	1078
2	74840002	74940001	0.721867	0.474461	1132
5	46710002	46810001	0.722225	0.474442	562
1	32490002	32590001	0.679435	0.474012	880
3	90160002	90260001	0.753966	0.473944	844
1	65710002	65810001	0.674764	0.473896	772
2	77100002	77200001	0.726921	0.473579	1209
2	26370002	26470001	0.698746	0.473503	1059
15	3090002	3190001	0.684608	0.473418	824
1	78930002	79030001	0.765313	0.473376	1303
11	4510002	4610001	0.731261	0.473054	1046
1	65720002	65820001	0.6571	0.473013	747
3	29680002	29780001	0.678685	0.472928	1258
1	74310002	74410001	0.693632	0.472817	101
3	28970002	29070001	0.739993	0.472632	1421
1	25310002	25410001	0.66486	0.472562	1570
2	25230002	25330001	0.759069	0.472512	693
3	84810002	84910001	0.630286	0.472358	583
3	29670002	29770001	0.688173	0.47235	1184
1	38000002	38100001	0.723778	0.472308	1548
3	90110002	90210001	0.726336	0.472238	826
1	74110002	74210001	0.68849	0.472178	132
2	82040002	82140001	0.548713	0.472138	357
22	120002	220001	0.899117	0.472061	71
1	74340002	74440001	0.690014	0.471872	106
1	74040002	74140001	0.691132	0.47185	125
20	6790002	6890001	0.756205	0.471638	1223
11	4870002	4970001	0.653336	0.471534	907
1	40220002	40320001	0.708124	0.471509	1185
1	75640002	75740001	0.662345	0.471439	114
1	93730002	93830001	0.711669	0.471405	676
1	32280002	32380001	0.724598	0.471106	570
2	26270002	26370001	0.624275	0.470877	847
2	77090002	77190001	0.725016	0.470856	1241
2	47180002	47280001	0.691751	0.470691	1445
1	74370002	74470001	0.692815	0.470571	117
3	84770002	84870001	0.634514	0.470485	616
1	77280002	77380001	0.73345	0.470414	1033
1	75430002	75530001	0.68616	0.470368	174
22	290002	390001	0.646453	0.470323	100
14	220002	320001	0.582985	0.470301	216
1	74250002	74350001	0.690205	0.470296	118
2	49370002	49470001	0.723802	0.469998	837
1	74210002	74310001	0.689359	0.469772	131
1	37970002	38070001	0.715705	0.469759	1465
3	84620002	84720001	0.670235	0.469753	521
1	38010002	38110001	0.724395	0.469729	1640
3	28500002	28600001	0.744454	0.46951	1077
3	84820002	84920001	0.609664	0.469385	523
2	77080002	77180001	0.726346	0.469205	1242
1	74080002	74180001	0.677711	0.469155	129
16	1720002	1820001	0.664068	0.46915	95
16	1730002	1830001	0.664068	0.46915	95
16	1740002	1840001	0.664068	0.46915	95
16	1750002	1850001	0.664068	0.46915	95
16	1760002	1860001	0.664068	0.46915	95
3	27950002	28050001	0.677647	0.469095	823
3	28740002	28840001	0.737837	0.469027	1115
3	81380002	81480001	0.638223	0.468993	905
2	47170002	47270001	0.681651	0.468973	1376
2	54640002	54740001	0.715238	0.468933	1317
3	27940002	28040001	0.667669	0.468933	827
1	40770002	40870001	0.691739	0.468915	1119
6	12940002	13040001	0.588106	0.468893	598
3	29170002	29270001	0.768663	0.468378	1512
3	90180002	90280001	0.743246	0.468326	855
5	58870002	58970001	0.690206	0.468315	1118
2	77130002	77230001	0.724176	0.4682	1124
3	97850002	97950001	0.817119	0.468135	749
3	85560002	85660001	0.585144	0.468048	930
3	13220002	13320001	0.644316	0.467958	1111
3	90200002	90300001	0.737155	0.467901	847
3	27920002	28020001	0.687717	0.467802	826
1	78920002	79020001	0.754909	0.4678	1277
1	74280002	74380001	0.687161	0.467743	107
3	85540002	85640001	0.576015	0.467677	989
3	81370002	81470001	0.623449	0.467656	964
20	6430002	6530001	0.817777	0.467641	907
15	3100002	3200001	0.681919	0.467613	832
3	57830002	57930001	0.765571	0.467554	1001
1	93740002	93840001	0.716245	0.467515	662
5	41020002	41120001	0.63119	0.467061	609
4	280002	380001	0.720337	0.467022	596
4	75390002	75490001	0.533222	0.467013	1159
1	74060002	74160001	0.685833	0.466875	133
2	54660002	54760001	0.69167	0.466839	1409
1	74360002	74460001	0.691338	0.466743	110
2	60380002	60480001	0.608069	0.466488	1242
3	29230002	29330001	0.760537	0.466487	1294
20	6730002	6830001	0.750826	0.46643	1461
1	78990002	79090001	0.713167	0.466396	1248
1	75250002	75350001	0.663577	0.466222	80
5	46750002	46850001	0.675235	0.466178	603
2	60410002	60510001	0.636384	0.466167	1117
11	4950002	5050001	0.717521	0.46614	901
1	74200002	74300001	0.68557	0.466107	129
1	25270002	25370001	0.714153	0.466072	1676
5	58700002	58800001	0.641873	0.466063	1238
1	87010002	87110001	0.707712	0.465993	1175
5	41010002	41110001	0.629667	0.465946	620
2	77120002	77220001	0.730922	0.465905	1166
1	93720002	93820001	0.698678	0.465788	735
2	74860002	74960001	0.704265	0.465764	1105
3	29640002	29740001	0.692896	0.465699	1262
1	87020002	87120001	0.697529	0.465305	1187
3	29190002	29290001	0.765061	0.465194	1426
4	24410002	24510001	0.739368	0.465194	59
2	77270002	77370001	0.714386	0.465164	1524
1	74230002	74330001	0.69385	0.465078	122
1	40140002	40240001	0.616373	0.465044	1172
1	74090002	74190001	0.685864	0.465018	129
3	84600002	84700001	0.688242	0.464875	531
2	77060002	77160001	0.72628	0.464869	1194
1	74300002	74400001	0.693532	0.464832	100
3	29030002	29130001	0.759327	0.464798	1497
3	13240002	13340001	0.627543	0.464552	1240
2	54670002	54770001	0.675948	0.464542	1365
1	32290002	32390001	0.729314	0.464528	627
2	25260002	25360001	0.741845	0.464527	694
3	13230002	13330001	0.632889	0.46448	1197
1	25320002	25420001	0.629674	0.464372	1496
1	95660002	95760001	0.629857	0.464137	1095
3	81390002	81490001	0.640983	0.464097	866
1	93710002	93810001	0.68611	0.464083	733
11	9080002	9180001	0.651564	0.464039	982
1	74160002	74260001	0.697011	0.464037	137
2	59820002	59920001	0.676031	0.464037	1091
1	74220002	74320001	0.687778	0.464005	133
11	9100002	9200001	0.65757	0.463986	902
1	37960002	38060001	0.691174	0.463842	1425
2	77070002	77170001	0.724348	0.463806	1230
1	37950002	38050001	0.660332	0.463794	1354
5	17650002	17750001	0.672435	0.463735	1191
1	74350002	74450001	0.696745	0.463589	110
2	77610002	77710001	0.639588	0.46348	745
3	28510002	28610001	0.741306	0.463461	1037
3	28730002	28830001	0.742258	0.46336	1076
3	64700002	64800001	0.538129	0.463279	650
3	98020002	98120001	0.760012	0.463147	779
3	28490002	28590001	0.736369	0.46309	1091
1	78910002	79010001	0.738168	0.463085	1252
3	90210002	90310001	0.730971	0.462983	855
1	78840002	78940001	0.718851	0.462945	1258
1	74050002	74150001	0.688453	0.462898	132
16	1700002	1800001	0.661943	0.46273	97
1	28090002	28190001	0.728806	0.462675	658
3	28270002	28370001	0.785547	0.462662	1236
1	74290002	74390001	0.688117	0.462527	103
2	51360002	51460001	0.497077	0.462466	306
5	41030002	41130001	0.631982	0.462213	637
1	28160002	28260001	0.7095	0.462203	907
20	6780002	6880001	0.747379	0.462179	1242
13	3750002	3850001	0.704162	0.462122	1391
2	60390002	60490001	0.615152	0.462104	1184
11	9130002	9230001	0.620871	0.462044	910
2	74830002	74930001	0.698275	0.462024	1166
3	58130002	58230001	0.760041	0.46198	824
20	6740002	6840001	0.745004	0.461933	1500
14	210002	310001	0.570122	0.461868	211
20	6750002	6850001	0.741185	0.46167	1506
2	25920002	26020001	0.565162	0.461649	846
2	77050002	77150001	0.725497	0.461644	1198
1	74100002	74200001	0.687868	0.461624	136
23	5930002	6030001	0.59794	0.461496	122
3	28460002	28560001	0.718049	0.461471	1060
14	590002	690001	0.519591	0.461176	256
3	29180002	29280001	0.762661	0.461046	1480
1	40110002	40210001	0.621898	0.461034	1082
6	12690002	12790001	0.762426	0.460971	329
5	46700002	46800001	0.676462	0.460944	557
1	79000002	79100001	0.698931	0.460854	1303
2	49380002	49480001	0.719545	0.460524	794
2	77140002	77240001	0.728718	0.460443	1130
3	29240002	29340001	0.762551	0.460441	1278
5	17590002	17690001	0.617489	0.460413	1116
1	40130002	40230001	0.611448	0.460379	1172
1	40120002	40220001	0.617383	0.460342	1111
2	54440002	54540001	0.644627	0.46021	619
2	54530002	54630001	0.644743	0.459947	764
1	73980002	74080001	0.687312	0.459917	114
2	77620002	77720001	0.627631	0.459855	809
20	6630002	6730001	0.795638	0.459819	1066
3	98430002	98530001	0.739419	0.459786	1206
2	51260002	51360001	0.557595	0.459742	400
1	25330002	25430001	0.625965	0.459703	1389
2	77570002	77670001	0.630206	0.4597	797
1	44920002	45020001	0.680502	0.459593	935
3	98030002	98130001	0.763639	0.459549	783
3	98000002	98100001	0.765867	0.45953	740
1	32270002	32370001	0.703524	0.45946	566
2	82130002	82230001	0.58674	0.459351	724
3	28470002	28570001	0.723423	0.459277	1108
5	41000002	41100001	0.626465	0.459255	596
5	18470002	18570001	0.637912	0.459218	651
4	80840002	80940001	0.569115	0.459165	1000
3	13250002	13350001	0.616696	0.459112	1282
20	6810002	6910001	0.755787	0.459099	1261
2	59550002	59650001	0.737429	0.459022	1359
1	65760002	65860001	0.611555	0.458965	835
1	75210002	75310001	0.672769	0.458927	115
4	77290002	77390001	0.562582	0.458913	601
1	78890002	78990001	0.733621	0.458749	1274
1	93700002	93800001	0.676575	0.458577	726
1	78830002	78930001	0.708355	0.458491	1256
1	93760002	93860001	0.689964	0.458466	648
2	59470002	59570001	0.708277	0.45842	1166
6	14230002	14330001	0.692452	0.458375	274
15	3080002	3180001	0.667306	0.458227	752
2	78360002	78460001	0.560269	0.45822	677
1	77290002	77390001	0.720343	0.458219	1120
3	48650002	48750001	0.761094	0.458215	689
3	13210002	13310001	0.629949	0.458048	1014
1	43430002	43530001	0.676952	0.457933	819
2	49340002	49440001	0.712817	0.457806	924
1	74010002	74110001	0.683037	0.457791	119
1	40210002	40310001	0.671343	0.457779	1251
2	59560002	59660001	0.74743	0.457766	1384
14	580002	680001	0.515243	0.457712	260
16	1710002	1810001	0.655891	0.457702	98
3	46250002	46350001	0.594151	0.457532	1528
3	58120002	58220001	0.752786	0.457523	759
1	77300002	77400001	0.715217	0.457385	1197
3	57820002	57920001	0.761142	0.457368	1007
11	18760002	18860001	0.712371	0.457309	570
6	12950002	13050001	0.576777	0.457254	642
2	60370002	60470001	0.587711	0.457176	1288
1	77260002	77360001	0.71724	0.457021	1039
3	28480002	28580001	0.732676	0.457021	1101
3	27880002	27980001	0.724233	0.456974	1205
3	28580002	28680001	0.766273	0.456837	1233
1	40760002	40860001	0.680797	0.456828	1076
3	29160002	29260001	0.762409	0.456812	1594
3	90100002	90200001	0.712165	0.456639	814
1	79010002	79110001	0.691898	0.456598	1324
1	75300002	75400001	0.676399	0.456564	83
2	59800002	59900001	0.612446	0.456513	1070
3	28280002	28380001	0.7798	0.45644	1246
20	6440002	6540001	0.810756	0.456437	894
3	29060002	29160001	0.766192	0.456313	1460
3	29150002	29250001	0.767078	0.456232	1602
2	59830002	59930001	0.675889	0.456227	1094
3	29140002	29240001	0.770806	0.456207	1665
5	43460002	43560001	0.722471	0.456107	1672
1	74150002	74250001	0.690337	0.456045	128
11	2210002	2310001	0.765161	0.455939	594
3	29620002	29720001	0.678667	0.455843	1301
3	29090002	29190001	0.786405	0.455835	1549
3	27890002	27990001	0.726169	0.455709	1132
3	46220002	46320001	0.642307	0.455547	1434
2	54450002	54550001	0.63532	0.455462	585
5	18460002	18560001	0.62812	0.455414	701
1	44910002	45010001	0.716014	0.455323	902
16	1770002	1870001	0.63958	0.45518	100
11	2200002	2300001	0.788234	0.455147	630
3	81400002	81500001	0.656575	0.455116	763
11	4500002	4600001	0.717155	0.455062	1068
1	74120002	74220001	0.685184	0.454861	126
1	40100002	40200001	0.639635	0.454785	1016
1	40230002	40330001	0.706353	0.454777	1135
1	77270002	77370001	0.720161	0.454676	1013
2	59490002	59590001	0.701669	0.454534	1179
1	32260002	32360001	0.678682	0.454476	567
3	81360002	81460001	0.607379	0.454457	943
3	29070002	29170001	0.775263	0.454395	1533
3	29250002	29350001	0.755902	0.454222	1312
4	63580002	63680001	0.540691	0.45422	604
3	57800002	57900001	0.760926	0.454201	1081
1	74730002	74830001	0.677847	0.454187	145
5	40480002	40580001	0.642707	0.454137	687
3	98040002	98140001	0.769623	0.454114	765
1	44890002	44990001	0.718745	0.454106	971
3	46240002	46340001	0.607251	0.454032	1555
22	60002	160001	0.841719	0.454016	55
1	74180002	74280001	0.695251	0.4538	137
1	75420002	75520001	0.683435	0.453777	176
11	18770002	18870001	0.700035	0.453776	593
1	37980002	38080001	0.702434	0.453722	1479
11	4960002	5060001	0.693231	0.453606	919
1	37990002	38090001	0.708075	0.453518	1533
20	6760002	6860001	0.735334	0.453419	1427
4	75200002	75300001	0.626692	0.453413	875
24	1130002	1230001	0.599281	0.453206	1074
2	26020002	26120001	0.578096	0.453122	514
2	77330002	77430001	0.757245	0.453058	1303
1	38020002	38120001	0.704488	0.452954	1731
3	98010002	98110001	0.762012	0.452936	737
3	29630002	29730001	0.675199	0.45292	1307
1	74270002	74370001	0.682346	0.452858	108
5	43560002	43660001	0.584267	0.452847	1443
3	28450002	28550001	0.713059	0.452765	1007
4	71110002	71210001	0.530573	0.452668	720
1	74190002	74290001	0.688356	0.452656	134
1	40820002	40920001	0.724796	0.452623	1142
1	78850002	78950001	0.708254	0.452557	1268
2	59460002	59560001	0.700528	0.452557	1116
1	74130002	74230001	0.683614	0.452538	121
3	29080002	29180001	0.778526	0.452486	1523
22	240002	340001	0.869397	0.452482	76
3	57840002	57940001	0.758153	0.45242	949
2	59480002	59580001	0.694409	0.452298	1152
5	40490002	40590001	0.643547	0.452247	643
3	29690002	29790001	0.642444	0.452003	1294
2	72400002	72500001	0.579996	0.452002	609
4	77320002	77420001	0.47925	0.451877	574
3	29050002	29150001	0.765198	0.451876	1484
1	74700002	74800001	0.676921	0.45184	132
1	79030002	79130001	0.668743	0.451767	1326
3	48660002	48760001	0.766544	0.451704	654
2	54460002	54560001	0.629817	0.451668	537
3	13260002	13360001	0.602947	0.451654	1296
2	59510002	59610001	0.702938	0.451562	1213
14	560002	660001	0.518409	0.451559	243
24	6190002	6290001	0.529881	0.451552	800
3	57710002	57810001	0.737898	0.451463	1374
1	74380002	74480001	0.688732	0.451453	119
1	14840002	14940001	0.625868	0.451451	1079
3	46260002	46360001	0.582619	0.451447	1450
14	180002	280001	0.571055	0.451068	210
3	27960002	28060001	0.656444	0.450989	843
2	82030002	82130001	0.523806	0.450906	337
14	190002	290001	0.571051	0.450902	213
3	46230002	46330001	0.631285	0.450787	1478
1	74260002	74360001	0.684455	0.450766	115
2	77260002	77360001	0.696678	0.450742	1533
1	65770002	65870001	0.606425	0.450652	866
1	74750002	74850001	0.676737	0.450602	150
1	77310002	77410001	0.702722	0.450533	1249
14	610002	710001	0.514869	0.450523	252
16	1790002	1890001	0.638727	0.450408	101
2	60430002	60530001	0.613524	0.450267	1053
2	82280002	82380001	0.589123	0.4502	603
1	74170002	74270001	0.695398	0.450199	140
20	6380002	6480001	0.773461	0.450187	928
16	1780002	1880001	0.633849	0.450107	101
1	75260002	75360001	0.661108	0.449966	85
3	29610002	29710001	0.661158	0.449901	1294
5	58880002	58980001	0.644869	0.449735	1068
1	95060002	95160001	0.71389	0.449633	548
1	43380002	43480001	0.567057	0.449606	880
1	14870002	14970001	0.580463	0.449501	1192
1	14860002	14960001	0.586772	0.449486	1209
1	75200002	75300001	0.673445	0.449444	117
1	49990002	50090001	0.675894	0.449401	1290
2	47230002	47330001	0.680209	0.449277	1389
3	57780002	57880001	0.755731	0.449259	1035
2	26260002	26360001	0.583389	0.449228	818
1	14850002	14950001	0.604284	0.449184	1145
5	46690002	46790001	0.657796	0.449142	532
4	77280002	77380001	0.566261	0.44914	626
13	3770002	3870001	0.660359	0.449073	1351
3	57790002	57890001	0.759321	0.449041	1083
15	3110002	3210001	0.65718	0.448707	947
1	74690002	74790001	0.680261	0.448635	133
23	6010002	6110001	0.627714	0.448599	74
3	28520002	28620001	0.724647	0.448598	1048
3	84760002	84860001	0.607033	0.448564	631
3	27870002	27970001	0.690715	0.448491	1261
2	54630002	54730001	0.660956	0.448459	1290
11	4970002	5070001	0.687437	0.448458	927
3	28720002	28820001	0.738614	0.448412	1022
1	95650002	95750001	0.631184	0.448354	996
14	620002	720001	0.513943	0.448333	244
3	28590002	28690001	0.7697	0.448277	1220
15	3070002	3170001	0.648576	0.448127	707
1	74140002	74240001	0.688536	0.44812	130
2	77040002	77140001	0.725776	0.448089	1142
2	60420002	60520001	0.60893	0.447898	1055
1	79020002	79120001	0.67248	0.447879	1289
11	9070002	9170001	0.636517	0.447837	1024
2	59500002	59600001	0.699844	0.447832	1197
3	28440002	28540001	0.701084	0.447798	1053
14	230002	330001	0.568063	0.447695	217
3	58110002	58210001	0.750568	0.447672	769
1	43460002	43560001	0.677038	0.447514	773
13	3740002	3840001	0.700079	0.447499	1439
20	6770002	6870001	0.731441	0.44745	1346
4	71100002	71200001	0.528983	0.447298	707
3	57810002	57910001	0.757981	0.447213	1017
2	72380002	72480001	0.58754	0.44716	533
6	12910002	13010001	0.54698	0.447115	509
3	55440002	55540001	0.604685	0.446979	915
2	51370002	51470001	0.476691	0.446955	283
1	64110002	64210001	0.701984	0.446937	1062
14	570002	670001	0.513982	0.446861	247
1	43440002	43540001	0.669255	0.446812	812
3	90220002	90320001	0.715254	0.446763	836
3	13200002	13300001	0.622125	0.446761	1003
1	25340002	25440001	0.588719	0.446666	1367
1	55290002	55390001	0.640465	0.446663	513
22	70002	170001	0.857402	0.446577	59
3	73370002	73470001	0.600408	0.446509	593
2	47160002	47260001	0.633725	0.44646	1279
11	4680002	4780001	0.666756	0.446398	1122
1	40160002	40260001	0.600403	0.446356	1203
24	1140002	1240001	0.574739	0.446355	1093
3	46270002	46370001	0.567534	0.446237	1444
1	44880002	44980001	0.684062	0.446231	1037
1	74740002	74840001	0.671323	0.446161	146
1	75240002	75340001	0.66961	0.446151	74
4	510002	610001	0.646159	0.446087	1119
1	77210002	77310001	0.714071	0.446072	1142
11	4860002	4960001	0.618015	0.446038	929
14	130002	230001	0.560745	0.446021	213
1	93690002	93790001	0.653342	0.44598	709
2	49070002	49170001	0.605502	0.445974	266
5	58690002	58790001	0.605837	0.445954	1247
6	12960002	13060001	0.567964	0.445869	694
1	75220002	75320001	0.67098	0.445805	91
3	57720002	57820001	0.746769	0.445803	1318
1	93640002	93740001	0.647224	0.445797	528
3	28570002	28670001	0.753362	0.445776	1261
6	14290002	14390001	0.648422	0.445614	342
3	84830002	84930001	0.601905	0.445529	508
20	6620002	6720001	0.790247	0.445526	1045
1	74810002	74910001	0.691381	0.445397	127
11	9140002	9240001	0.593226	0.445365	922
1	32250002	32350001	0.672649	0.445352	592
1	95630002	95730001	0.651195	0.445167	874
13	3760002	3860001	0.667227	0.445158	1416
2	77230002	77330001	0.690615	0.445097	1464
3	98550002	98650001	0.64632	0.445042	1156
3	90090002	90190001	0.70456	0.445006	781
1	50040002	50140001	0.683748	0.444923	1402
3	29040002	29140001	0.761207	0.444845	1477
5	46760002	46860001	0.657729	0.444836	597
1	74720002	74820001	0.675536	0.444819	147
3	28430002	28530001	0.689156	0.444723	1043
14	630002	730001	0.514784	0.44468	233
3	27970002	28070001	0.655258	0.444676	788
2	78300002	78400001	0.771011	0.444659	947
1	49980002	50080001	0.672476	0.444631	1327
3	29130002	29230001	0.782102	0.444556	1642
2	25910002	26010001	0.561621	0.444306	840
2	59840002	59940001	0.67114	0.44414	1142
2	77240002	77340001	0.685975	0.444117	1488
2	26380002	26480001	0.652323	0.444057	1060
3	29100002	29200001	0.787307	0.443912	1585
1	43450002	43550001	0.675735	0.443904	790
2	59540002	59640001	0.717076	0.443803	1220
1	87030002	87130001	0.658184	0.443624	1167
2	59570002	59670001	0.724513	0.44347	1370
11	2220002	2320001	0.706979	0.443446	617
2	60460002	60560001	0.624679	0.44344	961
1	78880002	78980001	0.705221	0.443277	1308
5	41040002	41140001	0.629286	0.443262	663
2	25390002	25490001	0.598303	0.443104	557
1	75410002	75510001	0.683377	0.443098	168
1	28170002	28270001	0.690061	0.443035	977
2	77150002	77250001	0.724554	0.442797	1105
11	18750002	18850001	0.702943	0.44263	572
1	95640002	95740001	0.646747	0.442629	946
3	55400002	55500001	0.632943	0.442524	926
1	65750002	65850001	0.603751	0.4423	825
5	18450002	18550001	0.590723	0.44227	726
1	78870002	78970001	0.694819	0.442229	1280
6	12970002	13070001	0.564955	0.442205	773
2	74870002	74970001	0.674487	0.442182	1106
4	80680002	80780001	0.567771	0.44213	830
2	59450002	59550001	0.703007	0.442106	1121
2	60440002	60540001	0.592946	0.442105	1054
2	49330002	49430001	0.681822	0.442072	905
1	75230002	75330001	0.672121	0.442007	84
4	63650002	63750001	0.532111	0.441983	542
1	65780002	65880001	0.59772	0.441808	867
2	59870002	59970001	0.639902	0.441755	1320
14	550002	650001	0.518365	0.441736	239
4	71090002	71190001	0.520163	0.441707	706
1	78860002	78960001	0.693926	0.441694	1271
1	52740002	52840001	0.595269	0.441616	1283
1	87040002	87140001	0.637594	0.441568	1117
3	55030002	55130001	0.595346	0.44156	655
2	25270002	25370001	0.712006	0.441536	679
3	98060002	98160001	0.740464	0.441516	860
1	75310002	75410001	0.669447	0.441513	91
3	57870002	57970001	0.728793	0.441481	858
3	28130002	28230001	0.731956	0.441389	1214
1	75320002	75420001	0.66542	0.441353	101
5	17660002	17760001	0.624355	0.441307	1189
3	64690002	64790001	0.499368	0.44127	622
1	74820002	74920001	0.685281	0.441233	123
24	6180002	6280001	0.525804	0.441098	748
2	59530002	59630001	0.70187	0.441072	1168
14	160002	260001	0.565875	0.441041	204
1	80680002	80780001	0.716234	0.441016	1514
19	6080002	6180001	0.654037	0.440996	1044
3	57850002	57950001	0.757085	0.440927	913
1	75070002	75170001	0.661336	0.440907	24
2	77250002	77350001	0.683755	0.440802	1493
1	64100002	64200001	0.721177	0.440755	1108
3	57760002	57860001	0.712562	0.440678	1150
3	97990002	98090001	0.74645	0.440633	749
3	73380002	73480001	0.602597	0.440604	630
3	28550002	28650001	0.751464	0.440585	1224
3	85570002	85670001	0.5382	0.440585	945
3	90230002	90330001	0.716582	0.440316	808
3	58140002	58240001	0.717022	0.440272	868
3	84590002	84690001	0.671699	0.44026	548
2	59440002	59540001	0.690199	0.440231	1136
1	64090002	64190001	0.723963	0.440208	1134
2	25400002	25500001	0.584154	0.440198	534
3	32890002	32990001	0.647285	0.440197	1080
3	29600002	29700001	0.631591	0.440192	1302
2	59520002	59620001	0.702223	0.440184	1209
11	18780002	18880001	0.686044	0.440066	603
1	77320002	77420001	0.692113	0.440059	1252
1	73970002	74070001	0.669331	0.440008	112
1	75650002	75750001	0.641466	0.439957	116
3	57740002	57840001	0.720851	0.439872	1217
1	40150002	40250001	0.582664	0.439842	1189
2	59620002	59720001	0.657246	0.439789	1209
11	4850002	4950001	0.609672	0.439738	927
2	49310002	49410001	0.630943	0.439727	984
2	59790002	59890001	0.573658	0.439678	1100
1	79040002	79140001	0.661627	0.439605	1421
1	50010002	50110001	0.660752	0.439581	1225
2	59860002	59960001	0.64841	0.439506	1314
1	38030002	38130001	0.686657	0.439477	1784
1	14880002	14980001	0.567017	0.439394	1226
3	28560002	28660001	0.749332	0.439354	1269
2	72370002	72470001	0.569606	0.439247	492
11	9060002	9160001	0.624098	0.439237	1095
15	3120002	3220001	0.60023	0.439157	950
1	74670002	74770001	0.663333	0.439125	134
19	6070002	6170001	0.65221	0.439112	998
5	17580002	17680001	0.56963	0.438962	1092
1	75080002	75180001	0.648975	0.438944	34
2	59850002	59950001	0.665813	0.438932	1214
2	25280002	25380001	0.69378	0.438879	676
1	74390002	74490001	0.686853	0.43882	125
1	49970002	50070001	0.666337	0.438802	1377
4	520002	620001	0.622702	0.438757	1070
20	6820002	6920001	0.724456	0.438756	1150
1	95670002	95770001	0.579908	0.438754	1100
5	46680002	46780001	0.645783	0.438725	527
4	90800002	90900001	0.619376	0.438646	61
14	240002	340001	0.559321	0.438478	227
2	59610002	59710001	0.674253	0.438444	1249
3	97750002	97850001	0.626622	0.438434	853
2	80180002	80280001	0.593669	0.438344	1664
2	72390002	72490001	0.570418	0.438307	587
2	77170002	77270001	0.705744	0.4383	1145
2	77560002	77660001	0.600131	0.438266	829
13	7640002	7740001	0.643422	0.438258	1299
6	14220002	14320001	0.676933	0.438199	254
1	95070002	95170001	0.704923	0.438162	564
2	77160002	77260001	0.714531	0.438129	1143
3	27910002	28010001	0.682289	0.438091	930
1	74400002	74500001	0.689365	0.438085	127
3	54990002	55090001	0.608468	0.438074	692
3	81350002	81450001	0.585535	0.438071	956
3	29260002	29360001	0.750705	0.438023	1299
2	82290002	82390001	0.577235	0.438013	641
6	12700002	12800001	0.771899	0.437927	224
1	74680002	74780001	0.672503	0.437874	136
22	80002	180001	0.862296	0.437872	65
1	50050002	50150001	0.677971	0.437866	1412
5	35190002	35290001	0.6361	0.43785	1164
1	50030002	50130001	0.67585	0.437755	1363
2	21070002	21170001	0.590635	0.437631	1104
1	77330002	77430001	0.690891	0.437547	1283
3	84630002	84730001	0.642993	0.43754	623
2	25380002	25480001	0.596224	0.437482	595
4	310002	410001	0.662808	0.437434	541
1	50020002	50120001	0.670408	0.437427	1285
2	25220002	25320001	0.712137	0.437357	683
2	77340002	77440001	0.743212	0.437243	1313
1	75340002	75440001	0.671462	0.437196	131
13	3780002	3880001	0.652661	0.437172	1351
1	40090002	40190001	0.613136	0.437146	1017
2	21100002	21200001	0.617258	0.437128	1082
1	65700002	65800001	0.645894	0.437094	815
4	530002	630001	0.614014	0.43689	1040
5	35180002	35280001	0.639138	0.436875	1084
3	46280002	46380001	0.549912	0.436853	1387
11	18740002	18840001	0.700933	0.436844	565
6	14240002	14340001	0.683987	0.436814	296
14	140002	240001	0.559595	0.436805	222
1	80670002	80770001	0.717621	0.43678	1533
3	85530002	85630001	0.548874	0.43656	1076
16	920002	1020001	0.597997	0.436481	7
16	930002	1030001	0.597997	0.436481	7
16	940002	1040001	0.597997	0.436481	7
16	950002	1050001	0.597997	0.436481	7
16	960002	1060001	0.597997	0.436481	7
16	970002	1070001	0.597997	0.436481	7
16	980002	1080001	0.597997	0.436481	7
2	82270002	82370001	0.58166	0.436287	546
1	73960002	74060001	0.655603	0.436233	117
1	37940002	38040001	0.624292	0.436192	1338
3	98050002	98150001	0.755372	0.436057	786
3	57730002	57830001	0.730269	0.436056	1235
6	12980002	13080001	0.562658	0.436043	844
4	80670002	80770001	0.564497	0.435979	867
3	29110002	29210001	0.782088	0.435953	1604
3	13270002	13370001	0.581936	0.435944	1301
1	50000002	50100001	0.659658	0.435927	1176
3	11000002	11100001	0.638052	0.435857	1120
2	59430002	59530001	0.677373	0.435816	1183
1	40750002	40850001	0.637175	0.43577	1056
2	24480002	24580001	0.631961	0.435733	1609
6	14210002	14310001	0.646337	0.435705	266
1	77340002	77440001	0.687049	0.435701	1362
2	80170002	80270001	0.585882	0.43569	1731
3	55450002	55550001	0.602999	0.435608	935
13	7630002	7730001	0.653394	0.435604	1337
24	1110002	1210001	0.610131	0.435595	1004
3	28540002	28640001	0.734467	0.435574	1144
1	74840002	74940001	0.683153	0.435533	98
5	41050002	41150001	0.63344	0.435531	647
3	28600002	28700001	0.769264	0.435527	1159
1	65790002	65890001	0.586265	0.435463	937
1	95050002	95150001	0.698797	0.435461	488
5	43450002	43550001	0.697325	0.435282	1626
2	49300002	49400001	0.613472	0.435272	1004
11	2190002	2290001	0.776165	0.435234	613
4	71070002	71170001	0.513342	0.435228	672
3	73360002	73460001	0.589896	0.435204	554
2	59630002	59730001	0.648774	0.435123	1183
1	78820002	78920001	0.698518	0.435085	1287
15	3060002	3160001	0.623337	0.435004	671
1	64050002	64150001	0.756281	0.434974	1186
1	44930002	45030001	0.635765	0.434966	896
13	3730002	3830001	0.684536	0.43488	1429
1	75130002	75230001	0.656033	0.434851	104
5	46670002	46770001	0.632473	0.434789	512
1	77450002	77550001	0.67253	0.434787	1171
3	27980002	28080001	0.655935	0.434778	753
3	57750002	57850001	0.708977	0.43476	1195
1	64060002	64160001	0.748085	0.43448	1165
1	40170002	40270001	0.599976	0.43428	1254
2	59600002	59700001	0.685827	0.434254	1265
4	71120002	71220001	0.52526	0.434208	743
2	59170002	59270001	0.657513	0.434178	260
1	95610002	95710001	0.714375	0.434176	653
1	77360002	77460001	0.689616	0.434142	1384
1	77460002	77560001	0.662786	0.4341	1202
3	57880002	57980001	0.710931	0.434024	835
3	32910002	33010001	0.620995	0.434018	1033
1	64120002	64220001	0.649571	0.433973	1051
2	74820002	74920001	0.663609	0.433939	1228
1	40240002	40340001	0.710996	0.43393	1154
4	290002	390001	0.669688	0.433886	547
2	59580002	59680001	0.715799	0.43387	1372
20	7220002	7320001	0.631656	0.433867	1220
14	150002	250001	0.561675	0.433824	206
22	110002	210001	0.881004	0.433727	70
24	1120002	1220001	0.599882	0.433709	1057
5	58680002	58780001	0.585112	0.433575	1129
2	54680002	54780001	0.605026	0.433563	1280
1	74710002	74810001	0.671969	0.433517	145
1	93770002	93870001	0.663273	0.433488	653
3	57770002	57870001	0.724939	0.433387	1104
24	1150002	1250001	0.552086	0.43336	1157
20	6370002	6470001	0.753298	0.433297	943
3	32880002	32980001	0.635818	0.433108	1086
2	49290002	49390001	0.600478	0.433036	1012
3	55020002	55120001	0.578301	0.433035	617
3	84580002	84680001	0.667797	0.432971	539
20	6830002	6930001	0.70638	0.432962	1104
4	330002	430001	0.66836	0.432891	496
3	38260002	38360001	0.625773	0.432838	1581
4	75400002	75500001	0.487676	0.432822	1152
14	540002	640001	0.517241	0.432813	227
1	75140002	75240001	0.659033	0.432788	114
4	320002	420001	0.654079	0.432785	543
3	81410002	81510001	0.65734	0.432736	716
3	10990002	11090001	0.625154	0.432693	1145
1	79080002	79180001	0.650344	0.43263	1612
22	90002	190001	0.870695	0.432593	66
1	80690002	80790001	0.694104	0.432587	1402
2	14070002	14170001	0.673183	0.432587	2304
3	46290002	46390001	0.546756	0.432472	1329
11	4980002	5080001	0.668385	0.432422	967
1	40840002	40940001	0.714225	0.432417	1231
1	49960002	50060001	0.661207	0.432402	1404
2	49320002	49420001	0.652213	0.432392	982
14	120002	220001	0.548853	0.432375	205
1	79090002	79190001	0.650321	0.432195	1697
3	57700002	57800001	0.70734	0.432145	1403
1	40830002	40930001	0.708087	0.431989	1185
5	58670002	58770001	0.585392	0.431982	1054
2	82020002	82120001	0.473884	0.431977	326
1	74780002	74880001	0.680047	0.431971	149
1	25260002	25360001	0.631144	0.431956	1695
2	78370002	78470001	0.509226	0.431945	691
1	78760002	78860001	0.6708	0.431929	1489
19	6060002	6160001	0.61613	0.431866	958
3	98420002	98520001	0.693737	0.431796	1249
3	29590002	29690001	0.595613	0.431635	1344
2	60450002	60550001	0.579871	0.43158	1009
2	19930002	20030001	0.607469	0.431323	1180
1	78770002	78870001	0.674179	0.431305	1492
4	79130002	79230001	0.778723	0.431278	1346
1	74770002	74870001	0.678591	0.431267	151
3	83770002	83870001	0.703708	0.431242	738
4	90790002	90890001	0.608063	0.431235	75
3	28420002	28520001	0.665105	0.431137	994
1	55280002	55380001	0.582777	0.431047	489
2	25370002	25470001	0.577167	0.430893	587
2	82140002	82240001	0.57238	0.430866	768
2	60470002	60570001	0.609877	0.430762	919
2	25410002	25510001	0.57135	0.430688	507
1	49920002	50020001	0.65953	0.430684	1498
1	40250002	40350001	0.711604	0.430676	1110
1	64070002	64170001	0.739874	0.430626	1092
2	59780002	59880001	0.548511	0.430625	1116
13	5950002	6050001	0.710297	0.430583	1174
11	18720002	18820001	0.694614	0.430552	588
5	44670002	44770001	0.662169	0.430546	1429
1	80710002	80810001	0.689074	0.430542	1308
1	79060002	79160001	0.643088	0.430472	1522
14	110002	210001	0.54609	0.430462	196
3	84750002	84850001	0.590256	0.430445	621
15	3130002	3230001	0.564931	0.430415	928
1	79110002	79210001	0.649345	0.430392	1720
14	170002	270001	0.560452	0.430233	206
1	40200002	40300001	0.612133	0.43023	1304
1	55300002	55400001	0.619167	0.430089	568
1	64130002	64230001	0.622515	0.430084	1036
1	75660002	75760001	0.638859	0.430059	140
3	97740002	97840001	0.611215	0.430049	859
2	77630002	77730001	0.567748	0.430046	816
15	130002	230001	0.520571	0.430025	154
2	60360002	60460001	0.540352	0.430004	1352
3	11010002	11110001	0.629151	0.429983	1156
2	59590002	59690001	0.694358	0.429974	1321
2	3530002	3630001	0.622938	0.429947	1475
1	94910002	95010001	0.600473	0.429934	432
2	24470002	24570001	0.614278	0.429878	1638
2	63930002	64030001	0.607012	0.429867	1256
1	79050002	79150001	0.644036	0.429862	1451
1	74830002	74930001	0.683173	0.429633	109
5	40500002	40600001	0.637941	0.429611	668
1	80700002	80800001	0.687696	0.429562	1355
5	18480002	18580001	0.601229	0.429559	684
1	75190002	75290001	0.667041	0.42955	121
4	69380002	69480001	0.597928	0.429499	1196
3	46210002	46310001	0.591219	0.429445	1403
4	90810002	90910001	0.602598	0.4294	38
20	7210002	7310001	0.619719	0.429368	1232
1	75330002	75430001	0.666298	0.429363	114
20	6060002	6160001	0.708051	0.429344	906
2	82300002	82400001	0.574239	0.429276	700
3	32870002	32970001	0.622573	0.429275	1135
11	18790002	18890001	0.66643	0.429025	625
3	84840002	84940001	0.585239	0.42901	470
1	52760002	52860001	0.583758	0.428982	1233
11	18730002	18830001	0.696013	0.428959	573
1	75120002	75220001	0.656419	0.428907	96
15	3050002	3150001	0.613227	0.428774	650
11	2490002	2590001	0.583655	0.428741	190
2	80160002	80260001	0.580125	0.428718	1803
4	71080002	71180001	0.503879	0.428712	690
20	6610002	6710001	0.781616	0.428691	1004
3	58150002	58250001	0.702159	0.428665	905
15	120002	220001	0.519545	0.428589	152
14	1660002	1760001	0.587089	0.428541	1571
1	77410002	77510001	0.688083	0.428515	1281
1	93680002	93780001	0.631919	0.428421	697
1	14890002	14990001	0.54976	0.428401	1284
1	77350002	77450001	0.680028	0.428393	1397
1	75670002	75770001	0.634836	0.428362	153
1	52730002	52830001	0.595528	0.428343	1356
20	5940002	6040001	0.751852	0.428317	1166
2	59400002	59500001	0.645793	0.428303	1140
5	35200002	35300001	0.613088	0.428266	1194
4	78600002	78700001	0.62511	0.428176	1480
1	64080002	64180001	0.718095	0.428124	1104
1	77370002	77470001	0.672315	0.4281	1371
2	59160002	59260001	0.650199	0.428085	381
1	74760002	74860001	0.675057	0.428076	152
4	540002	640001	0.592205	0.427971	1051
4	24420002	24520001	0.647527	0.427967	226
2	59420002	59520001	0.654485	0.427901	1138
2	72410002	72510001	0.565447	0.427878	625
1	77390002	77490001	0.681767	0.427867	1310
2	59190002	59290001	0.68304	0.427864	183
11	18700002	18800001	0.703647	0.42782	638
3	57860002	57960001	0.743269	0.42778	871
3	29120002	29220001	0.77817	0.427778	1652
1	49950002	50050001	0.653415	0.427734	1437
3	27860002	27960001	0.654961	0.427656	1254
23	6020002	6120001	0.624779	0.427624	67
3	55430002	55530001	0.603355	0.427619	924
2	21080002	21180001	0.591942	0.427593	1108
3	98070002	98170001	0.729154	0.427565	937
2	77030002	77130001	0.715498	0.427537	1156
3	64680002	64780001	0.480563	0.427531	630
3	97950002	98050001	0.735941	0.427459	808
4	85040002	85140001	0.644615	0.427445	2161
1	49890002	49990001	0.672676	0.427397	1435
3	28710002	28810001	0.725841	0.427292	983
1	77400002	77500001	0.688376	0.427143	1280
3	28290002	28390001	0.772141	0.427141	1243
1	74800002	74900001	0.681013	0.427043	148
3	99660002	99760001	0.451835	0.427037	758
4	55640002	55740001	0.650647	0.427036	1037
1	43470002	43570001	0.650642	0.427021	708
1	74860002	74960001	0.671031	0.427015	92
24	1100002	1200001	0.587278	0.427005	1001
2	63990002	64090001	0.679029	0.42691	1613
1	79070002	79170001	0.644818	0.426859	1559
1	50060002	50160001	0.663814	0.426791	1346
2	80190002	80290001	0.580504	0.426774	1607
1	49910002	50010001	0.663069	0.42674	1503
2	63980002	64080001	0.678378	0.42674	1568
13	3790002	3890001	0.631503	0.426677	1319
1	52750002	52850001	0.579385	0.426658	1248
2	25290002	25390001	0.65922	0.426623	703
3	99670002	99770001	0.447634	0.426623	734
2	21110002	21210001	0.626041	0.426547	1088
1	93650002	93750001	0.630484	0.426486	556
1	75090002	75190001	0.648569	0.426478	48
11	4490002	4590001	0.695628	0.426477	1097
2	24500002	24600001	0.59212	0.426477	1609
1	40190002	40290001	0.603118	0.426412	1310
3	90240002	90340001	0.686247	0.426388	763
3	97980002	98080001	0.736581	0.426361	775
2	21090002	21190001	0.599338	0.426344	1092
14	10002	110001	0.546345	0.426287	155
1	32870002	32970001	0.592631	0.426253	989
1	40740002	40840001	0.614349	0.426218	1055
1	75150002	75250001	0.662045	0.426196	123
11	18800002	18900001	0.652363	0.42619	627
14	250002	350001	0.552932	0.42618	245
3	55410002	55510001	0.622495	0.426164	859
4	55650002	55750001	0.636737	0.426147	1034
1	14830002	14930001	0.602589	0.42614	1064
1	79100002	79200001	0.644041	0.426135	1708
3	13190002	13290001	0.602758	0.425998	1007
3	52980002	53080001	0.608542	0.425946	526
3	90270002	90370001	0.680903	0.425924	689
3	52970002	53070001	0.634055	0.425891	564
3	29340002	29440001	0.70297	0.425786	1430
20	6050002	6150001	0.714551	0.425733	896
1	74940002	75040001	0.664979	0.425721	29
3	97970002	98070001	0.72823	0.425704	838
1	40730002	40830001	0.607463	0.425622	1065
2	77210002	77310001	0.668339	0.425619	1378
3	84570002	84670001	0.674404	0.425585	512
20	7180002	7280001	0.588588	0.425575	1343
20	7170002	7270001	0.586691	0.425465	1371
3	90250002	90350001	0.68233	0.425399	726
3	29580002	29680001	0.573548	0.425321	1324
1	80720002	80820001	0.671668	0.425304	1279
4	77270002	77370001	0.529548	0.425171	603
3	55420002	55520001	0.622094	0.425153	871
2	77180002	77280001	0.689731	0.425143	1162
3	68860002	68960001	0.5668	0.425129	704
3	90080002	90180001	0.67426	0.42511	782
11	2480002	2580001	0.574826	0.425083	203
1	87050002	87150001	0.607469	0.425077	1100
1	25350002	25450001	0.550388	0.424904	1266
1	78790002	78890001	0.674957	0.424901	1396
3	46360002	46460001	0.678287	0.424842	1211
11	9150002	9250001	0.566545	0.4248	870
3	81340002	81440001	0.566655	0.424778	973
1	74850002	74950001	0.679655	0.424771	99
24	6170002	6270001	0.519805	0.424705	715
2	77220002	77320001	0.663758	0.424497	1395
2	77640002	77740001	0.532135	0.424476	862
2	63950002	64050001	0.65029	0.424462	1426
13	5940002	6040001	0.706199	0.424358	1243
3	99680002	99780001	0.442044	0.42435	641
1	32220002	32320001	0.626022	0.424345	674
1	49880002	49980001	0.677272	0.424322	1413
2	80150002	80250001	0.574545	0.424287	1872
1	32500002	32600001	0.625441	0.424208	920
1	32860002	32960001	0.579211	0.424204	951
11	4840002	4940001	0.582917	0.424153	928
3	90260002	90360001	0.690779	0.42414	673
3	61140002	61240001	0.652058	0.424088	587
1	75180002	75280001	0.667067	0.424011	119
2	19920002	20020001	0.591454	0.424006	1202
3	28120002	28220001	0.722176	0.423997	1169
2	24460002	24560001	0.590205	0.423922	1592
4	71130002	71230001	0.52548	0.423908	708
4	40830002	40930001	0.628141	0.423874	674
3	97860002	97960001	0.779698	0.423864	692
4	78590002	78690001	0.612698	0.423854	1475
1	49940002	50040001	0.65398	0.423808	1484
3	51730002	51830001	0.600908	0.423739	1579
1	74660002	74760001	0.652106	0.42371	129
20	6040002	6140001	0.730185	0.423621	941
1	28080002	28180001	0.703405	0.423618	675
3	28530002	28630001	0.692238	0.423593	1139
2	25890002	25990001	0.547914	0.42359	857
3	85520002	85620001	0.529874	0.423587	1089
1	75350002	75450001	0.675916	0.423563	133
13	7620002	7720001	0.643761	0.423489	1320
2	63970002	64070001	0.67317	0.42346	1556
6	14300002	14400001	0.617531	0.423457	353
1	87000002	87100001	0.615368	0.423356	1221
20	6450002	6550001	0.780613	0.423353	821
1	56570002	56670001	0.624979	0.423345	1061
1	75360002	75460001	0.677492	0.423337	133
4	69390002	69490001	0.592439	0.423326	1133
2	3540002	3640001	0.602175	0.423286	1492
1	42870002	42970001	0.617627	0.423251	899
2	24490002	24590001	0.592512	0.423227	1624
2	80140002	80240001	0.56483	0.423212	1916
2	47240002	47340001	0.668259	0.423128	1378
3	46380002	46480001	0.712892	0.423112	1226
3	97960002	98060001	0.734777	0.42309	830
3	28630002	28730001	0.788464	0.423024	977
2	63960002	64060001	0.663871	0.422991	1489
1	44870002	44970001	0.625942	0.422895	1103
3	57910002	58010001	0.70377	0.422755	831
3	84640002	84740001	0.63337	0.422735	633
1	77440002	77540001	0.662552	0.422725	1208
1	95600002	95700001	0.758899	0.422714	612
14	640002	740001	0.503131	0.422678	226
3	48670002	48770001	0.742612	0.422654	621
3	73390002	73490001	0.591869	0.422632	678
20	6030002	6130001	0.735903	0.422559	994
1	73950002	74050001	0.632601	0.422477	145
1	78810002	78910001	0.694544	0.422463	1296
13	5960002	6060001	0.689152	0.422439	1222
5	43570002	43670001	0.532459	0.422388	1362
11	18710002	18810001	0.690578	0.422374	621
5	40990002	41090001	0.60274	0.422287	585
1	93660002	93760001	0.619929	0.422071	613
3	49190002	49290001	0.615077	0.422064	985
4	78620002	78720001	0.584663	0.422017	1511
2	77350002	77450001	0.72885	0.421985	1368
2	74880002	74980001	0.646462	0.421981	1092
3	53340002	53440001	0.568987	0.421981	513
2	77200002	77300001	0.678573	0.421978	1245
11	4990002	5090001	0.654745	0.421905	968
2	78380002	78480001	0.475594	0.42181	692
5	35170002	35270001	0.630738	0.421724	1071
2	59390002	59490001	0.643896	0.4217	1117
1	80660002	80760001	0.70534	0.421696	1642
1	74410002	74510001	0.684261	0.421689	133
3	84740002	84840001	0.587318	0.421582	648
4	78610002	78710001	0.591835	0.42155	1503
3	55040002	55140001	0.602883	0.421486	708
20	7160002	7260001	0.58527	0.421478	1402
1	80730002	80830001	0.645668	0.421441	1256
3	29700002	29800001	0.594405	0.421431	1317
3	49480002	49580001	0.606982	0.421403	787
1	65800002	65900001	0.575782	0.421383	890
1	93670002	93770001	0.61681	0.421308	655
2	59200002	59300001	0.707428	0.421298	229
4	79120002	79220001	0.78399	0.421287	1306
1	64040002	64140001	0.734012	0.421244	1207
2	63460002	63560001	0.659505	0.421197	1265
14	1650002	1750001	0.582649	0.421138	1516
2	82260002	82360001	0.573499	0.421124	506
4	78630002	78730001	0.576864	0.421121	1483
3	29330002	29430001	0.702351	0.421119	1442
24	1160002	1260001	0.550337	0.421104	1230
11	1570002	1670001	0.683964	0.421065	1392
3	28300002	28400001	0.767073	0.421054	1220
1	14920002	15020001	0.572726	0.421043	1364
2	54430002	54530001	0.616563	0.421041	657
2	74810002	74910001	0.660418	0.421033	1282
3	81420002	81520001	0.683735	0.420972	592
1	93780002	93880001	0.638939	0.420965	648
2	20050002	20150001	0.650841	0.420957	1337
1	40850002	40950001	0.701453	0.420937	1216
2	59880002	59980001	0.594768	0.420922	1319
1	49930002	50030001	0.648584	0.420912	1507
1	75400002	75500001	0.672634	0.420895	162
14	1670002	1770001	0.569215	0.420893	1636
11	2020002	2120001	0.664787	0.420837	1117
1	32240002	32340001	0.640207	0.420819	661
3	57690002	57790001	0.676754	0.420738	1478
19	6090002	6190001	0.597665	0.420722	1131
3	58160002	58260001	0.694026	0.420645	902
3	29370002	29470001	0.635025	0.420577	1407
3	48640002	48740001	0.716946	0.420552	719
20	7190002	7290001	0.599526	0.420551	1331
1	74790002	74890001	0.673045	0.420529	144
3	83760002	83860001	0.694017	0.420515	776
20	5970002	6070001	0.758511	0.420503	1104
3	49050002	49150001	0.676216	0.420416	1266
11	4690002	4790001	0.620921	0.420359	1143
2	51250002	51350001	0.513713	0.420278	390
2	63940002	64040001	0.627001	0.420238	1360
5	58890002	58990001	0.581028	0.420194	1042
4	80850002	80950001	0.525945	0.420179	1047
1	75160002	75260001	0.662524	0.420138	128
1	75680002	75780001	0.632812	0.419963	155
4	85050002	85150001	0.625633	0.419962	2180
15	3010002	3110001	0.593184	0.419941	506
1	77420002	77520001	0.662989	0.419841	1275
3	10980002	11080001	0.596069	0.419819	1093
1	77470002	77570001	0.621508	0.419771	1248
2	77550002	77650001	0.559257	0.419661	840
14	70002	170001	0.52931	0.419659	182
2	63470002	63570001	0.676356	0.41961	1262
3	32860002	32960001	0.61005	0.419585	1127
3	55050002	55150001	0.611312	0.41958	745
2	24510002	24610001	0.55771	0.419578	1576
3	29350002	29450001	0.690404	0.419438	1414
5	46660002	46760001	0.618732	0.419415	487
3	49180002	49280001	0.60169	0.419266	940
1	95620002	95720001	0.654532	0.419228	748
1	93630002	93730001	0.642635	0.419186	506
2	59380002	59480001	0.628834	0.419176	1106
2	54540002	54640001	0.57402	0.418983	802
3	49500002	49600001	0.611687	0.418916	769
1	40180002	40280001	0.589803	0.418878	1248
3	28610002	28710001	0.765786	0.418821	1169
2	20060002	20160001	0.63996	0.418788	1327
4	78580002	78680001	0.602466	0.418755	1489
3	55010002	55110001	0.573001	0.4187	654
2	20610002	20710001	0.637559	0.41868	878
3	46390002	46490001	0.699786	0.418544	1194
1	52770002	52870001	0.561649	0.418541	1267
2	77670002	77770001	0.513641	0.418501	1014
1	50070002	50170001	0.660518	0.418458	1328
2	49390002	49490001	0.66998	0.418445	751
14	290002	390001	0.583882	0.418428	268
2	47150002	47250001	0.587106	0.418387	1291
3	49160002	49260001	0.549264	0.418346	772
1	65690002	65790001	0.634565	0.418317	806
1	78780002	78880001	0.663845	0.41829	1424
20	6840002	6940001	0.689576	0.418222	1115
3	49490002	49590001	0.611209	0.418185	758
1	75170002	75270001	0.662067	0.418164	116
2	77680002	77780001	0.519441	0.418134	1048
3	46350002	46450001	0.660148	0.418085	1168
1	94890002	94990001	0.602005	0.418049	365
3	38250002	38350001	0.588214	0.418046	1640
1	32230002	32330001	0.626453	0.417972	687
2	25880002	25980001	0.561169	0.417912	848
4	55630002	55730001	0.611764	0.417652	1000
1	28180002	28280001	0.659973	0.417647	993
4	90700002	90800001	0.600109	0.417586	395
14	260002	360001	0.550746	0.417578	264
3	24010002	24110001	0.553188	0.417571	866
2	14060002	14160001	0.62761	0.417527	2375
4	78660002	78760001	0.591961	0.417514	1404
20	7200002	7300001	0.599338	0.417512	1298
3	49170002	49270001	0.545904	0.417506	815
11	2010002	2110001	0.654481	0.417416	1114
3	55000002	55100001	0.581033	0.417378	665
2	59410002	59510001	0.641296	0.417227	1129
20	6020002	6120001	0.740591	0.417144	1018
4	63570002	63670001	0.486737	0.417065	647
2	61840002	61940001	0.605222	0.417033	1517
20	5950002	6050001	0.743617	0.417018	1188
1	78800002	78900001	0.681798	0.41701	1338
2	74800002	74900001	0.660707	0.416992	1320
3	84120002	84220001	0.555356	0.416983	415
3	49510002	49610001	0.60976	0.416901	744
5	44690002	44790001	0.633234	0.41683	1440
20	6070002	6170001	0.693343	0.416783	936
4	40820002	40920001	0.621709	0.416677	669
3	98410002	98510001	0.671448	0.416666	1186
3	90280002	90380001	0.683668	0.416663	702
3	28620002	28720001	0.771397	0.416641	1108
4	79140002	79240001	0.743528	0.416616	1373
1	94920002	95020001	0.583041	0.416528	457
2	81610002	81710001	0.456704	0.416455	599
20	5980002	6080001	0.754889	0.416454	1045
3	57890002	57990001	0.693368	0.416401	813
1	74890002	74990001	0.664642	0.416387	58
5	44680002	44780001	0.635739	0.416381	1459
2	82250002	82350001	0.576595	0.41636	501
4	76860002	76960001	0.539941	0.416347	1025
3	81330002	81430001	0.559874	0.416318	1043
2	77190002	77290001	0.682417	0.416309	1174
4	75190002	75290001	0.59519	0.416262	875
3	84560002	84660001	0.671505	0.416255	498
1	77430002	77530001	0.657283	0.416176	1245
3	52960002	53060001	0.653711	0.416146	600
11	2230002	2330001	0.653418	0.416137	593
2	20070002	20170001	0.637261	0.416133	1340
5	18440002	18540001	0.535284	0.416118	767
2	25420002	25520001	0.560087	0.415922	481
3	58100002	58200001	0.733745	0.415922	867
11	2500002	2600001	0.576913	0.415889	193
15	140002	240001	0.494196	0.415735	147
3	57920002	58020001	0.690973	0.415729	872
3	55460002	55560001	0.58856	0.415721	976
1	75100002	75200001	0.648046	0.415584	61
4	90710002	90810001	0.597518	0.415494	337
2	25430002	25530001	0.561473	0.415483	445
5	11230002	11330001	0.674811	0.415475	1901
2	64000002	64100001	0.671553	0.415464	1594
11	2470002	2570001	0.544404	0.415462	207
19	6100002	6200001	0.557149	0.41543	1197
1	14910002	15010001	0.539496	0.41542	1391
2	21060002	21160001	0.558448	0.4154	1172
3	55390002	55490001	0.592282	0.4154	917
2	82010002	82110001	0.432889	0.41537	343
2	60350002	60450001	0.515635	0.415313	1419
2	49060002	49160001	0.560684	0.415304	201
3	46370002	46470001	0.700143	0.415228	1213
2	63920002	64020001	0.57231	0.415218	1218
1	79120002	79220001	0.637354	0.415203	1777
11	1600002	1700001	0.662644	0.4152	1433
14	1680002	1780001	0.549841	0.415135	1684
14	30002	130001	0.537726	0.415123	189
1	95040002	95140001	0.67564	0.415103	493
2	59640002	59740001	0.603282	0.415088	1139
22	310002	410001	0.555678	0.415054	109
3	55190002	55290001	0.605494	0.415053	1277
5	44660002	44760001	0.632548	0.415006	1419
5	35160002	35260001	0.618742	0.414935	1044
20	6010002	6110001	0.739623	0.414922	1008
2	77650002	77750001	0.506258	0.414857	892
2	77660002	77760001	0.501347	0.414854	955
3	61130002	61230001	0.658817	0.41484	591
3	51740002	51840001	0.600022	0.414708	1521
1	49870002	49970001	0.658986	0.414701	1389
20	6850002	6950001	0.673685	0.414696	1119
2	20080002	20180001	0.627114	0.414656	1350
3	29360002	29460001	0.651721	0.414523	1412
11	5560002	5660001	0.54656	0.414522	1304
3	49450002	49550001	0.585675	0.414516	755
2	25210002	25310001	0.649384	0.41444	652
4	76850002	76950001	0.532183	0.414367	1049
5	58660002	58760001	0.558722	0.414355	1049
3	55160002	55260001	0.596601	0.414257	1192
1	80650002	80750001	0.696508	0.414246	1664
13	7650002	7750001	0.612686	0.414227	1367
13	12220002	12320001	0.593786	0.414197	1207
2	59150002	59250001	0.633207	0.41414	551
3	84650002	84750001	0.623993	0.414087	663
29	590002	690001	0.596606	0.414064	45
1	32880002	32980001	0.584265	0.41404	1041
11	4480002	4580001	0.67119	0.414025	1091
11	2000002	2100001	0.631457	0.413999	1115
3	68540002	68640001	0.626832	0.413982	1303
3	55210002	55310001	0.605359	0.413946	1253
3	73350002	73450001	0.559687	0.413873	540
1	42860002	42960001	0.608737	0.413846	961
1	38040002	38140001	0.645421	0.413778	1755
3	84660002	84760001	0.629084	0.413756	686
2	54620002	54720001	0.602481	0.413705	1312
3	84730002	84830001	0.587314	0.413685	625
3	49060002	49160001	0.670929	0.413679	1242
20	5930002	6030001	0.700341	0.413645	1169
3	32920002	33020001	0.603157	0.413644	1068
2	63490002	63590001	0.651134	0.413639	1175
4	63670002	63770001	0.544187	0.413575	546
3	46330002	46430001	0.575325	0.413463	1083
14	270002	370001	0.552164	0.413431	270
3	98080002	98180001	0.711141	0.413386	1014
19	6110002	6210001	0.557912	0.413337	1267
3	36650002	36750001	0.605578	0.413334	628
19	6050002	6150001	0.581092	0.413331	954
23	5920002	6020001	0.550357	0.413281	127
2	82150002	82250001	0.563019	0.413254	764
11	1590002	1690001	0.663479	0.413232	1479
13	3720002	3820001	0.661465	0.413232	1477
15	110002	210001	0.50167	0.413212	159
1	25250002	25350001	0.572862	0.413143	1635
3	29320002	29420001	0.700882	0.413047	1364
3	57960002	58060001	0.687762	0.413034	1109
15	150002	250001	0.489263	0.412921	141
20	5960002	6060001	0.745595	0.412763	1154
4	90690002	90790001	0.605432	0.412746	520
2	19890002	19990001	0.560577	0.41268	1304
3	49030002	49130001	0.653231	0.412673	1255
2	80200002	80300001	0.55687	0.412671	1625
14	20002	120001	0.533913	0.412645	173
3	57950002	58050001	0.684816	0.412588	1081
2	78290002	78390001	0.74869	0.412552	1029
3	97730002	97830001	0.605137	0.412543	886
1	77480002	77580001	0.586611	0.412517	1253
2	80130002	80230001	0.553676	0.412477	1922
11	18810002	18910001	0.626054	0.412468	614
14	80002	180001	0.52764	0.412436	182
3	29280002	29380001	0.727724	0.412413	1302
11	1980002	2080001	0.594756	0.412407	1038
2	19960002	20060001	0.606663	0.412374	1239
2	24450002	24550001	0.557794	0.412342	1561
3	83750002	83850001	0.680157	0.412249	734
1	78750002	78850001	0.62248	0.412226	1480
3	46340002	46440001	0.634525	0.412224	1058
13	7660002	7760001	0.605642	0.412212	1415
14	1690002	1790001	0.535729	0.412089	1734
15	3000002	3100001	0.590702	0.412058	518
2	19940002	20040001	0.603763	0.412025	1166
14	50002	150001	0.526792	0.412024	195
3	99690002	99790001	0.413632	0.411886	484
3	28310002	28410001	0.753813	0.411862	1243
11	9300002	9400001	0.656587	0.411811	1186
4	63660002	63760001	0.535325	0.411727	574
2	82310002	82410001	0.566648	0.41166	751
3	32850002	32950001	0.604476	0.411651	1185
25	1210002	1310001	0.654077	0.41164	1040
3	54980002	55080001	0.574352	0.411632	777
3	49470002	49570001	0.593499	0.411629	794
14	530002	630001	0.510538	0.411594	219
1	95080002	95180001	0.654693	0.411507	592
4	75410002	75510001	0.464147	0.411427	1198
3	29380002	29480001	0.601375	0.41141	1409
2	20910002	21010001	0.60504	0.411398	919
4	71060002	71160001	0.490478	0.411379	636
3	84690002	84790001	0.619294	0.411344	745
3	79520002	79620001	0.550747	0.41133	1157
1	40080002	40180001	0.583854	0.411289	1099
4	85030002	85130001	0.625811	0.411199	2188
2	3550002	3650001	0.579684	0.411153	1514
4	56060002	56160001	0.578285	0.411133	775
3	38290002	38390001	0.587197	0.411066	1467
4	78650002	78750001	0.576807	0.411037	1471
3	83970002	84070001	0.566405	0.411036	534
1	32850002	32950001	0.578333	0.411007	957
2	62610002	62710001	0.560875	0.410915	1911
3	49460002	49560001	0.585456	0.410912	797
2	60340002	60440001	0.516197	0.410903	1472
20	6860002	6960001	0.647606	0.410885	1123
14	280002	380001	0.56463	0.410833	275
20	6240002	6340001	0.730124	0.410767	1016
3	97940002	98040001	0.729929	0.41076	777
4	62820002	62920001	0.685286	0.410733	1156
3	49200002	49300001	0.571123	0.410723	1041
1	64140002	64240001	0.576582	0.410714	1075
11	18690002	18790001	0.682374	0.410677	663
2	59770002	59870001	0.508125	0.41066	1087
24	1170002	1270001	0.541686	0.41061	1257
11	5550002	5650001	0.548506	0.410562	1300
3	83780002	83880001	0.698148	0.410503	731
3	84110002	84210001	0.566859	0.410467	392
1	77200002	77300001	0.686417	0.410446	1129
24	1090002	1190001	0.542473	0.410433	924
2	19910002	20010001	0.564223	0.410425	1202
3	58090002	58190001	0.724152	0.410278	946
1	44210002	44310001	0.570827	0.410254	1260
15	4730002	4830001	0.632914	0.410218	981
4	77330002	77430001	0.423707	0.410173	640
5	40470002	40570001	0.577498	0.410141	765
3	49150002	49250001	0.539654	0.410054	792
3	38300002	38400001	0.58542	0.41004	1420
3	29270002	29370001	0.726274	0.409989	1301
3	49520002	49620001	0.602033	0.409973	755
14	660002	760001	0.506837	0.409943	215
3	28110002	28210001	0.710503	0.409922	1177
1	95680002	95780001	0.523167	0.409909	1151
1	74910002	75010001	0.648043	0.409897	44
3	81320002	81420001	0.556328	0.409895	1109
3	55170002	55270001	0.60221	0.409892	1276
3	55200002	55300001	0.603846	0.409871	1307
3	84550002	84650001	0.675953	0.409799	532
3	52950002	53050001	0.643631	0.40977	630
14	40002	140001	0.531081	0.409751	184
3	46300002	46400001	0.521919	0.409739	1250
5	34370002	34470001	0.51364	0.409557	768
3	68550002	68650001	0.628618	0.409451	1313
24	6160002	6260001	0.504337	0.409408	692
5	34750002	34850001	0.606152	0.40932	654
2	28680002	28780001	0.633253	0.409299	713
4	90780002	90880001	0.575835	0.409235	93
1	74870002	74970001	0.658517	0.409214	78
2	49280002	49380001	0.567342	0.409184	1063
3	49070002	49170001	0.678739	0.409172	1168
2	61830002	61930001	0.574835	0.409148	1590
5	21060002	21160001	0.591666	0.409067	963
14	670002	770001	0.505831	0.409031	210
3	68850002	68950001	0.549451	0.40901	699
3	55180002	55280001	0.601058	0.408969	1271
3	68530002	68630001	0.63809	0.408954	1321
3	46400002	46500001	0.672925	0.408939	1216
4	490002	590001	0.601072	0.408891	1187
1	28190002	28290001	0.636836	0.408881	1036
4	56050002	56150001	0.562096	0.408868	794
3	49140002	49240001	0.543776	0.408836	818
2	59890002	59990001	0.568186	0.408828	1364
5	11240002	11340001	0.662643	0.408826	1872
3	11020002	11120001	0.582333	0.408812	1247
1	77380002	77480001	0.65288	0.408781	1376
1	58700002	58800001	0.587098	0.408759	824
5	43310002	43410001	0.604593	0.408722	1516
2	57990002	58090001	0.725095	0.408707	1255
5	34740002	34840001	0.603782	0.408698	673
4	55660002	55760001	0.607829	0.408695	1090
20	7230002	7330001	0.581987	0.408693	1141
11	1990002	2090001	0.608826	0.408641	1108
2	20040002	20140001	0.634886	0.408622	1351
1	74420002	74520001	0.679499	0.408593	142
1	64000002	64100001	0.704253	0.408519	1177
3	56610002	56710001	0.476074	0.408486	2012
5	46770002	46870001	0.642269	0.40845	557
4	85060002	85160001	0.608449	0.408385	2159
3	48680002	48780001	0.727041	0.40836	615
3	29570002	29670001	0.54551	0.408358	1312
5	39980002	40080001	0.660518	0.408322	871
3	48630002	48730001	0.694728	0.408253	788
4	90680002	90780001	0.601962	0.408225	590
3	56620002	56720001	0.479579	0.408195	1951
14	650002	750001	0.495744	0.408178	219
5	44700002	44800001	0.619917	0.408113	1423
15	4720002	4820001	0.622794	0.408102	1005
3	64670002	64770001	0.456475	0.4081	632
3	49020002	49120001	0.641376	0.408007	1249
3	38320002	38420001	0.566005	0.407995	1369
1	64030002	64130001	0.725409	0.407945	1245
25	1220002	1320001	0.643845	0.407921	1073
2	63480002	63580001	0.663183	0.407904	1219
3	58170002	58270001	0.684781	0.407898	917
20	7150002	7250001	0.559702	0.407882	1503
15	60002	160001	0.503345	0.407823	182
2	48220002	48320001	0.587066	0.407784	1381
2	60480002	60580001	0.548689	0.407719	971
2	20620002	20720001	0.633387	0.407718	887
3	68870002	68970001	0.537633	0.407702	690
20	5990002	6090001	0.739274	0.407685	1009
11	18620002	18720001	0.666807	0.407668	965
2	25440002	25540001	0.546144	0.407633	444
13	5970002	6070001	0.635762	0.407603	1248
11	2030002	2130001	0.659066	0.407534	1139
4	82990002	83090001	0.497057	0.407516	1292
3	84670002	84770001	0.621039	0.407404	705
13	12230002	12330001	0.573762	0.407401	1233
1	44200002	44300001	0.567741	0.407399	1295
5	21050002	21150001	0.59917	0.407323	839
13	3800002	3900001	0.605982	0.407306	1297
3	33860002	33960001	0.663201	0.407285	1519
13	12210002	12310001	0.578132	0.40728	1215
4	78670002	78770001	0.571335	0.407188	1411
3	49040002	49140001	0.666671	0.407089	1271
3	28410002	28510001	0.634956	0.407045	984
2	14050002	14150001	0.596727	0.407036	2338
5	41060002	41160001	0.62119	0.406961	651
2	20630002	20730001	0.628507	0.406942	926
11	18820002	18920001	0.590074	0.406878	631
1	42880002	42980001	0.610729	0.406853	882
2	20100002	20200001	0.640293	0.406848	1430
4	340002	440001	0.624351	0.406844	457
11	18680002	18780001	0.666648	0.406806	698
25	1230002	1330001	0.640113	0.406799	1056
3	38280002	38380001	0.583637	0.406736	1517
2	74890002	74990001	0.622288	0.40673	1054
2	26390002	26490001	0.607253	0.40666	1019
1	50080002	50180001	0.659979	0.406649	1346
1	67880002	67980001	0.617227	0.406637	1485
11	2240002	2340001	0.632555	0.406617	583
2	62600002	62700001	0.539238	0.406573	1839
4	78570002	78670001	0.588776	0.406554	1492
1	70530002	70630001	0.577738	0.406462	1253
11	9310002	9410001	0.634493	0.40637	1253
20	6250002	6350001	0.734389	0.406359	1075
2	3520002	3620001	0.595792	0.406346	1431
1	43700002	43800001	0.585052	0.406234	692
4	71140002	71240001	0.511646	0.406233	719
11	5570002	5670001	0.530518	0.406193	1392
13	5930002	6030001	0.661606	0.406139	1258
3	38310002	38410001	0.57719	0.406116	1358
2	82240002	82340001	0.572103	0.405979	487
1	73940002	74040001	0.609184	0.405974	158
2	77020002	77120001	0.695336	0.405968	1086
6	12990002	13090001	0.532072	0.405957	813
5	34800002	34900001	0.586638	0.40577	819
4	41540002	41640001	0.655348	0.405707	346
11	1580002	1680001	0.659249	0.405703	1456
3	79500002	79600001	0.538531	0.40566	1067
4	23840002	23940001	0.652371	0.40566	664
4	55620002	55720001	0.582951	0.405565	992
2	59180002	59280001	0.628038	0.405522	208
1	74920002	75020001	0.649918	0.405482	36
1	74930002	75030001	0.649918	0.405482	36
1	14930002	15030001	0.565931	0.405479	1401
1	40860002	40960001	0.674782	0.405452	1202
24	1180002	1280001	0.537557	0.40544	1297
2	24440002	24540001	0.528056	0.405374	1526
2	63450002	63550001	0.63113	0.405373	1211
5	34790002	34890001	0.613793	0.405359	774
14	1700002	1800001	0.534578	0.405246	1761
3	97870002	97970001	0.758351	0.405235	659
2	3490002	3590001	0.613031	0.405195	1429
2	25360002	25460001	0.554822	0.405187	611
1	56560002	56660001	0.597288	0.405181	1077
2	74790002	74890001	0.631992	0.405139	1342
2	15400002	15500001	0.55495	0.405131	1287
3	42280002	42380001	0.631043	0.405123	1709
1	40260002	40360001	0.643694	0.405045	1076
1	74880002	74980001	0.661224	0.404987	66
1	67890002	67990001	0.604676	0.40496	1462
3	34140002	34240001	0.664763	0.404941	1757
3	28700002	28800001	0.709913	0.404918	1002
2	57980002	58080001	0.689742	0.404903	1281
3	84850002	84950001	0.562513	0.404875	470
3	24000002	24100001	0.509385	0.404794	873
11	1610002	1710001	0.61883	0.404788	1443
2	20600002	20700001	0.621628	0.404758	880
2	48210002	48310001	0.632341	0.404736	1324
15	80002	180001	0.502885	0.404734	177
2	58000002	58100001	0.729423	0.404672	1223
2	60330002	60430001	0.510871	0.40465	1556
2	24520002	24620001	0.522129	0.404644	1579
3	73400002	73500001	0.575556	0.404612	739
4	40840002	40940001	0.614136	0.404606	636
3	36640002	36740001	0.620866	0.404528	608
2	77690002	77790001	0.504255	0.404492	1106
3	38270002	38370001	0.591414	0.404461	1540
3	49080002	49180001	0.675808	0.404447	1112
3	57940002	58040001	0.684623	0.404385	1054
1	52720002	52820001	0.584678	0.404282	1490
4	550002	650001	0.558356	0.404267	1019
3	79510002	79610001	0.545862	0.404262	1093
6	14310002	14410001	0.593433	0.404247	343
3	61120002	61220001	0.646338	0.404186	602
1	65680002	65780001	0.613762	0.404164	920
4	62930002	63030001	0.688926	0.404147	735
3	56630002	56730001	0.474931	0.404096	1928
3	79780002	79880001	0.606151	0.404026	1005
11	5000002	5100001	0.626881	0.404007	966
3	84700002	84800001	0.607989	0.403972	727
20	6000002	6100001	0.734181	0.40393	1001
20	3240002	3340001	0.621852	0.403843	1471
2	77540002	77640001	0.536562	0.403821	872
3	84680002	84780001	0.615089	0.403801	728
4	67330002	67430001	0.533744	0.403722	980
3	84130002	84230001	0.533337	0.40366	458
2	19950002	20050001	0.584299	0.403616	1216
14	90002	190001	0.5171	0.403609	189
3	79800002	79900001	0.620958	0.403607	1041
11	5540002	5640001	0.548869	0.40359	1321
26	3910002	4010001	0.561129	0.403558	1222
3	51720002	51820001	0.579232	0.403496	1596
11	18610002	18710001	0.639847	0.403477	1014
3	57930002	58030001	0.688736	0.403476	940
4	83000002	83100001	0.491043	0.403473	1303
2	77530002	77630001	0.520462	0.4034	961
4	76870002	76970001	0.523066	0.403396	1088
1	32200002	32300001	0.56994	0.403344	699
4	78540002	78640001	0.619332	0.403317	1396
11	18650002	18750001	0.652483	0.403289	823
2	63910002	64010001	0.547038	0.403279	1207
2	82320002	82420001	0.562405	0.403203	748
5	21070002	21170001	0.575145	0.403076	1022
11	4700002	4800001	0.589808	0.403051	1167
11	18660002	18760001	0.651698	0.403027	768
1	49860002	49960001	0.632525	0.403023	1391
5	43440002	43540001	0.641305	0.402977	1584
13	12240002	12340001	0.556617	0.402857	1331
5	39450002	39550001	0.57787	0.402854	633
5	39440002	39540001	0.553653	0.402841	708
2	59760002	59860001	0.480046	0.402784	1083
6	14340002	14440001	0.546079	0.402762	270
5	34810002	34910001	0.574596	0.402747	837
2	72360002	72460001	0.526079	0.402687	468
1	67870002	67970001	0.611487	0.402638	1471
2	48230002	48330001	0.556542	0.402611	1296
1	74950002	75050001	0.650611	0.40258	11
2	49050002	49150001	0.540294	0.40257	134
3	55060002	55160001	0.597685	0.402552	808
3	69410002	69510001	0.512661	0.402496	931
2	19970002	20070001	0.602337	0.402449	1233
2	15420002	15520001	0.574113	0.402436	1274
5	11220002	11320001	0.637785	0.40243	1862
3	83800002	83900001	0.69672	0.40242	725
3	83960002	84060001	0.559855	0.402394	547
3	84450002	84550001	0.660017	0.402379	752
3	13390002	13490001	0.57301	0.402322	1330
1	75110002	75210001	0.64656	0.402315	72
1	43370002	43470001	0.508626	0.40229	879
11	18670002	18770001	0.651469	0.402139	692
3	24020002	24120001	0.539042	0.40207	869
2	20090002	20190001	0.622971	0.402037	1397
4	62940002	63040001	0.687011	0.402033	694
24	1190002	1290001	0.537292	0.40201	1346
11	18630002	18730001	0.650815	0.401948	911
2	14080002	14180001	0.598075	0.40189	2286
2	25300002	25400001	0.620546	0.401887	680
1	64010002	64110001	0.711601	0.401882	1220
4	76840002	76940001	0.509662	0.401875	1035
1	75690002	75790001	0.598818	0.401827	168
1	37930002	38030001	0.57385	0.401758	1316
2	21050002	21150001	0.536132	0.401741	1173
11	2180002	2280001	0.71791	0.4017	617
4	83020002	83120001	0.484931	0.401673	1267
1	55310002	55410001	0.569717	0.401669	736
4	40810002	40910001	0.610725	0.401654	645
11	18830002	18930001	0.556091	0.401611	641
5	34780002	34880001	0.610736	0.401604	720
13	7610002	7710001	0.60464	0.401522	1329
1	43710002	43810001	0.570932	0.401486	691
2	49080002	49180001	0.578865	0.401417	371
24	1080002	1180001	0.522223	0.401329	907
1	80640002	80740001	0.67966	0.401294	1728
5	43320002	43420001	0.583867	0.401287	1503
11	5590002	5690001	0.510805	0.40126	1596
25	1190002	1290001	0.635465	0.40125	1040
4	41510002	41610001	0.662202	0.401242	405
3	58180002	58280001	0.667632	0.401188	974
2	63420002	63520001	0.596437	0.401145	1278
4	41490002	41590001	0.678621	0.401051	452
1	52780002	52880001	0.543573	0.401042	1265
14	520002	620001	0.515067	0.40096	211
11	1560002	1660001	0.634692	0.400948	1397
11	5580002	5680001	0.517849	0.400824	1480
3	13280002	13380001	0.52954	0.400813	1271
2	77360002	77460001	0.699057	0.400801	1416
4	370002	470001	0.526279	0.400792	494
2	80120002	80220001	0.5371	0.400774	1957
1	74480002	74580001	0.66033	0.400756	148
3	98090002	98190001	0.698773	0.400756	1027
4	69370002	69470001	0.529052	0.400756	1274
3	69400002	69500001	0.5119	0.400747	943
2	51380002	51480001	0.422597	0.400739	249
2	64010002	64110001	0.647836	0.400725	1650
1	43480002	43580001	0.631527	0.400713	647
3	84440002	84540001	0.655378	0.400681	748
2	21120002	21220001	0.606087	0.400671	1090
3	84480002	84580001	0.67066	0.400646	698
5	34360002	34460001	0.484498	0.40062	810
1	64020002	64120001	0.717708	0.400557	1271
1	32210002	32310001	0.589455	0.400555	709
5	17570002	17670001	0.507382	0.400475	1092
2	20590002	20690001	0.571473	0.400468	824
1	65670002	65770001	0.611192	0.400459	925
2	15410002	15510001	0.553779	0.400425	1286
20	6360002	6460001	0.727401	0.400408	979
2	49400002	49500001	0.622772	0.400363	748
11	9160002	9260001	0.536093	0.400303	833
3	46310002	46410001	0.51452	0.400295	1202
11	9050002	9150001	0.570864	0.400235	1104
24	1210002	1310001	0.549179	0.400098	1408
3	49000002	49100001	0.61324	0.400095	1106
1	94930002	95030001	0.567098	0.400042	479
15	3040002	3140001	0.582894	0.400011	637
3	49210002	49310001	0.551481	0.39996	1027
4	41500002	41600001	0.662964	0.399954	432
3	49530002	49630001	0.59883	0.399949	760
25	1380002	1480001	0.614664	0.399941	933
3	48620002	48720001	0.660996	0.399919	833
3	79530002	79630001	0.553424	0.399918	1272
3	78590002	78690001	0.647114	0.399834	898
11	4710002	4810001	0.593263	0.399829	1221
3	84470002	84570001	0.666139	0.399818	733
4	78550002	78650001	0.612166	0.399802	1422
3	46410002	46510001	0.663368	0.399779	1198
3	90070002	90170001	0.633704	0.399671	799
3	49540002	49640001	0.598779	0.399648	726
1	43490002	43590001	0.638672	0.399642	596
3	83790002	83890001	0.698407	0.399629	740
3	85510002	85610001	0.506199	0.399629	1123
1	74650002	74750001	0.632394	0.399615	127
25	1180002	1280001	0.624645	0.399534	1111
2	14040002	14140001	0.574013	0.399498	2223
1	40870002	40970001	0.665001	0.399461	1190
19	6120002	6220001	0.540563	0.399449	1312
1	40720002	40820001	0.568662	0.399445	1088
3	84710002	84810001	0.600862	0.399427	697
5	34760002	34860001	0.599473	0.399416	649
5	21100002	21200001	0.543719	0.399336	1130
11	2460002	2560001	0.522472	0.399332	208
5	34770002	34870001	0.607117	0.399317	679
3	51750002	51850001	0.592243	0.399312	1507
2	78450002	78550001	0.452644	0.399236	888
4	78640002	78740001	0.537745	0.399233	1458
4	79150002	79250001	0.708587	0.399231	1431
25	1200002	1300001	0.634706	0.399213	1062
3	69350002	69450001	0.525514	0.399176	969
2	81600002	81700001	0.436027	0.399163	613
5	41070002	41170001	0.617925	0.399156	650
4	80660002	80760001	0.522601	0.399092	903
2	48240002	48340001	0.518066	0.399051	1286
5	34380002	34480001	0.529923	0.399051	697
1	32840002	32940001	0.566605	0.398858	881
2	77700002	77800001	0.504412	0.398849	1162
5	43300002	43400001	0.581477	0.398819	1509
3	84520002	84620001	0.668718	0.398711	665
3	64910002	65010001	0.512994	0.39866	714
2	26030002	26130001	0.562043	0.398629	486
4	79110002	79210001	0.766398	0.398624	1327
[truncated: 1,261 more rows]

## Sheet: Bali
Chromosome	Start	End	WEIGHTED_FST	MEAN_FST	N_VARIANTS
1	32450002	32550001	0.792723	0.614737	754
1	32440002	32540001	0.78606	0.60454	747
1	32430002	32530001	0.788558	0.598149	749
1	32460002	32560001	0.793877	0.597856	745
1	32420002	32520001	0.786227	0.595515	747
1	32470002	32570001	0.79174	0.595227	718
1	32410002	32510001	0.781826	0.587136	741
1	32400002	32500001	0.77905	0.58345	742
1	32480002	32580001	0.791045	0.5757	713
3	84170002	84270001	0.770459	0.574435	606
3	84150002	84250001	0.779224	0.573498	534
3	84160002	84260001	0.77462	0.570337	567
3	84180002	84280001	0.763382	0.564326	629
1	32390002	32490001	0.776804	0.563669	772
3	84140002	84240001	0.779298	0.563379	524
1	32380002	32480001	0.776073	0.550935	849
3	84130002	84230001	0.782752	0.549955	490
1	32370002	32470001	0.775234	0.544365	823
1	32490002	32590001	0.759897	0.543826	720
3	84190002	84290001	0.756487	0.542765	652
1	32360002	32460001	0.770663	0.538482	774
3	84120002	84220001	0.78526	0.537529	440
3	84200002	84300001	0.75015	0.534696	651
1	32350002	32450001	0.769206	0.528775	759
3	84210002	84310001	0.737217	0.522712	629
1	32340002	32440001	0.766019	0.517195	705
3	84220002	84320001	0.730484	0.509613	591
3	28820002	28920001	0.738362	0.505744	778
2	25950002	26050001	0.684768	0.505705	828
3	28830002	28930001	0.736301	0.505693	775
2	25960002	26060001	0.692769	0.505643	811
3	84110002	84210001	0.779544	0.504277	423
11	4540002	4640001	0.759059	0.503528	940
1	32330002	32430001	0.749639	0.502457	642
3	83970002	84070001	0.752487	0.502083	509
2	25940002	26040001	0.675739	0.499326	857
11	4530002	4630001	0.741266	0.497746	899
3	84230002	84330001	0.724014	0.496122	533
14	13630002	13730001	0.563486	0.495361	1960
14	13610002	13710001	0.561182	0.493902	1340
2	25970002	26070001	0.689317	0.493891	785
3	28840002	28940001	0.724282	0.493202	834
14	13620002	13720001	0.561348	0.49162	1626
11	4560002	4660001	0.733521	0.488626	1006
11	4550002	4650001	0.749951	0.488337	1006
11	4510002	4610001	0.725243	0.487413	890
1	32320002	32420001	0.741479	0.487383	644
11	4500002	4600001	0.724951	0.485023	914
11	4520002	4620001	0.726424	0.484372	857
3	83960002	84060001	0.755147	0.483593	498
11	4890002	4990001	0.78633	0.483237	840
14	13640002	13740001	0.553924	0.481805	2256
1	32500002	32600001	0.728016	0.481511	746
3	83980002	84080001	0.742629	0.479553	519
3	90120002	90220001	0.751776	0.478697	828
3	28850002	28950001	0.716377	0.478392	877
3	83950002	84050001	0.758884	0.478309	457
11	4910002	5010001	0.787228	0.478056	823
11	4570002	4670001	0.717677	0.477708	994
2	25980002	26080001	0.672222	0.476323	764
14	13660002	13760001	0.55173	0.475971	2780
14	13650002	13750001	0.551386	0.47592	2491
3	84240002	84340001	0.721642	0.475468	509
14	14260002	14360001	0.548959	0.473734	622
20	6410002	6510001	0.830082	0.470679	970
3	90110002	90210001	0.733712	0.470575	820
2	51300002	51400001	0.517768	0.470554	441
1	32310002	32410001	0.733424	0.469809	636
14	13670002	13770001	0.549945	0.469558	2984
3	28810002	28910001	0.712064	0.468536	769
3	46380002	46480001	0.734307	0.467165	1193
3	90140002	90240001	0.760537	0.466751	890
2	51290002	51390001	0.514681	0.466276	426
11	4920002	5020001	0.789956	0.465843	797
2	25930002	26030001	0.620476	0.465642	908
20	6400002	6500001	0.82198	0.46535	995
11	4590002	4690001	0.691843	0.464612	1015
3	29080002	29180001	0.761691	0.464146	1389
11	4580002	4680001	0.699271	0.46403	989
3	83940002	84040001	0.7595	0.463863	440
2	51330002	51430001	0.492056	0.463514	369
11	4490002	4590001	0.715165	0.463467	950
3	90130002	90230001	0.751615	0.463048	839
2	51320002	51420001	0.500246	0.462862	401
20	6420002	6520001	0.81989	0.462435	924
11	4620002	4720001	0.705663	0.461922	1131
1	95600002	95700001	0.732915	0.461396	576
3	90100002	90200001	0.719128	0.459571	814
11	4630002	4730001	0.70394	0.458373	1101
14	14270002	14370001	0.54618	0.458193	388
3	29090002	29190001	0.745417	0.457164	1378
11	4880002	4980001	0.746496	0.456841	909
3	83930002	84030001	0.754575	0.456698	425
3	84100002	84200001	0.745076	0.456687	433
11	4600002	4700001	0.685651	0.456317	1060
3	46370002	46470001	0.736151	0.456262	1155
14	13680002	13780001	0.544938	0.456043	2787
3	29070002	29170001	0.763111	0.455548	1432
3	28860002	28960001	0.70602	0.454648	910
3	90150002	90250001	0.762758	0.454256	869
3	83990002	84090001	0.727326	0.454149	540
2	51310002	51410001	0.497104	0.453299	428
3	28870002	28970001	0.699954	0.452717	967
11	4610002	4710001	0.688649	0.452559	1082
3	28790002	28890001	0.723154	0.452505	867
3	46390002	46490001	0.716852	0.452269	1161
11	4930002	5030001	0.794791	0.451667	773
3	46360002	46460001	0.723418	0.451374	1166
11	4480002	4580001	0.697836	0.451048	937
20	6430002	6530001	0.800759	0.45082	916
20	6390002	6490001	0.81478	0.449787	1054
3	90090002	90190001	0.704131	0.449743	792
3	29100002	29200001	0.73647	0.449284	1408
3	83770002	83870001	0.775645	0.449227	730
11	4640002	4740001	0.684389	0.447755	1136
2	51280002	51380001	0.494877	0.447195	418
3	28800002	28900001	0.70422	0.447126	769
2	25920002	26020001	0.605135	0.446293	922
3	29110002	29210001	0.722722	0.445848	1427
3	28780002	28880001	0.707726	0.445523	900
2	51340002	51440001	0.476129	0.445225	352
3	28880002	28980001	0.694461	0.444758	975
11	4650002	4750001	0.655696	0.44354	1128
14	13690002	13790001	0.538554	0.443254	2777
20	6370002	6470001	0.805945	0.442078	1136
3	84250002	84350001	0.710099	0.441675	519
3	83780002	83880001	0.772463	0.441168	692
3	28770002	28870001	0.699649	0.440805	913
1	32280002	32380001	0.705778	0.440274	564
20	6380002	6480001	0.809347	0.439773	1084
1	78910002	79010001	0.664304	0.439678	1191
1	32270002	32370001	0.706056	0.439616	575
2	26280002	26380001	0.703307	0.439453	1013
2	25990002	26090001	0.649084	0.439443	770
3	46350002	46450001	0.702736	0.439403	1141
3	83760002	83860001	0.769688	0.439091	754
20	6640002	6740001	0.727115	0.43893	1092
1	32510002	32610001	0.700518	0.438274	712
3	29130002	29230001	0.723505	0.437666	1487
2	82550002	82650001	0.704861	0.437277	652
4	78490002	78590001	0.617548	0.436954	1026
11	4940002	5040001	0.786767	0.436677	801
3	28760002	28860001	0.693113	0.436489	931
1	95610002	95710001	0.697182	0.436199	633
3	83920002	84020001	0.747067	0.435715	413
3	83820002	83920001	0.759656	0.435603	572
3	29120002	29220001	0.716846	0.435073	1459
2	82560002	82660001	0.701319	0.434668	655
14	14250002	14350001	0.533035	0.434469	836
2	26290002	26390001	0.710417	0.434261	1045
20	6650002	6750001	0.723434	0.434154	1119
1	78920002	79020001	0.66793	0.43314	1231
11	4660002	4760001	0.647861	0.432664	1181
3	90160002	90260001	0.747929	0.432614	868
2	26360002	26460001	0.73331	0.43212	1143
2	51350002	51450001	0.452875	0.432048	329
20	6670002	6770001	0.709871	0.431824	1267
4	78500002	78600001	0.611367	0.431589	1112
2	25910002	26010001	0.597788	0.431539	928
11	4870002	4970001	0.702286	0.431143	957
4	78480002	78580001	0.609462	0.43086	1014
3	46400002	46500001	0.691274	0.430802	1208
3	83800002	83900001	0.766704	0.430242	656
1	78890002	78990001	0.656189	0.430011	1203
4	78540002	78640001	0.677081	0.429434	1319
1	32300002	32400001	0.718688	0.429339	623
3	29140002	29240001	0.707748	0.429267	1533
1	32290002	32390001	0.710155	0.428833	600
3	83860002	83960001	0.724503	0.428691	372
2	26000002	26100001	0.656131	0.428547	703
3	84000002	84100001	0.713661	0.428401	570
3	28890002	28990001	0.68062	0.428394	981
2	26340002	26440001	0.755255	0.428348	1122
20	6630002	6730001	0.723897	0.428081	1069
3	49620002	49720001	0.640401	0.427931	798
1	78950002	79050001	0.667499	0.427713	1187
1	78930002	79030001	0.667019	0.427701	1267
1	80360002	80460001	0.691414	0.427557	1821
20	6620002	6720001	0.714464	0.427203	1028
3	83850002	83950001	0.73085	0.42691	421
2	82280002	82380001	0.715736	0.426593	765
20	6660002	6760001	0.713138	0.42634	1212
3	90170002	90270001	0.738234	0.426215	872
3	28550002	28650001	0.69667	0.425581	1225
2	59550002	59650001	0.693641	0.425408	1337
3	90080002	90180001	0.675511	0.424888	793
11	4950002	5050001	0.749544	0.42481	855
3	28510002	28610001	0.72275	0.424784	1039
3	83790002	83890001	0.76605	0.42475	683
3	49610002	49710001	0.636582	0.424737	830
2	26270002	26370001	0.670209	0.424732	1005
14	13700002	13800001	0.529221	0.424537	2685
2	82510002	82610001	0.698551	0.424435	593
20	6440002	6540001	0.789108	0.424375	919
2	26350002	26450001	0.746211	0.424077	1144
2	26310002	26410001	0.732758	0.424032	1098
20	6360002	6460001	0.790053	0.423535	1187
2	26370002	26470001	0.714046	0.423336	1149
3	29150002	29250001	0.702304	0.423083	1498
2	26320002	26420001	0.746746	0.422988	1079
20	6680002	6780001	0.69488	0.422909	1381
3	83810002	83910001	0.757364	0.42275	628
3	28580002	28680001	0.699019	0.422741	1252
4	78550002	78650001	0.655567	0.422619	1356
1	95590002	95690001	0.713013	0.422462	512
20	6610002	6710001	0.707835	0.422398	966
2	82520002	82620001	0.690217	0.422242	630
4	78520002	78620001	0.633806	0.422232	1182
2	26330002	26430001	0.753741	0.422154	1065
2	82570002	82670001	0.694187	0.421683	663
1	78940002	79040001	0.660749	0.421094	1241
3	28150002	28250001	0.748422	0.420986	1203
3	83750002	83850001	0.759124	0.420981	729
1	80350002	80450001	0.669631	0.420721	1779
14	13600002	13700001	0.516799	0.420643	1142
11	4470002	4570001	0.660579	0.420619	954
4	78460002	78560001	0.583976	0.420456	975
11	4670002	4770001	0.629839	0.420108	1210
2	82580002	82680001	0.676275	0.419893	696
4	78470002	78570001	0.592211	0.41977	1015
3	28280002	28380001	0.730966	0.419719	1286
20	6690002	6790001	0.695424	0.419688	1451
2	82500002	82600001	0.700794	0.419089	579
2	59540002	59640001	0.686284	0.41877	1193
3	49450002	49550001	0.594356	0.418769	767
1	80370002	80470001	0.691528	0.418725	1835
1	78960002	79060001	0.677954	0.418527	1188
3	46410002	46510001	0.681649	0.418361	1201
3	28500002	28600001	0.721284	0.418123	1068
3	49630002	49730001	0.609351	0.417899	814
3	49460002	49560001	0.595729	0.417888	760
2	72560002	72660001	0.688005	0.417594	507
2	82540002	82640001	0.688302	0.416986	633
2	82290002	82390001	0.711967	0.416818	808
14	14280002	14380001	0.521871	0.416806	204
2	59490002	59590001	0.672076	0.416778	1260
3	84260002	84360001	0.695122	0.416494	478
3	83840002	83940001	0.734896	0.416468	483
3	84090002	84190001	0.717568	0.416444	447
1	32260002	32360001	0.688546	0.416394	596
1	99800002	99900001	0.643793	0.416173	685
3	49590002	49690001	0.612136	0.416157	778
3	90190002	90290001	0.710359	0.416085	880
3	29060002	29160001	0.748467	0.416029	1399
3	28290002	28390001	0.729583	0.415913	1245
20	6800002	6900001	0.692914	0.415697	1167
11	4960002	5060001	0.716993	0.415446	887
2	54650002	54750001	0.620844	0.415291	1375
3	28540002	28640001	0.693829	0.415163	1160
3	28140002	28240001	0.748348	0.414886	1196
3	90180002	90280001	0.720621	0.414817	889
3	49580002	49680001	0.612663	0.414714	758
2	51270002	51370001	0.461955	0.414409	398
3	83830002	83930001	0.74472	0.414391	532
3	28750002	28850001	0.675904	0.414147	940
4	78570002	78670001	0.603773	0.414081	1462
3	49480002	49580001	0.605364	0.414045	741
3	98520002	98620001	0.676702	0.413865	1336
1	78760002	78860001	0.670465	0.413733	1570
1	78770002	78870001	0.680088	0.413705	1562
4	78530002	78630001	0.639375	0.413526	1259
3	28520002	28620001	0.702288	0.413514	1064
3	49470002	49570001	0.59397	0.413489	739
2	52210002	52310001	0.429771	0.413086	5
2	26010002	26110001	0.650459	0.413084	714
11	4970002	5070001	0.720176	0.412973	900
5	41050002	41150001	0.593951	0.412937	789
1	80340002	80440001	0.651277	0.412726	1671
3	49600002	49700001	0.62152	0.412512	771
4	78450002	78550001	0.583621	0.412076	901
2	59510002	59610001	0.665466	0.411976	1262
3	28570002	28670001	0.690624	0.41157	1280
5	41040002	41140001	0.592254	0.411564	798
2	59500002	59600001	0.665932	0.411563	1267
2	26300002	26400001	0.710949	0.41151	1102
3	28560002	28660001	0.684782	0.411484	1280
5	41010002	41110001	0.596327	0.411437	719
3	28590002	28690001	0.694794	0.411379	1235
2	59560002	59660001	0.692063	0.411333	1363
2	21100002	21200001	0.683186	0.411332	1175
2	82300002	82400001	0.713239	0.411109	868
3	90200002	90300001	0.697282	0.410703	876
3	49570002	49670001	0.605217	0.410607	673
3	28270002	28370001	0.72451	0.410562	1250
2	14070002	14170001	0.670278	0.410375	2271
3	29160002	29260001	0.689749	0.410356	1521
2	59470002	59570001	0.672089	0.410257	1296
5	41020002	41120001	0.598077	0.410199	720
5	41030002	41130001	0.596382	0.409446	761
3	98500002	98600001	0.685395	0.409379	1447
1	80380002	80480001	0.68539	0.409224	1795
2	21040002	21140001	0.619746	0.409034	1140
1	78870002	78970001	0.64118	0.409028	1224
1	77230002	77330001	0.698021	0.408865	1299
2	26260002	26360001	0.641814	0.408569	984
3	98510002	98610001	0.682608	0.408286	1378
5	41000002	41100001	0.58885	0.408216	680
2	77030002	77130001	0.669634	0.408039	1106
2	54640002	54740001	0.618459	0.407876	1331
2	77040002	77140001	0.673382	0.407845	1110
1	78880002	78980001	0.642398	0.407787	1230
3	83910002	84010001	0.726764	0.407779	404
2	21090002	21190001	0.671092	0.407636	1173
11	4860002	4960001	0.665201	0.407601	981
20	6060002	6160001	0.737523	0.407589	1019
2	82490002	82590001	0.695021	0.407436	554
20	6720002	6820001	0.687559	0.407331	1519
2	59480002	59580001	0.671721	0.407248	1240
4	78580002	78680001	0.591133	0.407151	1550
20	6700002	6800001	0.6853	0.406767	1442
1	63010002	63110001	0.628535	0.406662	1429
2	59530002	59630001	0.66457	0.406538	1183
2	82270002	82370001	0.707849	0.40649	695
4	78510002	78610001	0.598361	0.406464	1141
1	63000002	63100001	0.640752	0.4063	1510
1	77300002	77400001	0.653882	0.406253	1359
1	78830002	78930001	0.670024	0.406246	1253
3	83740002	83840001	0.743871	0.405706	676
1	77220002	77320001	0.697241	0.40549	1253
2	59520002	59620001	0.664033	0.405412	1243
2	54660002	54760001	0.60237	0.405326	1499
1	78840002	78940001	0.652222	0.405072	1207
3	49490002	49590001	0.60212	0.405045	708
1	78970002	79070001	0.663024	0.404712	1212
2	51360002	51460001	0.423721	0.404425	303
2	82530002	82630001	0.678414	0.404334	637
3	28530002	28630001	0.677565	0.4043	1153
3	84010002	84110001	0.688719	0.404291	592
2	72570002	72670001	0.69869	0.404222	522
3	36640002	36740001	0.662233	0.404205	600
1	77240002	77340001	0.698024	0.404119	1271
6	12690002	12790001	0.724057	0.404108	425
3	49560002	49660001	0.592972	0.403825	676
3	90210002	90310001	0.683505	0.403686	885
20	6790002	6890001	0.681968	0.403617	1165
1	78980002	79080001	0.660968	0.403436	1238
3	28160002	28260001	0.733174	0.403348	1170
1	32520002	32620001	0.670968	0.403266	670
1	78780002	78880001	0.668197	0.403247	1497
20	6050002	6150001	0.736514	0.403232	995
20	6070002	6170001	0.731316	0.402811	1066
2	21110002	21210001	0.688603	0.402665	1174
2	77020002	77120001	0.657509	0.402654	1000
5	38320002	38420001	0.657783	0.402557	1173
3	36630002	36730001	0.6691	0.402217	602
20	6730002	6830001	0.681623	0.402053	1521
20	6740002	6840001	0.677907	0.402013	1521
20	6810002	6910001	0.671808	0.401991	1171
3	28490002	28590001	0.705706	0.401969	1077
11	4850002	4950001	0.634078	0.40196	967
2	82230002	82330001	0.680938	0.401793	696
1	78850002	78950001	0.646189	0.401705	1195
5	58790002	58890001	0.641376	0.401651	1366
2	82590002	82690001	0.62452	0.401247	759
1	99790002	99890001	0.636009	0.400923	629
20	6600002	6700001	0.692258	0.400789	933
6	12700002	12800001	0.735788	0.400769	294
3	98530002	98630001	0.621296	0.400704	1369
3	32890002	32990001	0.66526	0.400664	1108
20	6350002	6450001	0.763604	0.400559	1235
4	78600002	78700001	0.592829	0.400399	1528
20	6040002	6140001	0.725751	0.400314	1018
2	82310002	82410001	0.707365	0.400108	924
3	28600002	28700001	0.685769	0.399995	1174
2	25890002	25990001	0.567738	0.399785	957
1	80330002	80430001	0.621443	0.399644	1580
1	32250002	32350001	0.675927	0.399504	624
1	78750002	78850001	0.637595	0.399504	1571
11	4980002	5080001	0.720682	0.399388	958
1	78860002	78960001	0.636055	0.399304	1202
1	77250002	77350001	0.693605	0.399126	1271
3	28310002	28410001	0.702832	0.39911	1247
3	49440002	49540001	0.585195	0.39888	749
4	78590002	78690001	0.587042	0.398733	1551
1	77290002	77390001	0.643813	0.398377	1273
2	59460002	59560001	0.657248	0.398234	1265
3	28300002	28400001	0.718583	0.398205	1224
2	21070002	21170001	0.639128	0.39818	1143
2	21080002	21180001	0.64542	0.398114	1174
3	36620002	36720001	0.67186	0.398052	612
20	7220002	7320001	0.652976	0.398044	1257
1	86200002	86300001	0.692942	0.39784	1180
3	32870002	32970001	0.644551	0.397777	1165
5	38330002	38430001	0.630617	0.397658	1222
20	6780002	6880001	0.680677	0.397545	1188
14	13710002	13810001	0.510666	0.397472	2422
1	80390002	80490001	0.678182	0.397471	1774
3	46420002	46520001	0.660589	0.397386	1202
1	77310002	77410001	0.641275	0.397282	1418
3	90330002	90430001	0.648386	0.3971	649
2	14060002	14160001	0.630457	0.396887	2328
3	29170002	29270001	0.676445	0.396868	1468
4	78560002	78660001	0.602091	0.396865	1429
1	63020002	63120001	0.595756	0.396848	1427
2	26380002	26480001	0.672632	0.396841	1171
20	6750002	6850001	0.669073	0.396804	1496
20	6710002	6810001	0.681342	0.396731	1440
5	40990002	41090001	0.574259	0.396519	661
2	82480002	82580001	0.681994	0.396244	558
1	93750002	93850001	0.646298	0.39623	775
2	82160002	82260001	0.629506	0.396163	928
3	28260002	28360001	0.708222	0.396086	1206
1	75510002	75610001	0.544876	0.395952	204
3	49500002	49600001	0.590548	0.395945	728
2	21060002	21160001	0.622703	0.395764	1191
11	4680002	4780001	0.603978	0.395609	1286
2	77050002	77150001	0.660554	0.395292	1174
2	72550002	72650001	0.677372	0.395266	496
20	6030002	6130001	0.711779	0.39509	1038
11	4460002	4560001	0.601909	0.395078	977
2	21030002	21130001	0.601848	0.395012	1169
14	14240002	14340001	0.512033	0.394906	1050
1	95620002	95720001	0.622035	0.394768	751
2	81610002	81710001	0.555428	0.394696	675
2	54670002	54770001	0.577577	0.394623	1498
3	32830002	32930001	0.609542	0.394441	1159
11	110002	210001	0.488829	0.394319	796
2	25880002	25980001	0.569506	0.394289	944
2	81740002	81840001	0.458453	0.394248	588
11	2490002	2590001	0.572806	0.394207	187
3	58180002	58280001	0.688712	0.393883	1071
1	78790002	78890001	0.655276	0.393878	1461
3	49640002	49740001	0.565101	0.393839	861
5	58800002	58900001	0.640003	0.393803	1362
3	49550002	49650001	0.589711	0.393779	685
3	36650002	36750001	0.64214	0.393766	627
5	58760002	58860001	0.625221	0.393743	1422
2	51260002	51360001	0.442599	0.393694	383
5	58740002	58840001	0.624215	0.393666	1406
2	26250002	26350001	0.567508	0.393592	958
3	90990002	91090001	0.700562	0.39358	1176
5	58780002	58880001	0.635282	0.393542	1376
5	58750002	58850001	0.623516	0.393311	1423
3	32880002	32980001	0.655173	0.393175	1111
20	7210002	7310001	0.641256	0.393109	1285
3	32840002	32940001	0.610978	0.392907	1181
3	28170002	28270001	0.719386	0.392849	1145
11	2480002	2580001	0.564417	0.392827	201
2	59810002	59910001	0.577828	0.392818	1013
1	78820002	78920001	0.660687	0.392817	1299
4	250002	350001	0.621953	0.392728	864
2	82320002	82420001	0.702982	0.392668	925
2	77060002	77160001	0.660868	0.392622	1168
20	6760002	6860001	0.664658	0.392511	1404
2	59450002	59550001	0.65572	0.392493	1232
1	63030002	63130001	0.57742	0.392399	1453
3	90270002	90370001	0.651129	0.392391	682
3	49430002	49530001	0.582698	0.392353	747
2	77170002	77270001	0.646302	0.392176	1098
2	59570002	59670001	0.672698	0.391989	1374
5	41060002	41160001	0.576383	0.391944	793
1	75490002	75590001	0.546075	0.391735	221
3	32860002	32960001	0.62239	0.391585	1155
2	72380002	72480001	0.623427	0.391442	607
1	75520002	75620001	0.547561	0.391414	203
3	91010002	91110001	0.710046	0.391404	1251
2	24480002	24580001	0.618001	0.391362	1633
3	91000002	91100001	0.705397	0.391298	1177
2	72580002	72680001	0.6966	0.391263	536
4	190002	290001	0.647901	0.391072	592
2	82240002	82340001	0.692427	0.391068	622
5	58730002	58830001	0.614344	0.390996	1398
1	93780002	93880001	0.588362	0.390808	781
2	21050002	21150001	0.612614	0.390749	1176
1	86190002	86290001	0.663348	0.390743	1257
3	90260002	90360001	0.654022	0.390656	671
3	90280002	90380001	0.663507	0.390599	674
1	93770002	93870001	0.595935	0.390578	769
1	99810002	99910001	0.615467	0.390415	740
3	28130002	28230001	0.734606	0.390398	1116
3	28620002	28720001	0.680327	0.390142	1128
2	82250002	82350001	0.700162	0.38997	645
2	82220002	82320001	0.658135	0.389943	779
2	77160002	77260001	0.657949	0.389938	1068
1	75530002	75630001	0.547397	0.3899	200
3	98490002	98590001	0.669261	0.389838	1477
1	32240002	32340001	0.6562	0.389787	689
3	29050002	29150001	0.72935	0.389757	1460
1	89660002	89760001	0.475002	0.389662	479
1	93760002	93860001	0.617765	0.389576	766
3	46340002	46440001	0.653419	0.389473	1096
3	58170002	58270001	0.702567	0.389384	1022
4	78610002	78710001	0.551408	0.389322	1560
20	6020002	6120001	0.709325	0.389185	1056
1	77280002	77380001	0.645589	0.388996	1220
1	86210002	86310001	0.673035	0.388925	1073
5	38300002	38400001	0.610189	0.388902	1117
5	38310002	38410001	0.623333	0.388442	1155
5	58810002	58910001	0.634991	0.388402	1316
2	59820002	59920001	0.592808	0.388349	991
3	90250002	90350001	0.641672	0.388305	727
2	82600002	82700001	0.569465	0.388175	813
5	58770002	58870001	0.621565	0.38812	1397
2	54630002	54730001	0.568799	0.388008	1280
1	75540002	75640001	0.553711	0.38796	191
3	28610002	28710001	0.677019	0.387955	1186
1	25270002	25370001	0.603775	0.38793	1601
1	25280002	25380001	0.607892	0.387922	1588
2	59190002	59290001	0.684241	0.387911	191
11	4990002	5090001	0.712494	0.387891	973
3	32850002	32950001	0.61675	0.38787	1187
2	18540002	18640001	0.619624	0.387835	856
3	90320002	90420001	0.668386	0.387793	612
6	12720002	12820001	0.636851	0.387577	7
6	12730002	12830001	0.636851	0.387577	7
6	12740002	12840001	0.636851	0.387577	7
3	32820002	32920001	0.595676	0.387427	1111
3	91040002	91140001	0.703397	0.387398	1337
3	49540002	49640001	0.569719	0.387348	678
3	90070002	90170001	0.632838	0.387322	820
3	49510002	49610001	0.58423	0.387297	722
3	27960002	28060001	0.61682	0.387247	1055
2	77070002	77170001	0.658455	0.387057	1218
3	28200002	28300001	0.699569	0.386908	1156
3	90290002	90390001	0.671401	0.386867	627
2	59580002	59680001	0.669666	0.386803	1388
4	180002	280001	0.660583	0.386793	557
2	77150002	77250001	0.666562	0.386686	1031
11	120002	220001	0.474814	0.386585	827
1	75480002	75580001	0.540593	0.3865	217
3	28320002	28420001	0.687952	0.386475	1242
1	75550002	75650001	0.552763	0.3864	188
3	90220002	90320001	0.652233	0.386315	865
2	77090002	77190001	0.659097	0.386294	1195
2	77100002	77200001	0.655959	0.386235	1174
2	72400002	72500001	0.584156	0.386096	672
1	75640002	75740001	0.566397	0.386054	116
4	78440002	78540001	0.57424	0.385964	910
1	25290002	25390001	0.606705	0.385875	1572
3	28250002	28350001	0.689322	0.385813	1184
2	82260002	82360001	0.696163	0.385746	649
3	90380002	90480001	0.616193	0.385633	819
20	6080002	6180001	0.704578	0.385619	1162
2	14050002	14150001	0.597725	0.385541	2272
3	91050002	91150001	0.702485	0.385223	1464
3	90230002	90330001	0.655041	0.385087	830
2	77080002	77180001	0.660193	0.384931	1224
11	2500002	2600001	0.57215	0.384874	192
2	82150002	82250001	0.617898	0.38487	964
1	42870002	42970001	0.587438	0.384855	956
3	98540002	98640001	0.579342	0.384829	1326
2	59200002	59300001	0.672212	0.384795	246
4	240002	340001	0.624728	0.384745	837
2	51370002	51470001	0.400596	0.384718	283
3	27980002	28080001	0.612315	0.38461	989
20	7230002	7330001	0.619433	0.384606	1177
1	77260002	77360001	0.665139	0.384503	1232
3	28740002	28840001	0.65531	0.38443	1005
1	62990002	63090001	0.617393	0.384284	1554
3	49530002	49630001	0.568118	0.384106	717
3	48650002	48750001	0.678535	0.384074	700
3	90300002	90400001	0.665493	0.383986	611
2	59400002	59500001	0.614314	0.383969	1195
11	5560002	5660001	0.55284	0.383888	1306
3	28480002	28580001	0.691975	0.383742	1058
2	59800002	59900001	0.550334	0.383727	1018
3	28630002	28730001	0.688373	0.383711	1000
1	73990002	74090001	0.552106	0.383656	114
3	82870002	82970001	0.579423	0.383645	967
1	77270002	77370001	0.647361	0.383512	1203
20	6450002	6550001	0.742505	0.383491	854
3	91030002	91130001	0.706139	0.383483	1336
5	41070002	41170001	0.565578	0.383378	801
2	59430002	59530001	0.629375	0.38335	1276
4	260002	360001	0.613726	0.383117	873
2	14080002	14180001	0.607605	0.382909	2276
3	98480002	98580001	0.682548	0.382887	1479
1	78990002	79090001	0.648	0.382815	1233
1	75500002	75600001	0.541791	0.382759	214
3	28910002	29010001	0.626986	0.382752	1066
4	62940002	63040001	0.705991	0.382712	697
2	72390002	72490001	0.594012	0.382627	648
1	77320002	77420001	0.625961	0.382551	1446
2	59440002	59540001	0.630986	0.382516	1245
4	210002	310001	0.644038	0.382333	664
4	62930002	63030001	0.69963	0.38229	738
2	82470002	82570001	0.674053	0.382276	591
2	26020002	26120001	0.628881	0.382223	709
20	6770002	6870001	0.659658	0.382211	1321
1	32230002	32330001	0.645115	0.382029	747
2	24500002	24600001	0.589351	0.382026	1636
5	58720002	58820001	0.601753	0.381991	1377
3	29180002	29280001	0.665609	0.38195	1480
2	82170002	82270001	0.62362	0.381906	912
3	83730002	83830001	0.718112	0.381856	632
1	75560002	75660001	0.55575	0.381811	164
3	90390002	90490001	0.612141	0.381727	856
1	77210002	77310001	0.669808	0.381557	1251
2	24490002	24590001	0.585442	0.381499	1663
4	62820002	62920001	0.675018	0.381431	1115
3	90370002	90470001	0.622298	0.381415	790
11	2020002	2120001	0.648779	0.381377	1159
20	14230002	14330001	0.353525	0.38124	7
1	99780002	99880001	0.604077	0.381237	629
20	6590002	6690001	0.665445	0.381134	885
3	28220002	28320001	0.687149	0.381088	1180
20	5950002	6050001	0.686243	0.381059	1255
2	72370002	72470001	0.615224	0.380999	568
11	160002	260001	0.484461	0.380899	810
3	49520002	49620001	0.570798	0.380881	742
20	5940002	6040001	0.682329	0.380878	1238
1	40810002	40910001	0.655617	0.380858	1241
3	49420002	49520001	0.574161	0.380856	728
3	84270002	84370001	0.666641	0.380623	463
3	27950002	28050001	0.624509	0.380617	1033
11	2470002	2570001	0.533993	0.380613	206
1	75630002	75730001	0.564403	0.380611	118
2	21120002	21220001	0.66676	0.380478	1202
3	91020002	91120001	0.703741	0.380421	1304
3	28180002	28280001	0.703696	0.380226	1143
3	27970002	28070001	0.614049	0.380217	1018
3	80660002	80760001	0.631062	0.380124	805
11	2010002	2110001	0.643144	0.379957	1169
3	90980002	91080001	0.673738	0.379947	1140
2	81750002	81850001	0.430531	0.379936	561
2	77620002	77720001	0.621652	0.379891	923
3	32910002	33010001	0.63509	0.379843	1046
3	58160002	58260001	0.702815	0.379837	1018
1	89670002	89770001	0.462854	0.379751	521
3	84020002	84120001	0.669219	0.379712	592
2	77110002	77210001	0.647541	0.37951	1148
11	5550002	5650001	0.553323	0.379483	1311
14	220002	320001	0.529009	0.379476	306
2	82330002	82430001	0.698201	0.379409	944
4	78430002	78530001	0.58304	0.379341	920
20	6010002	6110001	0.705882	0.379255	1048
1	75570002	75670001	0.554941	0.379223	147
2	72590002	72690001	0.688202	0.379184	542
1	86180002	86280001	0.640358	0.37915	1329
11	4840002	4940001	0.59362	0.379144	994
1	78810002	78910001	0.649579	0.379082	1321
1	79010002	79110001	0.642541	0.378997	1268
2	81770002	81870001	0.431832	0.378961	564
2	81620002	81720001	0.531379	0.378817	641
2	18530002	18630001	0.594783	0.378766	885
2	26240002	26340001	0.513568	0.378675	959
1	32200002	32300001	0.604967	0.378569	790
5	41080002	41180001	0.550459	0.378564	744
5	58820002	58920001	0.62235	0.378432	1272
2	59420002	59520001	0.612941	0.378366	1232
3	29190002	29290001	0.668314	0.378323	1482
3	90310002	90410001	0.657071	0.378272	605
4	230002	330001	0.626231	0.378213	778
5	43500002	43600001	0.614664	0.378177	1584
20	6340002	6440001	0.728109	0.378163	1261
2	59410002	59510001	0.611423	0.378149	1195
1	78800002	78900001	0.639005	0.378129	1381
3	58150002	58250001	0.702236	0.37791	1028
3	90950002	91050001	0.625874	0.377892	1238
1	74020002	74120001	0.572473	0.377803	123
14	13720002	13820001	0.495992	0.377666	2244
1	80670002	80770001	0.669916	0.37765	1674
1	42860002	42960001	0.582208	0.377585	1021
11	5000002	5100001	0.705051	0.377559	987
2	13690002	13790001	0.604528	0.377537	1106
20	7200002	7300001	0.619666	0.377534	1321
1	43400002	43500001	0.641069	0.37752	1105
2	18520002	18620001	0.595207	0.377431	814
2	81760002	81860001	0.422142	0.377282	557
4	62950002	63050001	0.709253	0.377172	657
3	90240002	90340001	0.628486	0.377085	773
11	5570002	5670001	0.541494	0.376958	1387
1	75600002	75700001	0.552395	0.376951	135
11	2210002	2310001	0.688355	0.376897	710
3	28210002	28310001	0.685126	0.37678	1165
1	74000002	74100001	0.556166	0.376771	115
1	79000002	79100001	0.638745	0.376725	1285
20	6830002	6930001	0.620351	0.376702	1010
20	6820002	6920001	0.636584	0.376663	1050
11	2220002	2320001	0.649567	0.376478	716
2	78330002	78430001	0.64189	0.376475	933
5	43480002	43580001	0.595952	0.376334	1666
1	75470002	75570001	0.532954	0.376259	228
1	73980002	74080001	0.554313	0.376192	109
2	82140002	82240001	0.613928	0.376183	977
2	78290002	78390001	0.666215	0.376148	1251
3	90970002	91070001	0.664231	0.376084	1194
4	78620002	78720001	0.526884	0.376012	1601
3	46240002	46340001	0.571665	0.375989	1664
2	77180002	77280001	0.632106	0.37596	1158
1	42880002	42980001	0.583833	0.375956	930
4	78630002	78730001	0.511633	0.375953	1586
2	13680002	13780001	0.60607	0.375946	1057
20	6570002	6670001	0.628793	0.375851	860
1	89650002	89750001	0.447937	0.375793	479
1	77330002	77430001	0.619512	0.375759	1455
1	43460002	43560001	0.605944	0.375528	850
1	62960002	63060001	0.615647	0.375462	1567
30	730002	830001	0.487546	0.3753	131
2	77600002	77700001	0.620879	0.375291	917
5	38340002	38440001	0.569504	0.375241	1242
2	14040002	14140001	0.570449	0.374906	2142
1	80650002	80750001	0.65656	0.374857	1751
2	20100002	20200001	0.601629	0.374829	1531
1	75650002	75750001	0.56151	0.374732	118
3	46250002	46350001	0.562485	0.374691	1639
1	79020002	79120001	0.628014	0.374652	1248
3	84080002	84180001	0.685961	0.374645	459
3	83890002	83990001	0.689839	0.374546	409
2	26390002	26490001	0.635201	0.374511	1126
3	80650002	80750001	0.62942	0.374511	788
3	58140002	58240001	0.701941	0.374508	1011
11	4690002	4790001	0.569036	0.374496	1300
2	78300002	78400001	0.669827	0.374462	1149
2	77590002	77690001	0.616375	0.374443	951
3	28190002	28290001	0.690482	0.374443	1144
2	59390002	59490001	0.597948	0.374429	1185
5	43990002	44090001	0.543344	0.374386	1446
11	130002	230001	0.458982	0.374384	841
20	5970002	6070001	0.684787	0.374335	1163
1	64110002	64210001	0.622588	0.374328	1104
11	5580002	5680001	0.528958	0.374321	1483
3	46430002	46530001	0.633447	0.374183	1226
20	5960002	6060001	0.686601	0.374181	1224
11	5590002	5690001	0.520218	0.374156	1604
11	2000002	2100001	0.624264	0.374116	1184
3	58190002	58290001	0.669484	0.374087	1077
3	28230002	28330001	0.670242	0.374039	1157
1	80660002	80760001	0.660718	0.374037	1745
3	28330002	28430001	0.689373	0.373914	1180
14	180002	280001	0.515447	0.373907	277
4	62960002	63060001	0.713438	0.373876	611
3	46230002	46330001	0.585709	0.373849	1612
1	80320002	80420001	0.571174	0.373838	1504
20	5980002	6080001	0.685164	0.373732	1095
3	90340002	90440001	0.630276	0.373712	698
14	210002	310001	0.514403	0.37367	295
11	18620002	18720001	0.640781	0.373642	952
3	27990002	28090001	0.600484	0.373614	1052
3	90360002	90460001	0.614486	0.373405	805
1	49970002	50070001	0.618854	0.373378	1460
3	29200002	29300001	0.662714	0.373356	1428
2	59590002	59690001	0.648295	0.373279	1354
3	46330002	46430001	0.594622	0.373168	1164
11	90002	190001	0.455547	0.373147	812
2	82210002	82310001	0.639439	0.373119	824
2	26400002	26500001	0.590152	0.372989	1077
3	90960002	91060001	0.638489	0.372984	1190
1	25300002	25400001	0.569563	0.372872	1585
20	7190002	7290001	0.615152	0.372852	1331
2	82340002	82440001	0.693596	0.372789	971
3	28470002	28570001	0.676613	0.372707	1056
1	32220002	32320001	0.636103	0.372698	765
1	62950002	63050001	0.624169	0.37265	1535
3	91060002	91160001	0.667466	0.372635	1523
3	90400002	90500001	0.595834	0.372469	881
2	24510002	24610001	0.56395	0.372347	1624
5	43490002	43590001	0.600145	0.372334	1656
1	99820002	99920001	0.5764	0.3723	772
3	80850002	80950001	0.65772	0.372295	713
1	75680002	75780001	0.554749	0.372199	153
1	43450002	43550001	0.609135	0.372157	888
11	150002	250001	0.466251	0.372036	793
1	62970002	63070001	0.606827	0.372028	1552
2	78310002	78410001	0.661807	0.371973	1100
1	95630002	95730001	0.586007	0.371952	892
3	98470002	98570001	0.675351	0.371894	1473
3	90940002	91040001	0.61316	0.37185	1328
1	62980002	63080001	0.611836	0.3717	1586
2	77640002	77740001	0.580307	0.371684	1025
5	58710002	58810001	0.567882	0.371638	1359
1	77340002	77440001	0.614646	0.371588	1521
1	75620002	75720001	0.557245	0.371584	114
20	5990002	6090001	0.686913	0.371474	1049
1	43410002	43510001	0.622412	0.371453	1078
14	190002	290001	0.51606	0.371439	286
5	17640002	17740001	0.576251	0.371413	1351
11	5540002	5640001	0.550583	0.371328	1350
2	13700002	13800001	0.585349	0.371272	1070
11	5600002	5700001	0.510224	0.371257	1700
11	140002	240001	0.459909	0.371214	798
1	32210002	32310001	0.606975	0.371198	798
4	220002	320001	0.634077	0.371143	715
3	46220002	46320001	0.590456	0.371117	1584
1	49980002	50080001	0.618104	0.371102	1442
2	59610002	59710001	0.624825	0.371079	1337
2	77140002	77240001	0.645286	0.371072	1064
3	58200002	58300001	0.660686	0.371024	1062
3	83870002	83970001	0.682345	0.371002	393
1	80640002	80740001	0.644704	0.370942	1810
11	2460002	2560001	0.514549	0.370896	204
2	24470002	24570001	0.588197	0.370863	1659
3	27940002	28040001	0.609362	0.370848	1031
1	77360002	77460001	0.612961	0.370841	1531
3	84030002	84130001	0.661925	0.370807	573
2	90002	190001	0.607452	0.370758	364
20	6580002	6680001	0.64012	0.370758	872
3	82840002	82940001	0.582389	0.37072	1122
1	75460002	75560001	0.529843	0.370681	212
3	46260002	46360001	0.552899	0.370621	1542
2	81780002	81880001	0.425624	0.370558	549
2	59160002	59260001	0.588393	0.370523	403
3	80670002	80770001	0.619265	0.370515	841
1	64090002	64190001	0.650402	0.370424	1164
1	40800002	40900001	0.648078	0.370416	1280
2	59180002	59280001	0.616224	0.370299	229
2	25240002	25340001	0.611222	0.370274	714
1	75580002	75680001	0.549818	0.370261	155
11	18630002	18730001	0.622357	0.370257	899
2	59600002	59700001	0.634612	0.370241	1328
1	77350002	77450001	0.607039	0.370143	1521
4	62830002	62930001	0.67763	0.370041	1027
11	2030002	2130001	0.63859	0.370017	1179
2	18550002	18650001	0.586975	0.369994	888
1	79030002	79130001	0.616342	0.369986	1288
20	5930002	6030001	0.641679	0.369794	1251
1	75610002	75710001	0.555329	0.369791	132
14	230002	330001	0.521055	0.369754	303
2	81600002	81700001	0.526005	0.369711	685
2	82180002	82280001	0.619574	0.369688	890
5	58830002	58930001	0.604605	0.36967	1284
1	89320002	89420001	0.520895	0.369615	1205
1	75670002	75770001	0.55708	0.369518	153
2	80180002	80280001	0.537687	0.369507	1713
11	18680002	18780001	0.619999	0.369458	701
2	77680002	77780001	0.585245	0.369449	1340
5	43470002	43570001	0.583606	0.369427	1574
3	90060002	90160001	0.608457	0.369355	818
1	80680002	80780001	0.649035	0.36931	1658
1	32190002	32290001	0.592294	0.369144	813
5	17610002	17710001	0.548698	0.369114	1211
1	75660002	75760001	0.562346	0.369096	141
2	82350002	82450001	0.698145	0.369037	946
4	62920002	63020001	0.685043	0.36902	714
11	2200002	2300001	0.701173	0.369	767
13	12240002	12340001	0.551176	0.368992	1413
4	62850002	62950001	0.684366	0.368982	949
3	28240002	28340001	0.663806	0.368885	1150
4	26810002	26910001	0.58795	0.368878	628
1	43430002	43530001	0.609374	0.368876	992
2	59620002	59720001	0.607314	0.368777	1324
2	59790002	59890001	0.524367	0.368719	1074
2	81730002	81830001	0.450989	0.368624	597
5	40980002	41080001	0.531209	0.368621	666
2	13670002	13770001	0.598221	0.368402	1051
1	99770002	99870001	0.578897	0.368381	646
11	18640002	18740001	0.617551	0.368353	820
3	84280002	84380001	0.656006	0.368342	462
2	78280002	78380001	0.64415	0.368323	1269
3	90350002	90450001	0.615893	0.368288	781
2	77610002	77710001	0.625031	0.368281	896
3	82880002	82980001	0.56539	0.368169	933
2	18560002	18660001	0.572931	0.368092	951
20	6330002	6430001	0.718286	0.367985	1330
3	78580002	78680001	0.636379	0.367908	896
2	77630002	77730001	0.594628	0.367741	941
2	82190002	82290001	0.625494	0.367621	878
1	43440002	43540001	0.606781	0.367538	944
1	87910002	88010001	0.573113	0.367478	1142
14	240002	340001	0.518537	0.367414	313
3	82830002	82930001	0.581641	0.367389	1146
2	82130002	82230001	0.610047	0.367369	916
2	60002	160001	0.650185	0.367323	263
1	49990002	50090001	0.615324	0.367184	1416
11	18690002	18790001	0.617729	0.367094	659
1	62940002	63040001	0.625835	0.367082	1482
2	82360002	82460001	0.701797	0.367077	941
1	49960002	50060001	0.614085	0.36707	1516
2	78320002	78420001	0.650436	0.366929	992
1	74030002	74130001	0.569333	0.36692	132
11	1990002	2090001	0.600433	0.366901	1193
2	72540002	72640001	0.655363	0.366852	510
27	5120002	5220001	0.443805	0.366844	99
11	1570002	1670001	0.627171	0.366834	1502
4	26800002	26900001	0.601812	0.366718	643
11	18700002	18800001	0.62165	0.366641	637
14	14230002	14330001	0.494062	0.366579	1268
5	43510002	43610001	0.604165	0.366567	1544
2	26030002	26130001	0.614765	0.366553	697
2	59630002	59730001	0.605788	0.366501	1311
30	670002	770001	0.459621	0.366442	678
3	82890002	82990001	0.559069	0.366436	890
1	64100002	64200001	0.641817	0.366419	1145
20	6000002	6100001	0.691345	0.3664	1038
2	25250002	25350001	0.600497	0.366365	739
3	28730002	28830001	0.640448	0.366356	988
2	77670002	77770001	0.577406	0.366242	1297
11	18760002	18860001	0.621976	0.366199	605
3	32920002	33020001	0.619248	0.366193	1053
20	6090002	6190001	0.688512	0.366107	1202
2	77010002	77110001	0.629758	0.366059	968
2	82460002	82560001	0.665587	0.366058	610
20	7180002	7280001	0.601546	0.366021	1346
5	17620002	17720001	0.562231	0.365951	1288
1	77460002	77560001	0.59706	0.365934	1316
20	7240002	7340001	0.567358	0.365876	1182
4	62970002	63070001	0.705256	0.365862	620
20	6840002	6940001	0.600673	0.365857	1021
5	38290002	38390001	0.564422	0.365812	1081
2	59380002	59480001	0.571074	0.36578	1179
2	82610002	82710001	0.523127	0.365762	839
11	5530002	5630001	0.559271	0.365719	1257
6	12800002	12900001	0.634217	0.365693	494
11	4700002	4800001	0.54197	0.365599	1300
2	18580002	18680001	0.536859	0.365538	988
4	78650002	78750001	0.491274	0.365532	1628
1	80400002	80500001	0.617705	0.365463	1776
2	18510002	18610001	0.582072	0.365393	797
3	36530002	36630001	0.575649	0.365373	692
1	74110002	74210001	0.566413	0.365363	141
2	82110002	82210001	0.609847	0.365295	754
3	29040002	29140001	0.713287	0.365258	1501
14	130002	230001	0.51304	0.36525	289
13	12250002	12350001	0.534342	0.365237	1432
1	93740002	93840001	0.633232	0.365202	794
2	77700002	77800001	0.564944	0.36515	1484
2	77290002	77390001	0.617574	0.365116	1636
4	62860002	62960001	0.671366	0.365102	926
4	78420002	78520001	0.56913	0.365083	947
2	78340002	78440001	0.603571	0.36508	909
2	25230002	25330001	0.594811	0.364959	727
27	5110002	5210001	0.440956	0.364933	116
3	29030002	29130001	0.69616	0.364907	1534
2	25870002	25970001	0.511824	0.364903	964
11	4710002	4810001	0.546656	0.364844	1337
2	59830002	59930001	0.572947	0.364821	1008
2	80170002	80270001	0.524222	0.364809	1814
2	77130002	77230001	0.629778	0.364795	1074
14	260002	360001	0.51041	0.364739	344
2	72410002	72510001	0.560839	0.364732	684
1	43420002	43520001	0.60065	0.364715	1025
20	6860002	6960001	0.577594	0.364713	1087
2	54590002	54690001	0.537499	0.36466	1232
3	42270002	42370001	0.575929	0.364477	1825
2	18570002	18670001	0.545407	0.364425	1008
3	36610002	36710001	0.658559	0.364377	615
1	74160002	74260001	0.580116	0.364366	148
2	77660002	77760001	0.57716	0.364317	1215
1	80630002	80730001	0.629306	0.364229	1811
1	40820002	40920001	0.626974	0.364184	1305
3	82750002	82850001	0.571378	0.364152	1741
14	160002	260001	0.51507	0.364129	280
5	44000002	44100001	0.538012	0.364061	1547
1	38010002	38110001	0.606801	0.364026	1831
2	21130002	21230001	0.628513	0.364015	1181
3	83880002	83980001	0.669322	0.364013	413
3	82720002	82820001	0.574971	0.363989	1586
2	24520002	24620001	0.540045	0.363987	1641
13	12230002	12330001	0.550033	0.363935	1367
1	25260002	25360001	0.542002	0.363908	1580
14	250002	350001	0.515705	0.363882	332
3	82920002	83020001	0.544298	0.363763	899
30	660002	760001	0.464581	0.363758	750
2	77690002	77790001	0.572478	0.363702	1394
1	42890002	42990001	0.552513	0.363608	843
5	17630002	17730001	0.560559	0.363601	1330
4	26820002	26920001	0.566676	0.363593	579
2	82120002	82220001	0.6098	0.36358	827
11	4450002	4550001	0.544253	0.363559	1038
3	82740002	82840001	0.568884	0.36353	1672
3	42280002	42380001	0.577938	0.363463	1858
4	78660002	78760001	0.49825	0.363452	1574
5	17600002	17700001	0.519229	0.363404	1158
3	82860002	82960001	0.559659	0.363391	1037
30	690002	790001	0.468015	0.36336	480
2	82100002	82200001	0.611829	0.363331	707
1	75590002	75690001	0.541475	0.363278	145
1	79150002	79250001	0.617573	0.363143	1725
3	58220002	58320001	0.638825	0.363102	1091
2	20080002	20180001	0.568524	0.363055	1419
3	82850002	82950001	0.568542	0.362955	1043
2	77440002	77540001	0.58294	0.362915	1258
30	650002	750001	0.460387	0.362911	782
1	62930002	63030001	0.622877	0.362888	1503
11	18670002	18770001	0.60911	0.362796	697
1	86160002	86260001	0.585327	0.362794	1332
2	77120002	77220001	0.630881	0.362759	1128
2	54600002	54700001	0.530673	0.362702	1180
5	38270002	38370001	0.53604	0.362699	1165
11	1980002	2080001	0.587641	0.36258	1125
4	62840002	62940001	0.680958	0.362574	968
1	78740002	78840001	0.580551	0.362412	1603
2	54620002	54720001	0.518968	0.362411	1298
14	270002	370001	0.509238	0.362405	349
1	32530002	32630001	0.640105	0.3624	656
2	77650002	77750001	0.574498	0.3624	1129
14	290002	390001	0.527552	0.362376	352
2	82200002	82300001	0.622905	0.362372	873
2	77310002	77410001	0.632116	0.362365	1568
2	13710002	13810001	0.567675	0.362343	1087
1	38000002	38100001	0.598799	0.362276	1764
14	140002	240001	0.508326	0.362275	300
3	82710002	82810001	0.566289	0.362198	1496
11	18710002	18810001	0.610137	0.36219	628
11	170002	270001	0.468291	0.362177	870
14	10002	110001	0.511251	0.362077	201
1	77450002	77550001	0.604916	0.362048	1296
2	72600002	72700001	0.675457	0.361967	522
3	80890002	80990001	0.616203	0.361952	826
11	5010002	5110001	0.671715	0.361875	1026
14	150002	250001	0.510112	0.361806	279
30	680002	780001	0.455484	0.361732	580
3	28920002	29020001	0.577723	0.361688	1114
3	28340002	28440001	0.670855	0.361672	1078
5	17590002	17690001	0.482266	0.361637	1177
11	290002	390001	0.564417	0.361606	1030
3	28640002	28740001	0.654045	0.361581	929
2	77230002	77330001	0.610084	0.361544	1547
2	50002	150001	0.645974	0.361426	262
2	59840002	59940001	0.563029	0.361308	1057
1	49950002	50050001	0.60638	0.361187	1562
2	20090002	20190001	0.573562	0.361147	1480
3	80860002	80960001	0.651042	0.361066	710
3	28460002	28560001	0.663046	0.361045	1009
1	64120002	64220001	0.56416	0.360994	1087
3	80680002	80780001	0.615901	0.360984	877
20	6980002	7080001	0.522673	0.360975	1578
2	14090002	14190001	0.569721	0.360952	2204
1	74040002	74140001	0.565937	0.360855	137
2	14030002	14130001	0.547965	0.360777	2137
20	6320002	6420001	0.696448	0.360749	1374
1	74010002	74110001	0.556117	0.360704	119
30	640002	740001	0.454767	0.360689	768
11	4720002	4820001	0.532947	0.360668	1316
11	18650002	18750001	0.615821	0.36062	804
1	86170002	86270001	0.602795	0.360604	1317
1	87920002	88020001	0.572209	0.360584	1167
11	80002	180001	0.434392	0.360458	785
3	48660002	48760001	0.675138	0.360456	680
3	84290002	84390001	0.633871	0.36044	452
1	87010002	87110001	0.593688	0.360382	1424
3	49410002	49510001	0.549215	0.360353	748
13	12200002	12300001	0.529265	0.360338	1343
3	58210002	58310001	0.643447	0.360279	1073
1	80620002	80720001	0.612945	0.360246	1833
2	78270002	78370001	0.600673	0.360212	1238
2	54580002	54680001	0.535416	0.360186	1209
2	70002	170001	0.632395	0.360088	271
1	43470002	43570001	0.585367	0.360064	761
2	72610002	72710001	0.670632	0.360042	506
3	36510002	36610001	0.546284	0.360018	695
3	82730002	82830001	0.568395	0.360011	1591
3	48640002	48740001	0.64701	0.359975	721
1	72850002	72950001	0.558274	0.359967	373
3	98450002	98550001	0.664675	0.359915	1355
2	77450002	77550001	0.572963	0.359828	1196
3	80840002	80940001	0.645124	0.359768	737
1	72840002	72940001	0.560478	0.359736	376
11	280002	380001	0.532863	0.359557	1102
20	6850002	6950001	0.582547	0.359507	1056
3	80880002	80980001	0.627367	0.359478	745
2	59170002	59270001	0.582148	0.359471	287
3	29020002	29120001	0.685136	0.359421	1601
3	98460002	98560001	0.669159	0.359348	1396
1	89310002	89410001	0.504778	0.359318	1181
1	74100002	74200001	0.56677	0.359302	144
14	550002	650001	0.487676	0.359302	305
11	2510002	2610001	0.560946	0.359256	185
15	3100002	3200001	0.598994	0.359165	998
1	79110002	79210001	0.596876	0.359127	1773
3	82910002	83010001	0.535831	0.35911	907
20	6200002	6300001	0.690442	0.359105	1152
14	560002	660001	0.485812	0.359094	311
25	1510002	1610001	0.617991	0.359086	458
2	80130002	80230001	0.503078	0.359029	2104
2	77190002	77290001	0.622201	0.359013	1189
2	80140002	80240001	0.511647	0.359007	2090
11	18660002	18760001	0.605641	0.358983	768
2	80190002	80290001	0.525954	0.358897	1649
4	62810002	62910001	0.603059	0.358875	1229
1	72640002	72740001	0.663081	0.358873	444
1	63040002	63140001	0.5258	0.358772	1497
3	78590002	78690001	0.621946	0.358716	901
3	48630002	48730001	0.630824	0.358697	790
1	77470002	77570001	0.560344	0.358687	1378
20	6970002	7070001	0.522216	0.358682	1597
1	74090002	74190001	0.569368	0.358677	137
1	64080002	64180001	0.645133	0.358674	1145
1	64060002	64160001	0.642956	0.358667	1210
1	77370002	77470001	0.600074	0.358577	1515
2	15480002	15580001	0.537693	0.358571	1135
6	12790002	12890001	0.659225	0.358571	420
14	280002	380001	0.516497	0.358562	359
5	58300002	58400001	0.591426	0.358558	1211
5	41090002	41190001	0.534741	0.358533	737
3	98550002	98650001	0.510564	0.358524	1358
2	77240002	77340001	0.602941	0.358483	1587
1	86220002	86320001	0.625618	0.358463	985
1	64130002	64230001	0.547989	0.358446	1088
13	12220002	12320001	0.541645	0.35839	1330
1	40840002	40940001	0.622052	0.358349	1369
1	42930002	43030001	0.520505	0.358335	535
2	51250002	51350001	0.402808	0.358322	371
5	17650002	17750001	0.557412	0.358317	1319
3	84040002	84140001	0.6479	0.358311	564
1	79090002	79190001	0.598248	0.358307	1680
1	99830002	99930001	0.549547	0.358214	833
20	7610002	7710001	0.494146	0.358185	1028
20	6560002	6660001	0.607612	0.358104	866
3	46310002	46410001	0.548638	0.358058	1253
1	49940002	50040001	0.600344	0.358046	1635
1	77440002	77540001	0.597058	0.358029	1314
2	81790002	81890001	0.413427	0.357985	526
2	80150002	80250001	0.518826	0.357968	2016
20	6870002	6970001	0.557817	0.357958	1156
3	80700002	80800001	0.609502	0.357956	881
20	6310002	6410001	0.683041	0.357794	1399
2	77200002	77300001	0.620458	0.357792	1275
2	77320002	77420001	0.635936	0.35775	1567
20	6950002	7050001	0.517096	0.35769	1518
11	1600002	1700001	0.612633	0.357689	1563
2	77360002	77460001	0.60601	0.357655	1652
1	79080002	79180001	0.598945	0.357628	1584
2	77380002	77480001	0.6005	0.357541	1616
20	6220002	6320001	0.667095	0.357521	1192
30	610002	710001	0.441833	0.357457	553
3	82780002	82880001	0.554694	0.357445	1598
1	40230002	40330001	0.537153	0.357435	1357
1	40250002	40350001	0.553916	0.357389	1304
2	59150002	59250001	0.574352	0.357375	566
14	170002	270001	0.505556	0.357363	280
2	77580002	77680001	0.583059	0.35735	915
5	58290002	58390001	0.58525	0.35732	1140
2	15490002	15590001	0.545107	0.357288	1167
24	1130002	1230001	0.527494	0.357199	1284
1	93790002	93890001	0.532521	0.357191	824
3	42290002	42390001	0.564187	0.357174	1862
1	74140002	74240001	0.573858	0.357092	133
1	40790002	40890001	0.609361	0.357065	1307
11	18610002	18710001	0.613098	0.35704	996
3	82820002	82920001	0.568963	0.357029	1205
27	5100002	5200001	0.429751	0.357017	128
2	80160002	80260001	0.516657	0.357005	1943
1	72830002	72930001	0.555662	0.356999	386
3	28000002	28100001	0.59427	0.356952	1064
20	6250002	6350001	0.659946	0.356938	1377
2	77210002	77310001	0.609209	0.356937	1421
2	74850002	74950001	0.614715	0.356813	1314
11	2190002	2290001	0.683668	0.356807	749
30	720002	820001	0.468231	0.35679	220
3	90930002	91030001	0.586185	0.356765	1326
13	12190002	12290001	0.523606	0.356709	1385
11	5020002	5120001	0.645913	0.356697	1017
3	29210002	29310001	0.643636	0.356691	1418
1	87020002	87120001	0.59037	0.356673	1451
1	25310002	25410001	0.523179	0.356671	1612
20	6210002	6310001	0.67887	0.356644	1173
5	58310002	58410001	0.572398	0.356616	1238
5	43980002	44080001	0.508598	0.356557	1435
5	43830002	43930001	0.548608	0.356517	1636
2	78260002	78360001	0.575863	0.356498	1238
3	27930002	28030001	0.591904	0.356418	1033
3	28120002	28220001	0.71989	0.356387	1096
3	57820002	57920001	0.663303	0.356369	991
11	2230002	2330001	0.605688	0.356303	691
20	6910002	7010001	0.527032	0.356296	1401
1	42910002	43010001	0.535843	0.356259	688
1	74220002	74320001	0.572332	0.356215	142
1	42850002	42950001	0.558265	0.356211	1064
3	57830002	57930001	0.671462	0.356179	971
3	49650002	49750001	0.517844	0.356155	859
2	80120002	80220001	0.490644	0.356133	2135
1	80690002	80790001	0.624104	0.356121	1561
2	77400002	77500001	0.589146	0.356079	1507
1	43390002	43490001	0.579021	0.356037	1156
3	82810002	82910001	0.565964	0.356	1276
3	28010002	28110001	0.594337	0.355973	1062
1	79040002	79140001	0.601535	0.355945	1371
1	95640002	95740001	0.574022	0.355943	973
3	46440002	46540001	0.584601	0.35594	1236
20	5920002	6020001	0.591911	0.355875	1240
2	77430002	77530001	0.592168	0.355814	1269
20	6960002	7060001	0.513415	0.355774	1599
14	120002	220001	0.506506	0.355752	277
20	6940002	7040001	0.5215	0.355719	1504
11	18750002	18850001	0.61182	0.355645	609
3	32810002	32910001	0.53002	0.355596	1134
3	49400002	49500001	0.542291	0.355566	753
15	3090002	3190001	0.597208	0.355482	950
2	24530002	24630001	0.515153	0.355441	1626
1	74150002	74250001	0.575395	0.355401	138
5	58700002	58800001	0.526481	0.355363	1362
3	82790002	82890001	0.557681	0.355357	1495
1	79100002	79200001	0.592943	0.355302	1718
4	26790002	26890001	0.607595	0.355296	665
2	21020002	21120001	0.542012	0.355268	1160
1	40240002	40340001	0.549386	0.355267	1389
20	7170002	7270001	0.584372	0.355175	1332
13	12210002	12310001	0.518542	0.355165	1308
11	18720002	18820001	0.604709	0.355143	607
2	26220002	26320001	0.454535	0.355088	976
2	54520002	54620001	0.631471	0.355043	871
20	7600002	7700001	0.492011	0.354939	1020
2	77710002	77810001	0.535571	0.354881	1510
2	49370002	49470001	0.580317	0.354861	822
2	15470002	15570001	0.535997	0.354838	1178
2	54610002	54710001	0.520116	0.354821	1207
20	6460002	6560001	0.703393	0.354799	810
1	37970002	38070001	0.585302	0.354782	1716
1	74210002	74310001	0.569991	0.354706	143
3	23640002	23740001	0.485029	0.354617	1282
3	36520002	36620001	0.544387	0.354607	686
3	29010002	29110001	0.66339	0.354559	1660
14	540002	640001	0.484579	0.35438	295
2	77300002	77400001	0.615019	0.354371	1595
11	5100002	5200001	0.561329	0.354344	1085
5	38260002	38360001	0.512788	0.354208	1081
1	75690002	75790001	0.528002	0.354148	168
1	49920002	50020001	0.589568	0.354112	1609
1	64040002	64140001	0.658006	0.354084	1255
1	74230002	74330001	0.578352	0.354058	131
2	20910002	21010001	0.584006	0.354033	1104
2	81630002	81730001	0.497551	0.354015	652
1	37990002	38090001	0.588885	0.354	1760
3	80690002	80790001	0.607461	0.354	887
3	89780002	89880001	0.583634	0.353981	573
5	38280002	38380001	0.528008	0.353963	1162
1	70530002	70630001	0.523864	0.353956	1296
1	73970002	74070001	0.547765	0.353922	109
2	59780002	59880001	0.506797	0.353857	1122
2	20070002	20170001	0.55599	0.353842	1380
1	40830002	40930001	0.613486	0.353776	1342
4	78410002	78510001	0.562861	0.353684	923
2	21150002	21250001	0.598824	0.353652	1258
5	43860002	43960001	0.536057	0.35363	1475
11	2450002	2550001	0.462563	0.353623	226
1	75450002	75550001	0.527147	0.353622	204
3	96980002	97080001	0.510912	0.353607	1633
2	77280002	77380001	0.611282	0.353581	1606
13	12180002	12280001	0.5187	0.353482	1336
1	42940002	43040001	0.500345	0.353424	501
3	46270002	46370001	0.533148	0.3534	1523
3	58130002	58230001	0.708795	0.353384	998
3	82760002	82860001	0.55417	0.353287	1718
3	80940002	81040001	0.536946	0.35318	1045
1	75070002	75170001	0.563061	0.353171	25
3	36500002	36600001	0.531311	0.353156	754
20	6930002	7030001	0.515616	0.353063	1495
6	12710002	12810001	0.6565	0.353003	174
2	20110002	20210001	0.573786	0.352986	1538
3	36660002	36760001	0.602499	0.352855	681
2	26230002	26330001	0.455425	0.352845	1002
30	620002	720001	0.439219	0.35279	637
3	78570002	78670001	0.638274	0.352745	910
2	65480002	65580001	0.589498	0.352713	1202
1	64070002	64170001	0.64443	0.352704	1139
2	77370002	77470001	0.599371	0.352682	1632
1	49930002	50030001	0.592547	0.352663	1651
2	13660002	13760001	0.585871	0.35266	1036
3	96990002	97090001	0.523457	0.352606	1629
1	74070002	74170001	0.554888	0.352601	143
1	77200002	77300001	0.644558	0.352594	1242
1	64020002	64120001	0.647238	0.352552	1276
11	18770002	18870001	0.601904	0.352505	638
1	64140002	64240001	0.513724	0.352466	1114
3	82700002	82800001	0.546308	0.352414	1368
20	6920002	7020001	0.520125	0.352396	1454
14	1690002	1790001	0.52581	0.352385	1967
4	270002	370001	0.59588	0.352331	844
1	74050002	74150001	0.557188	0.352327	141
3	27890002	27990001	0.650673	0.352327	1232
1	64030002	64130001	0.656769	0.352272	1265
2	59850002	59950001	0.56201	0.352269	1154
16	920002	1020001	0.544836	0.352243	7
16	930002	1030001	0.544836	0.352243	7
16	940002	1040001	0.544836	0.352243	7
16	950002	1050001	0.544836	0.352243	7
16	960002	1060001	0.544836	0.352243	7
16	970002	1070001	0.544836	0.352243	7
16	980002	1080001	0.544836	0.352243	7
3	82800002	82900001	0.557565	0.352218	1414
3	46300002	46400001	0.53734	0.352202	1304
5	29390002	29490001	0.553286	0.35214	1281
11	1590002	1690001	0.611265	0.352136	1606
3	27920002	28020001	0.602211	0.3521	980
1	74170002	74270001	0.574314	0.352069	148
15	3110002	3210001	0.584922	0.352047	1121
3	46290002	46390001	0.534658	0.352023	1383
1	43380002	43480001	0.541729	0.35202	1204
1	49910002	50010001	0.588546	0.351898	1606
2	54680002	54780001	0.506622	0.351879	1442
14	1700002	1800001	0.524115	0.351833	1956
2	72620002	72720001	0.665078	0.351695	543
2	40002	140001	0.644686	0.351668	262
2	25260002	25360001	0.560682	0.351649	770
3	27880002	27980001	0.646775	0.351617	1331
5	58840002	58940001	0.570411	0.351613	1268
2	49360002	49460001	0.573777	0.351611	843
3	29220002	29320001	0.628768	0.351576	1461
14	570002	670001	0.478285	0.351574	315
1	37980002	38080001	0.586096	0.351506	1707
11	1580002	1680001	0.607198	0.351484	1562
3	80640002	80740001	0.602082	0.351465	844
14	590002	690001	0.47625	0.351458	331
5	8240002	8340001	0.551621	0.351406	2005
24	1120002	1220001	0.528731	0.351352	1266
2	27860002	27960001	0.498093	0.351231	677
30	630002	730001	0.440615	0.351191	721
1	50040002	50140001	0.598472	0.35098	1534
2	77250002	77350001	0.591305	0.350931	1591
1	74080002	74180001	0.558421	0.350836	141
1	73780002	73880001	0.568634	0.35083	398
1	73710002	73810001	0.545526	0.350798	641
5	43460002	43560001	0.55748	0.350774	1603
1	67880002	67980001	0.537037	0.35073	1541
2	74860002	74960001	0.606356	0.350692	1294
3	89770002	89870001	0.583692	0.350574	548
2	78560002	78660001	0.526547	0.350493	878
3	84300002	84400001	0.611676	0.350492	456
1	80610002	80710001	0.587773	0.350427	1892
2	77220002	77320001	0.597185	0.350369	1469
11	180002	280001	0.453671	0.350358	955
3	82770002	82870001	0.553526	0.350315	1702
2	82450002	82550001	0.656315	0.350291	622
5	29380002	29480001	0.543418	0.350225	1204
4	78640002	78740001	0.457199	0.35022	1587
1	80310002	80410001	0.514673	0.35021	1468
27	5160002	5260001	0.458467	0.350164	35
1	77380002	77480001	0.59785	0.350104	1522
2	51380002	51480001	0.364758	0.350103	250
11	5030002	5130001	0.620872	0.350102	1010
1	43490002	43590001	0.56627	0.350092	644
4	26780002	26880001	0.618774	0.350076	720
1	74060002	74160001	0.556097	0.349983	143
1	79070002	79170001	0.592213	0.349871	1561
2	77350002	77450001	0.610242	0.349867	1605
3	80870002	80970001	0.626505	0.349855	735
14	530002	630001	0.481447	0.349836	279
20	7570002	7670001	0.519953	0.349835	1178
2	78350002	78450001	0.559371	0.349821	872
1	75440002	75540001	0.527687	0.349757	194
20	1440002	1540001	0.576627	0.349752	1705
11	1320002	1420001	0.492589	0.349713	1168
2	20920002	21020001	0.578594	0.3496	1043
2	77270002	77370001	0.605283	0.349479	1627
1	50050002	50150001	0.595935	0.349448	1554
3	28710002	28810001	0.612311	0.349428	923
20	7590002	7690001	0.491962	0.349426	1106
2	21140002	21240001	0.608656	0.349391	1218
24	1110002	1210001	0.534223	0.349383	1213
3	97010002	97110001	0.556321	0.349383	1610
3	78600002	78700001	0.605206	0.34938	870
5	43840002	43940001	0.541291	0.349347	1561
2	20950002	21050001	0.555527	0.349323	1051
1	38020002	38120001	0.590731	0.349279	1899
11	18600002	18700001	0.585787	0.349278	997
1	42920002	43020001	0.535719	0.349267	594
1	79120002	79220001	0.59147	0.34925	1818
1	79160002	79260001	0.598826	0.349249	1734
1	80700002	80800001	0.617324	0.349238	1551
4	62980002	63080001	0.698316	0.349198	627
2	27870002	27970001	0.492816	0.349167	635
24	1140002	1240001	0.505306	0.349146	1279
2	24460002	24560001	0.548084	0.349131	1622
1	80720002	80820001	0.611886	0.349099	1505
14	30002	130001	0.50031	0.349068	247
2	77390002	77490001	0.590362	0.349065	1556
5	43870002	43970001	0.534564	0.349054	1427
14	580002	680001	0.471163	0.349032	335
11	50002	150001	0.420388	0.349031	808
2	77420002	77520001	0.583577	0.348985	1306
4	90710002	90810001	0.517462	0.348985	500
3	97000002	97100001	0.536384	0.348972	1635
19	6080002	6180001	0.517684	0.34897	1208
2	15530002	15630001	0.533648	0.348947	1140
20	6230002	6330001	0.655853	0.348889	1237
5	29370002	29470001	0.521275	0.348888	1114
2	18590002	18690001	0.514476	0.348844	960
1	74120002	74220001	0.560851	0.348787	135
5	40970002	41070001	0.483617	0.348786	612
20	7580002	7680001	0.504909	0.348768	1148
11	1560002	1660001	0.583387	0.348743	1549
1	42950002	43050001	0.49575	0.348731	468
1	89330002	89430001	0.493121	0.348731	1259
3	91070002	91170001	0.609855	0.348705	1632
1	73720002	73820001	0.547858	0.348677	628
14	310002	410001	0.51517	0.348647	366
4	26850002	26950001	0.462985	0.348608	506
1	74240002	74340001	0.570509	0.3486	134
5	38350002	38450001	0.521406	0.34858	1242
1	74280002	74380001	0.554737	0.348579	110
2	15500002	15600001	0.52893	0.348512	1158
5	43520002	43620001	0.5676	0.348477	1608
3	80830002	80930001	0.630706	0.348459	830
3	80930002	81030001	0.532198	0.348452	990
15	3080002	3180001	0.590608	0.348329	877
3	46320002	46420001	0.547048	0.348325	1214
3	27870002	27970001	0.61772	0.3483	1352
2	80200002	80300001	0.508739	0.348239	1633
1	74180002	74280001	0.57105	0.348238	148
3	80710002	80810001	0.585623	0.348201	960
1	74250002	74350001	0.562879	0.348183	126
11	5110002	5210001	0.548834	0.34817	1118
20	1450002	1550001	0.573388	0.348128	1670
5	43850002	43950001	0.534166	0.347961	1541
20	6290002	6390001	0.659444	0.347955	1387
5	8250002	8350001	0.537534	0.347938	2054
1	80710002	80810001	0.615069	0.347918	1521
11	2170002	2270001	0.610813	0.347891	767
11	18730002	18830001	0.604686	0.347847	600
1	67870002	67970001	0.528147	0.347756	1519
3	57710002	57810001	0.572944	0.347653	1529
1	77390002	77490001	0.595893	0.347602	1460
2	49350002	49450001	0.562193	0.347595	891
2	65470002	65570001	0.574648	0.347522	1239
2	80110002	80210001	0.475385	0.347509	2108
27	5190002	5290001	0.439391	0.347506	14
20	6190002	6290001	0.688924	0.347461	1168
20	6240002	6340001	0.654043	0.347447	1302
4	510002	610001	0.561083	0.347401	1287
1	89370002	89470001	0.49618	0.347397	1505
1	74130002	74230001	0.561731	0.347329	129
5	43820002	43920001	0.526024	0.347174	1647
1	64050002	64150001	0.635424	0.347144	1235
3	42260002	42360001	0.542156	0.347097	1872
27	5150002	5250001	0.450421	0.347081	46
2	49380002	49480001	0.584953	0.34708	813
3	81380002	81480001	0.574539	0.347077	1124
2	26210002	26310001	0.440627	0.347071	992
1	89360002	89460001	0.491752	0.347061	1507
3	28700002	28800001	0.607835	0.34705	948
11	18740002	18840001	0.606277	0.346988	597
11	1970002	2070001	0.547816	0.346967	1096
20	6300002	6400001	0.662025	0.346892	1432
5	8260002	8360001	0.533575	0.346886	2005
1	62920002	63020001	0.592538	0.346857	1528
20	6280002	6380001	0.652757	0.346853	1408
14	50002	150001	0.492029	0.346819	251
1	40220002	40320001	0.515957	0.34676	1432
4	90700002	90800001	0.514126	0.346744	565
2	59370002	59470001	0.538249	0.346662	1105
2	77260002	77360001	0.594444	0.346595	1624
14	13730002	13830001	0.467555	0.346569	2126
2	74840002	74940001	0.602883	0.346567	1279
20	6880002	6980001	0.530867	0.346542	1252
2	81720002	81820001	0.436198	0.346488	605
2	21160002	21260001	0.582075	0.346467	1274
1	79140002	79240001	0.594696	0.346398	1742
4	170002	270001	0.648477	0.346292	491
3	42300002	42400001	0.549784	0.346263	1858
1	42840002	42940001	0.54869	0.346238	1105
3	58230002	58330001	0.620866	0.346237	1088
20	1430002	1530001	0.568171	0.346207	1727
1	40850002	40950001	0.602734	0.346169	1359
3	48620002	48720001	0.59443	0.346154	845
1	74200002	74300001	0.564448	0.346122	143
2	59640002	59740001	0.573519	0.346062	1309
3	29670002	29770001	0.565179	0.346018	1361
1	25250002	25350001	0.490181	0.346008	1481
1	80730002	80830001	0.59639	0.345895	1467
3	57810002	57910001	0.654575	0.345811	1009
1	77430002	77530001	0.58416	0.345809	1366
1	93730002	93830001	0.619625	0.345699	830
2	65460002	65560001	0.557686	0.345675	1250
11	1310002	1410001	0.488172	0.345482	1151
3	28720002	28820001	0.611352	0.345474	960
5	36010002	36110001	0.431318	0.345449	1173
20	6260002	6360001	0.6434	0.345447	1399
4	26840002	26940001	0.489906	0.345405	523
19	6070002	6170001	0.514073	0.345353	1131
5	8230002	8330001	0.545404	0.345337	1994
20	2710002	2810001	0.542195	0.345269	1635
14	520002	620001	0.483031	0.345264	276
13	3730002	3830001	0.61389	0.345237	1493
2	59860002	59960001	0.536321	0.345225	1274
2	14100002	14200001	0.547288	0.34522	2247
1	95650002	95750001	0.55306	0.345218	1061
24	6290002	6390001	0.387455	0.345155	178
3	28930002	29030001	0.543975	0.345135	1210
20	3270002	3370001	0.597738	0.345096	1435
3	89890002	89990001	0.588989	0.345073	740
1	80600002	80700001	0.570068	0.345067	1957
5	17660002	17760001	0.529414	0.345042	1312
11	60002	160001	0.411395	0.345027	821
13	12260002	12360001	0.48868	0.345018	1407
3	90050002	90150001	0.562211	0.344982	772
1	87030002	87130001	0.561403	0.34496	1385
1	73790002	73890001	0.572746	0.344943	346
20	7160002	7260001	0.56831	0.344908	1349
30	710002	810001	0.454837	0.344876	319
3	27910002	28010001	0.598565	0.344843	1054
5	9470002	9570001	0.598278	0.344797	1934
1	37960002	38060001	0.558336	0.344751	1708
1	72820002	72920001	0.534306	0.344658	398
3	81370002	81470001	0.553726	0.344609	1189
1	77480002	77580001	0.520819	0.344607	1393
11	310002	410001	0.561871	0.344601	1018
3	83720002	83820001	0.683286	0.3446	608
1	79060002	79160001	0.580835	0.344576	1527
3	80910002	81010001	0.563939	0.344556	917
3	23650002	23750001	0.465747	0.344551	1196
30	590002	690001	0.411008	0.344516	515
2	15540002	15640001	0.538009	0.344465	1087
5	44010002	44110001	0.510679	0.344399	1616
20	7250002	7350001	0.524274	0.344395	1189
3	29680002	29780001	0.553121	0.344386	1432
3	57840002	57940001	0.670316	0.344266	922
11	2240002	2340001	0.59171	0.344229	683
11	5610002	5710001	0.475084	0.344189	1614
2	51080002	51180001	0.45318	0.344128	339
1	89340002	89440001	0.476139	0.344098	1412
2	82370002	82470001	0.689307	0.344076	883
2	77570002	77670001	0.546122	0.344067	950
1	74890002	74990001	0.573453	0.343949	59
20	6100002	6200001	0.671345	0.343925	1202
4	78670002	78770001	0.466029	0.343923	1571
2	25220002	25320001	0.559937	0.343917	718
3	84060002	84160001	0.645597	0.343855	542
1	89300002	89400001	0.47777	0.343801	1072
2	82440002	82540001	0.665417	0.343767	615
11	5080002	5180001	0.569348	0.343745	1029
3	36490002	36590001	0.514715	0.343666	756
3	84050002	84150001	0.639407	0.343653	569
20	6550002	6650001	0.576553	0.343638	825
1	50030002	50130001	0.592605	0.34362	1497
2	15460002	15560001	0.524168	0.343594	1217
2	77410002	77510001	0.580354	0.343594	1393
1	93550002	93650001	0.424248	0.343537	622
11	2520002	2620001	0.558368	0.343537	174
3	96970002	97070001	0.490041	0.343463	1597
5	9480002	9580001	0.619654	0.343445	1920
2	12100002	12200001	0.580287	0.343426	681
1	95660002	95760001	0.542527	0.343404	1192
2	26410002	26510001	0.527246	0.343381	1086
5	29400002	29500001	0.54118	0.343373	1332
1	50060002	50160001	0.589897	0.343341	1472
13	3720002	3820001	0.613992	0.343322	1515
2	20060002	20160001	0.536159	0.343291	1367
11	2180002	2280001	0.634931	0.343287	753
2	80002	180001	0.597696	0.343276	299
5	8270002	8370001	0.524768	0.343262	1914
4	62800002	62900001	0.569734	0.343249	1248
3	81310002	81410001	0.528302	0.343243	1222
24	1100002	1200001	0.519628	0.343221	1223
5	58320002	58420001	0.541905	0.343218	1228
2	49390002	49490001	0.574174	0.343213	793
1	91720002	91820001	0.52756	0.343195	1831
3	80950002	81050001	0.522461	0.343184	1111
3	48780002	48880001	0.544279	0.343176	688
3	57720002	57820001	0.58282	0.343086	1450
3	80920002	81020001	0.534264	0.343081	947
2	49400002	49500001	0.558952	0.343028	814
2	26040002	26140001	0.557674	0.343027	692
5	43540002	43640001	0.518298	0.343023	1676
1	87930002	88030001	0.556674	0.342988	1104
2	72630002	72730001	0.625922	0.34295	549
14	13590002	13690001	0.456191	0.342937	1027
1	67890002	67990001	0.520858	0.342908	1540
2	77460002	77560001	0.543701	0.342849	1120
2	80720002	80820001	0.507333	0.342841	1174
1	42830002	42930001	0.54446	0.342783	1153
2	15510002	15610001	0.516255	0.34278	1202
1	74840002	74940001	0.566011	0.342734	102
3	96940002	97040001	0.489444	0.342623	1656
29	490002	590001	0.437769	0.342616	75
3	28020002	28120001	0.589051	0.342612	1080
3	57700002	57800001	0.552171	0.342589	1567
1	64010002	64110001	0.628888	0.342568	1252
2	15520002	15620001	0.519213	0.342534	1144
1	70540002	70640001	0.494411	0.342489	1283
3	77910002	78010001	0.545577	0.342469	1701
1	95580002	95680001	0.62812	0.342458	472
14	320002	420001	0.504719	0.342448	380
3	89910002	90010001	0.583089	0.342426	726
20	1460002	1560001	0.550796	0.342379	1670
1	50020002	50120001	0.593234	0.342374	1431
3	82930002	83030001	0.516563	0.342327	908
11	1610002	1710001	0.568164	0.342311	1611
4	26830002	26930001	0.5185	0.342311	539
1	74330002	74430001	0.544528	0.342308	120
2	78570002	78670001	0.528507	0.342305	866
5	58670002	58770001	0.48983	0.34226	1123
3	84070002	84170001	0.656313	0.342248	493
11	5090002	5190001	0.560545	0.342242	1060
11	1300002	1400001	0.478523	0.342207	1183
5	58690002	58790001	0.495553	0.342183	1346
3	89730002	89830001	0.535475	0.342177	607
3	81360002	81460001	0.547022	0.342151	1168
2	77000002	77100001	0.610787	0.342149	975
5	58280002	58380001	0.544666	0.342135	1121
5	43450002	43550001	0.534672	0.341959	1560
1	75700002	75800001	0.512064	0.341872	183
20	6890002	6990001	0.519871	0.341863	1302
1	91710002	91810001	0.512113	0.341825	1849
3	84310002	84410001	0.592473	0.341802	482
14	40002	140001	0.490594	0.341755	238
2	59870002	59970001	0.530021	0.341707	1310
1	79130002	79230001	0.588628	0.341658	1785
11	4730002	4830001	0.501971	0.341568	1293
3	32800002	32900001	0.501136	0.341541	1179
1	75430002	75530001	0.529287	0.341517	192
5	43810002	43910001	0.512871	0.341511	1643
2	72360002	72460001	0.572756	0.341445	540
2	33680002	33780001	0.537881	0.341415	1706
1	89380002	89480001	0.487766	0.341394	1555
2	77330002	77430001	0.61162	0.341325	1528
5	9460002	9560001	0.588157	0.341282	1966
1	64000002	64100001	0.620502	0.341275	1218
2	59210002	59310001	0.593886	0.341231	382
1	74190002	74290001	0.564923	0.341181	149
2	77720002	77820001	0.507005	0.341096	1519
2	82090002	82190001	0.592315	0.34107	712
14	1680002	1780001	0.530261	0.341065	2014
25	1520002	1620001	0.571131	0.341045	576
5	36020002	36120001	0.415014	0.341036	1163
2	81590002	81690001	0.495679	0.341032	713
20	7150002	7250001	0.549542	0.340945	1405
14	110002	210001	0.49994	0.340867	275
1	40110002	40210001	0.469994	0.34084	1331
11	70002	170001	0.406483	0.34084	803
3	81300002	81400001	0.525188	0.340821	1232
3	46210002	46310001	0.531344	0.340788	1603
2	13720002	13820001	0.517806	0.34078	1097
14	20002	120001	0.492979	0.340691	230
11	40002	140001	0.409855	0.340624	815
3	36540002	36640001	0.565967	0.340568	695
11	9110002	9210001	0.543753	0.340533	1097
5	58680002	58780001	0.489261	0.340517	1222
3	97020002	97120001	0.533119	0.34046	1629
20	1420002	1520001	0.550474	0.340329	1699
14	14220002	14320001	0.474861	0.340318	1523
3	96960002	97060001	0.47517	0.340296	1570
3	46280002	46380001	0.517364	0.340189	1444
20	6990002	7090001	0.493306	0.340169	1595
2	20980002	21080001	0.533735	0.340101	1055
11	4830002	4930001	0.53446	0.340072	1006
11	9090002	9190001	0.553106	0.340063	1165
20	2700002	2800001	0.522666	0.340044	1622
3	28110002	28210001	0.707697	0.340041	1100
3	81390002	81490001	0.579235	0.340008	1104
1	40120002	40220001	0.470263	0.340004	1353
1	89350002	89450001	0.478118	0.339984	1494
20	6270002	6370001	0.636578	0.339906	1427
2	25270002	25370001	0.526902	0.339854	759
3	23630002	23730001	0.462062	0.339827	1370
1	72860002	72960001	0.537343	0.339815	385
3	77920002	78020001	0.534807	0.339776	1661
1	78730002	78830001	0.522483	0.339736	1527
1	79170002	79270001	0.578589	0.3397	1765
3	29650002	29750001	0.563	0.339677	1381
3	29240002	29340001	0.611577	0.33967	1429
20	6180002	6280001	0.686542	0.339664	1140
3	29660002	29760001	0.556553	0.339636	1375
3	32930002	33030001	0.587929	0.339594	1125
20	2720002	2820001	0.529227	0.33956	1636
1	25320002	25420001	0.487603	0.339554	1575
2	74870002	74970001	0.582902	0.339513	1265
2	18500002	18600001	0.563749	0.339477	737
1	50000002	50100001	0.585357	0.339406	1319
11	2250002	2350001	0.57543	0.339397	643
1	43480002	43580001	0.555969	0.339331	701
1	87980002	88080001	0.508875	0.339295	1271
20	1190002	1290001	0.577503	0.339292	1256
1	74290002	74390001	0.547039	0.339215	107
2	14020002	14120001	0.500155	0.339158	2090
11	210002	310001	0.439885	0.339145	1017
1	74300002	74400001	0.55011	0.339074	106
2	49410002	49510001	0.543011	0.339056	799
1	74820002	74920001	0.561573	0.339051	131
20	1380002	1480001	0.541856	0.33897	1469
1	74850002	74950001	0.579569	0.338896	104
2	15450002	15550001	0.521005	0.338856	1256
3	89710002	89810001	0.522203	0.338848	611
1	93540002	93640001	0.409972	0.338847	641
11	9100002	9200001	0.548061	0.33883	1129
27	5180002	5280001	0.443071	0.338799	22
1	73730002	73830001	0.534676	0.33878	640
14	70002	170001	0.48983	0.338764	250
3	57800002	57900001	0.634145	0.338762	1088
1	80410002	80510001	0.556118	0.338743	1776
11	270002	370001	0.478017	0.338708	1114
4	77300002	77400001	0.425157	0.338664	706
2	80100002	80200001	0.455687	0.338647	2167
2	74830002	74930001	0.575225	0.338646	1301
5	29360002	29460001	0.500254	0.338621	1078
15	3070002	3170001	0.5747	0.338584	807
3	48790002	48890001	0.525857	0.338569	695
1	49890002	49990001	0.588301	0.338567	1587
10	16520002	16620001	0.501001	0.338455	1294
1	74940002	75040001	0.573247	0.338453	31
3	36600002	36700001	0.645154	0.338422	610
3	80800002	80900001	0.585841	0.338378	1003
1	67860002	67960001	0.504117	0.33834	1433
1	78720002	78820001	0.507318	0.338332	1504
3	82690002	82790001	0.524341	0.338285	1293
30	580002	680001	0.408147	0.338232	459
3	80820002	80920001	0.611803	0.338201	890
2	33670002	33770001	0.538489	0.338182	1624
1	73770002	73870001	0.555772	0.338178	474
24	1150002	1250001	0.485066	0.338167	1327
2	49340002	49440001	0.530004	0.338164	900
25	1500002	1600001	0.576286	0.338122	378
3	29230002	29330001	0.605231	0.33811	1431
3	89720002	89820001	0.52247	0.33807	610
2	25280002	25380001	0.503404	0.338059	754
2	80730002	80830001	0.50344	0.338006	1234
1	74350002	74450001	0.545257	0.337998	117
2	77340002	77440001	0.60603	0.337992	1545
2	25860002	25960001	0.459596	0.337986	996
11	190002	290001	0.43541	0.337979	1018
11	4420002	4520001	0.513673	0.337951	1161
2	20960002	21060001	0.542412	0.33795	1031
2	81570002	81670001	0.477635	0.337868	674
5	41100002	41200001	0.511195	0.337815	677
1	74270002	74370001	0.553384	0.337812	112
3	81350002	81450001	0.532267	0.337791	1158
3	90410002	90510001	0.529585	0.337748	946
11	4440002	4540001	0.506075	0.337741	1102
1	40860002	40960001	0.58197	0.337723	1373
1	74340002	74440001	0.539703	0.337691	113
24	6300002	6400001	0.399823	0.337689	89
1	80590002	80690001	0.565493	0.337655	1965
11	5040002	5140001	0.595571	0.337616	998
2	30002	130001	0.639934	0.337606	249
4	90690002	90790001	0.514146	0.33751	681
5	36030002	36130001	0.424016	0.337505	1125
3	29000002	29100001	0.616264	0.337489	1650
2	51070002	51170001	0.448642	0.337487	331
4	42400002	42500001	0.534558	0.33747	889
20	7560002	7660001	0.518722	0.337458	1215
1	49880002	49980001	0.588237	0.337431	1585
11	9080002	9180001	0.550359	0.337423	1204
11	2040002	2140001	0.588654	0.337393	1189
11	5520002	5620001	0.53204	0.337379	1164
3	80810002	80910001	0.599744	0.337333	936
3	96930002	97030001	0.477347	0.337327	1620
4	55640002	55740001	0.592585	0.337321	1170
1	50070002	50170001	0.589994	0.337266	1448
3	48720002	48820001	0.594745	0.33725	691
1	87940002	88040001	0.548427	0.337193	1137
1	77410002	77510001	0.585564	0.337153	1429
5	43880002	43980001	0.511874	0.337099	1392
15	3120002	3220001	0.537725	0.337092	1171
2	78250002	78350001	0.53336	0.337068	1249
11	4430002	4530001	0.513292	0.337028	1138
2	21170002	21270001	0.566851	0.337012	1262
13	3710002	3810001	0.607018	0.337007	1451
1	50010002	50110001	0.580181	0.336995	1385
11	260002	360001	0.464073	0.33697	1110
5	43530002	43630001	0.51028	0.336946	1692
1	37950002	38050001	0.519261	0.336931	1626
2	18960002	19060001	0.503255	0.336923	1453
11	1620002	1720001	0.538392	0.336911	1619
1	74810002	74910001	0.56103	0.33686	136
1	74860002	74960001	0.566331	0.336748	98
1	40270002	40370001	0.450673	0.336735	1261
3	90920002	91020001	0.55616	0.336657	1315
14	610002	710001	0.475033	0.336618	339
2	18950002	19050001	0.515238	0.336577	1403
14	330002	430001	0.497263	0.336556	395
2	20050002	20150001	0.528926	0.336508	1402
2	65490002	65590001	0.540839	0.336498	1250
6	12680002	12780001	0.630622	0.336441	559
1	87890002	87990001	0.496163	0.336324	1359
1	87040002	87140001	0.540509	0.336298	1328
1	73740002	73840001	0.536757	0.336213	562
2	80090002	80190001	0.447794	0.336187	2132
3	28450002	28550001	0.645343	0.336173	973
2	54530002	54630001	0.548955	0.33609	912
2	60370002	60470001	0.476621	0.336075	1329
3	89860002	89960001	0.587394	0.336035	745
1	86150002	86250001	0.532427	0.336033	1355
3	84320002	84420001	0.578362	0.335994	494
20	6140002	6240001	0.68245	0.335881	1186
1	72620002	72720001	0.642932	0.335833	472
1	72810002	72910001	0.514418	0.335812	397
1	73700002	73800001	0.512829	0.335807	621
1	91690002	91790001	0.48646	0.335783	2034
11	250002	350001	0.449758	0.33577	1057
2	49420002	49520001	0.528275	0.335748	787
30	740002	840001	0.428666	0.3357	61
3	29690002	29790001	0.53571	0.335689	1439
4	23240002	23340001	0.4989	0.335686	1468
5	17580002	17680001	0.446236	0.335659	1174
1	50080002	50180001	0.587355	0.335614	1431
2	19760002	19860001	0.523285	0.335583	1399
3	49660002	49760001	0.493279	0.335558	852
3	57850002	57950001	0.667016	0.3355	912
1	73690002	73790001	0.498871	0.335497	635
5	43970002	44070001	0.461744	0.335477	1358
10	16530002	16630001	0.491323	0.335476	1261
3	36480002	36580001	0.50314	0.335463	708
20	6130002	6230001	0.680866	0.335443	1229
5	36000002	36100001	0.426112	0.335437	1253
2	12090002	12190001	0.609684	0.335332	621
3	29640002	29740001	0.558377	0.335305	1421
20	3260002	3360001	0.590023	0.335286	1516
1	63050002	63150001	0.480835	0.335283	1477
3	29830002	29930001	0.543158	0.335274	1727
20	1370002	1470001	0.546359	0.335273	1462
11	5070002	5170001	0.584176	0.335262	1030
1	50090002	50190001	0.583995	0.335254	1412
3	80620002	80720001	0.572445	0.335251	862
15	3130002	3230001	0.518822	0.335227	1152
14	620002	720001	0.483421	0.33521	334
24	6310002	6410001	0.406962	0.335185	90
3	23660002	23760001	0.445508	0.335158	1170
1	38030002	38130001	0.562343	0.33515	1949
3	57690002	57790001	0.520657	0.33513	1636
3	48760002	48860001	0.53557	0.335049	709
2	20970002	21070001	0.530791	0.335038	1102
1	91700002	91800001	0.491142	0.335021	2025
1	80580002	80680001	0.557247	0.334987	1981
2	21010002	21110001	0.511783	0.334956	1083
3	98440002	98540001	0.633078	0.33493	1333
2	27880002	27980001	0.473445	0.334904	618
3	57790002	57890001	0.620353	0.334878	1103
2	60340002	60440001	0.46177	0.334865	1530
1	77420002	77520001	0.573398	0.334862	1407
11	9300002	9400001	0.556906	0.334815	1227
4	83000002	83100001	0.486891	0.33481	1223
1	42820002	42920001	0.525417	0.334776	1197
2	72420002	72520001	0.538635	0.334747	704
4	82990002	83090001	0.491227	0.334746	1210
3	57860002	57960001	0.668726	0.334726	897
3	80960002	81060001	0.517362	0.334688	1178
3	58240002	58340001	0.619412	0.334572	1065
5	36040002	36140001	0.416205	0.33457	1049
5	58850002	58950001	0.522764	0.334565	1237
3	28940002	29040001	0.528608	0.334552	1249
2	77470002	77570001	0.522138	0.334534	1077
3	78560002	78660001	0.599736	0.334497	977
3	89790002	89890001	0.573826	0.334486	639
14	340002	440001	0.493566	0.334426	394
1	79050002	79150001	0.573527	0.334345	1468
11	1370002	1470001	0.417997	0.334334	1102
4	520002	620001	0.532726	0.334315	1240
1	71990002	72090001	0.538686	0.334212	1444
13	12170002	12270001	0.485255	0.334167	1358
2	81580002	81680001	0.485702	0.334136	700
3	27860002	27960001	0.587629	0.334134	1343
1	74320002	74420001	0.535545	0.334124	110
11	30002	130001	0.406425	0.334108	784
1	74370002	74470001	0.544437	0.334106	131
20	6480002	6580001	0.646398	0.334096	793
2	77730002	77830001	0.489461	0.334082	1588
3	42140002	42240001	0.454504	0.33408	1767
26	3910002	4010001	0.529249	0.334064	1431
11	9070002	9170001	0.544525	0.334063	1233
1	71970002	72070001	0.543229	0.334059	1386
2	77510002	77610001	0.482484	0.333997	1109
3	80500002	80600001	0.582645	0.333931	1068
3	48610002	48710001	0.573086	0.333903	914
4	26770002	26870001	0.614217	0.333828	714
13	5420002	5520001	0.520668	0.333824	1203
1	86230002	86330001	0.587486	0.333809	992
14	13740002	13840001	0.458981	0.333753	1984
20	6470002	6570001	0.669867	0.333752	792
4	62910002	63010001	0.652019	0.333749	701
3	96950002	97050001	0.474645	0.333734	1637
2	80210002	80310001	0.485869	0.333699	1593
3	89740002	89840001	0.538394	0.333684	607
11	5120002	5220001	0.525787	0.333678	1173
2	18970002	19070001	0.492014	0.333609	1456
20	5910002	6010001	0.526352	0.333609	1343
1	40210002	40310001	0.483438	0.333593	1520
3	48750002	48850001	0.551049	0.333553	724
1	74260002	74360001	0.552585	0.333541	120
20	3280002	3380001	0.568948	0.333533	1431
5	9490002	9590001	0.630406	0.333506	1925
2	59220002	59320001	0.557357	0.333472	520
20	1390002	1490001	0.541544	0.333456	1529
2	59360002	59460001	0.517806	0.333451	1127
11	240002	340001	0.432488	0.333389	998
1	40260002	40360001	0.482589	0.333248	1223
3	89820002	89920001	0.564613	0.333234	712
1	73760002	73860001	0.546482	0.333227	498
1	91730002	91830001	0.533138	0.333224	1747
1	50100002	50200001	0.582623	0.33322	1353
1	74830002	74930001	0.559751	0.333196	115
19	6060002	6160001	0.468581	0.333194	1069
20	6170002	6270001	0.673884	0.333175	1155
14	1760002	1860001	0.505244	0.333144	1772
11	5060002	5160001	0.601138	0.333131	944
4	90680002	90780001	0.506664	0.333093	759
3	49390002	49490001	0.51758	0.333081	785
3	89870002	89970001	0.580309	0.333074	792
6	12550002	12650001	0.559843	0.333058	943
4	62870002	62970001	0.649989	0.333047	854
1	89290002	89390001	0.456201	0.333042	1040
1	72650002	72750001	0.633651	0.333017	496
2	81800002	81900001	0.40194	0.332969	547
2	82620002	82720001	0.450432	0.332955	868
1	75420002	75520001	0.52799	0.332936	195
3	28350002	28450001	0.628295	0.332927	1069
4	75350002	75450001	0.46063	0.332888	1041
2	18910002	19010001	0.557759	0.332883	1304
3	77940002	78040001	0.526653	0.332859	1660
20	1180002	1280001	0.542444	0.332812	1206
3	81320002	81420001	0.51781	0.332805	1271
2	60350002	60450001	0.442397	0.332687	1466
3	58120002	58220001	0.70374	0.332667	951
1	73670002	73770001	0.479534	0.332655	589
2	110002	210001	0.539017	0.33264	480
2	60360002	60460001	0.452267	0.332598	1399
3	77890002	77990001	0.537414	0.332565	1707
3	89880002	89980001	0.583352	0.332529	799
3	57780002	57880001	0.609366	0.332452	1080
1	99840002	99940001	0.5115	0.332365	894
11	220002	320001	0.430707	0.33229	1021
3	42150002	42250001	0.439086	0.332272	1745
1	77400002	77500001	0.570886	0.332253	1426
3	89830002	89930001	0.569023	0.332242	715
1	86140002	86240001	0.517605	0.332189	1368
11	230002	330001	0.427607	0.332186	998
3	73760002	73860001	0.500649	0.332182	541
14	1470002	1570001	0.573253	0.332168	1706
27	5140002	5240001	0.431964	0.332033	57
14	510002	610001	0.471416	0.331993	270
3	80970002	81070001	0.510214	0.331991	1139
2	81640002	81740001	0.472127	0.331987	659
4	23230002	23330001	0.485454	0.331918	1457
20	6160002	6260001	0.67163	0.331735	1149
5	8280002	8380001	0.502345	0.331681	1921
2	51090002	51190001	0.439247	0.331662	337
24	20002	120001	0.47114	0.331656	97
1	73680002	73780001	0.48884	0.331647	605
2	19750002	19850001	0.5134	0.331639	1393
1	70510002	70610001	0.497294	0.331601	1504
1	78710002	78810001	0.490312	0.331594	1539
1	72000002	72100001	0.53571	0.33144	1456
5	29350002	29450001	0.471854	0.331423	983
1	74360002	74460001	0.540888	0.33138	120
14	1750002	1850001	0.501334	0.331368	1843
1	74310002	74410001	0.542158	0.331356	112
2	60380002	60480001	0.495383	0.331321	1268
5	58330002	58430001	0.5097	0.331303	1214
2	20930002	21030001	0.52928	0.331296	1064
1	93800002	93900001	0.477576	0.331278	797
1	32180002	32280001	0.528293	0.331217	819
5	9450002	9550001	0.562976	0.331189	1934
3	81330002	81430001	0.52253	0.331159	1222
2	24540002	24640001	0.476469	0.331128	1597
3	47190002	47290001	0.524114	0.331086	1377
3	57730002	57830001	0.56891	0.331074	1373
14	1660002	1760001	0.540804	0.331062	2098
3	89850002	89950001	0.574743	0.331007	698
1	80570002	80670001	0.536782	0.330971	1949
11	2160002	2260001	0.571495	0.330967	821
20	6110002	6210001	0.664078	0.330963	1203
1	87970002	88070001	0.504337	0.330908	1258
11	18590002	18690001	0.546683	0.330894	1010
1	40140002	40240001	0.446188	0.330892	1405
12	5890002	5990001	0.496299	0.330889	1606
1	70520002	70620001	0.492814	0.330857	1409
14	1670002	1770001	0.525034	0.330793	2052
13	3740002	3840001	0.606219	0.330789	1525
3	98560002	98660001	0.442864	0.330784	1431
11	1380002	1480001	0.412953	0.330774	1098
4	55650002	55750001	0.577239	0.330771	1190
20	6120002	6220001	0.676746	0.330764	1226
19	6090002	6190001	0.468727	0.330717	1293
2	59770002	59870001	0.468125	0.330714	1117
3	23870002	23970001	0.419354	0.330633	1136
1	93720002	93820001	0.60146	0.33057	887
3	97030002	97130001	0.511186	0.330564	1611
1	24770002	24870001	0.498005	0.330548	1591
20	7260002	7360001	0.493209	0.330508	1280
14	350002	450001	0.492672	0.330463	408
4	1400002	1500001	0.518457	0.33041	1647
3	64310002	64410001	0.512304	0.330394	912
3	64300002	64400001	0.498244	0.330337	935
20	1400002	1500001	0.531062	0.330335	1574
2	14110002	14210001	0.517656	0.330261	2153
2	13650002	13750001	0.557081	0.330245	1087
27	5170002	5270001	0.430573	0.330192	29
25	1490002	1590001	0.562703	0.330183	476
3	89840002	89940001	0.570869	0.330156	699
1	72800002	72900001	0.508532	0.330154	406
11	5760002	5860001	0.466901	0.330142	1652
2	33660002	33760001	0.515245	0.330096	1487
1	70500002	70600001	0.490252	0.330036	1630
11	18780002	18880001	0.584374	0.330001	646
1	80300002	80400001	0.465888	0.33	1394
24	1090002	1190001	0.480359	0.329963	1116
5	58660002	58760001	0.461848	0.329954	1104
13	3700002	3800001	0.60302	0.329951	1385
13	5440002	5540001	0.486783	0.329909	1151
2	54690002	54790001	0.457181	0.329869	1440
3	84330002	84430001	0.564078	0.329869	524
2	27890002	27990001	0.45562	0.329859	647
1	75210002	75310001	0.542004	0.329812	125
1	95060002	95160001	0.557926	0.329759	623
3	77930002	78030001	0.524182	0.329731	1725
3	48740002	48840001	0.55556	0.329727	731
24	30002	130001	0.482542	0.329716	107
3	29250002	29350001	0.597866	0.329657	1487
2	60400002	60500001	0.540777	0.32959	1119
6	12560002	12660001	0.556991	0.329538	906
13	12160002	12260001	0.469618	0.329449	1370
3	48670002	48770001	0.624094	0.329412	644
2	18940002	19040001	0.515134	0.329375	1387
3	78550002	78650001	0.598505	0.329327	1022
20	7620002	7720001	0.438082	0.329306	1038
1	78700002	78800001	0.487726	0.329297	1570
3	77960002	78060001	0.513875	0.329285	1449
3	29820002	29920001	0.523557	0.329283	1728
12	5850002	5950001	0.486885	0.32928	1731
2	65500002	65600001	0.507048	0.329279	1265
2	80080002	80180001	0.435972	0.329245	2118
12	5840002	5940001	0.486484	0.329192	1802
20	6490002	6590001	0.617849	0.329148	766
3	91080002	91180001	0.575406	0.329038	1718
1	73960002	74060001	0.540459	0.32901	113
3	47200002	47300001	0.523386	0.329003	1418
12	19170002	19270001	0.409928	0.328963	1202
3	81290002	81390001	0.521829	0.328916	1155
3	49210002	49310001	0.470524	0.328913	1024
20	6540002	6640001	0.533146	0.328868	754
[truncated: 1,261 more rows]

## Sheet: Huaibei
Chromosome	Start	End	WEIGHTED_FST	MEAN_FST	N_VARIANTS
1	72970002	73070001	0.797497	0.715575	241
1	72980002	73080001	0.779949	0.695687	245
1	72960002	73060001	0.799155	0.690459	246
24	6390002	6490001	0.77343	0.690264	8
1	72990002	73090001	0.762595	0.672801	231
3	28260002	28360001	0.854497	0.665559	880
24	6380002	6480001	0.759621	0.664661	9
3	28270002	28370001	0.856177	0.661203	870
3	28250002	28350001	0.849524	0.656627	917
3	84150002	84250001	0.796564	0.654641	459
1	72950002	73050001	0.774148	0.652569	286
3	84170002	84270001	0.792964	0.650212	534
3	84160002	84260001	0.795475	0.648653	492
3	28240002	28340001	0.839313	0.647063	906
3	84140002	84240001	0.795296	0.641594	443
1	72940002	73040001	0.756951	0.633411	307
3	28280002	28380001	0.855219	0.63077	888
3	84180002	84280001	0.788942	0.630583	562
3	28230002	28330001	0.839263	0.623282	946
1	73000002	73100001	0.724039	0.621196	267
3	84130002	84230001	0.796094	0.621182	410
1	72930002	73030001	0.755599	0.619656	322
3	28220002	28320001	0.831229	0.619625	1022
3	32890002	32990001	0.840941	0.619105	878
3	84190002	84290001	0.785821	0.613642	578
1	72920002	73020001	0.756021	0.609424	315
24	6400002	6500001	0.713085	0.609417	5
3	84120002	84220001	0.797738	0.603148	368
3	84200002	84300001	0.7841	0.601689	583
15	3090002	3190001	0.813492	0.597491	747
1	72850002	72950001	0.739543	0.597316	268
3	32880002	32980001	0.831878	0.59529	905
1	32370002	32470001	0.810814	0.595118	937
1	32380002	32480001	0.809679	0.594613	975
3	32870002	32970001	0.82212	0.594323	977
1	73010002	73110001	0.712314	0.591181	305
3	84210002	84310001	0.780697	0.590663	567
2	51290002	51390001	0.677323	0.589517	488
2	59820002	59920001	0.803379	0.589396	961
3	28210002	28310001	0.822519	0.589178	1051
3	28290002	28390001	0.851356	0.588675	890
1	32360002	32460001	0.812528	0.588433	899
1	72910002	73010001	0.752913	0.586793	329
2	51300002	51400001	0.674351	0.586652	497
3	32910002	33010001	0.828543	0.586634	844
35	550002	650001	0.651749	0.586337	6
1	32350002	32450001	0.814368	0.584042	879
1	72840002	72940001	0.735659	0.58353	270
20	6580002	6680001	0.81086	0.581874	838
1	32390002	32490001	0.808215	0.581318	920
2	51320002	51420001	0.6483	0.58115	489
3	32860002	32960001	0.803693	0.580229	983
20	6570002	6670001	0.817689	0.579112	834
20	6590002	6690001	0.808473	0.579036	853
22	190002	290001	0.84949	0.578596	103
2	51330002	51430001	0.635033	0.576241	471
2	59810002	59910001	0.785196	0.575995	1035
3	28200002	28300001	0.827501	0.575242	1047
20	6540002	6640001	0.815051	0.574961	787
2	51280002	51380001	0.659036	0.573097	485
11	4540002	4640001	0.889046	0.573002	962
2	50450002	50550001	0.767731	0.572985	273
15	3080002	3180001	0.810461	0.572052	779
15	3100002	3200001	0.814194	0.572007	740
2	51310002	51410001	0.650225	0.571725	494
11	4530002	4630001	0.872619	0.570682	893
2	59830002	59930001	0.78071	0.570484	974
20	6550002	6650001	0.811647	0.57037	830
2	20920002	21020001	0.807838	0.57028	948
2	20910002	21010001	0.805118	0.569811	982
11	4520002	4620001	0.86251	0.569172	821
2	50460002	50560001	0.754637	0.568773	259
3	84220002	84320001	0.778799	0.568681	542
1	32400002	32500001	0.805516	0.568191	899
1	32340002	32440001	0.809852	0.567898	831
1	73020002	73120001	0.699994	0.567874	312
20	6560002	6660001	0.814313	0.567572	843
2	51340002	51440001	0.614444	0.563158	475
11	4550002	4650001	0.877227	0.562792	1026
20	6600002	6700001	0.800961	0.562099	906
3	84110002	84210001	0.795191	0.561614	352
11	4510002	4610001	0.85229	0.560697	894
3	28190002	28290001	0.824582	0.560512	1050
22	180002	280001	0.858299	0.560405	102
2	50310002	50410001	0.718746	0.560174	342
1	72830002	72930001	0.704632	0.559939	284
1	72860002	72960001	0.718878	0.55951	286
3	32850002	32950001	0.789572	0.559184	1023
20	6530002	6630001	0.812076	0.558564	778
11	18770002	18870001	0.85782	0.558527	440
3	32920002	33020001	0.817943	0.558265	854
3	83770002	83870001	0.805868	0.557235	541
3	28170002	28270001	0.833401	0.556039	1092
2	53640002	53740001	0.720714	0.555932	399
2	50300002	50400001	0.727879	0.555846	356
5	43510002	43610001	0.811735	0.555596	1296
5	58810002	58910001	0.873249	0.555484	1213
3	28180002	28280001	0.824729	0.555466	1069
11	4600002	4700001	0.82997	0.553418	1073
11	18760002	18860001	0.852423	0.552548	419
15	3070002	3170001	0.794379	0.551762	785
3	29090002	29190001	0.829584	0.551566	1389
5	41030002	41130001	0.813636	0.550961	708
2	53630002	53730001	0.737781	0.55092	362
11	4590002	4690001	0.834128	0.550899	1048
2	49070002	49170001	0.779339	0.550632	257
2	53660002	53760001	0.695164	0.550366	424
11	4570002	4670001	0.844168	0.550296	1028
2	20950002	21050001	0.737197	0.549404	967
3	28150002	28250001	0.835004	0.549052	1132
2	59190002	59290001	0.808509	0.548728	146
5	58830002	58930001	0.870878	0.548599	1227
3	32840002	32940001	0.779654	0.548575	1051
11	4580002	4680001	0.838035	0.548574	1013
2	53650002	53750001	0.698957	0.548291	420
11	18740002	18840001	0.835344	0.548034	396
3	28160002	28260001	0.835253	0.548013	1100
2	51350002	51450001	0.586039	0.547968	478
2	50440002	50540001	0.77387	0.547774	282
11	18720002	18820001	0.811192	0.54762	420
5	43500002	43600001	0.81086	0.547554	1353
11	4560002	4660001	0.851158	0.54752	1062
2	25250002	25350001	0.75581	0.547505	672
15	3110002	3210001	0.785913	0.547398	843
3	29080002	29180001	0.833518	0.54716	1341
5	58800002	58900001	0.866027	0.546735	1284
2	20930002	21030001	0.780621	0.546673	977
3	29130002	29230001	0.818925	0.546652	1481
2	59840002	59940001	0.769312	0.546492	1027
2	59490002	59590001	0.801942	0.54594	1353
1	32330002	32430001	0.79976	0.545764	802
2	25260002	25360001	0.716708	0.545706	695
5	43520002	43620001	0.785054	0.545426	1352
5	58820002	58920001	0.872411	0.545368	1189
11	18780002	18880001	0.863616	0.545347	454
11	4610002	4710001	0.820529	0.545093	1106
1	72890002	72990001	0.728011	0.544922	311
22	170002	270001	0.848869	0.544073	101
22	210002	310001	0.848652	0.544061	107
5	41020002	41120001	0.814929	0.543926	682
2	50280002	50380001	0.701157	0.543925	341
2	53670002	53770001	0.681606	0.543717	417
5	41050002	41150001	0.810744	0.543426	732
2	25240002	25340001	0.765013	0.542575	658
1	32410002	32510001	0.795606	0.542438	910
5	58790002	58890001	0.857187	0.54207	1318
3	83760002	83860001	0.802194	0.541597	564
3	29100002	29200001	0.824381	0.541489	1427
3	28300002	28400001	0.844483	0.541258	886
3	29070002	29170001	0.830028	0.541195	1319
2	20940002	21040001	0.752458	0.541056	987
11	18750002	18850001	0.839947	0.541017	413
2	50290002	50390001	0.712238	0.540704	352
2	25270002	25370001	0.685155	0.540119	683
11	4620002	4720001	0.829393	0.54003	1190
11	4630002	4730001	0.830898	0.539856	1135
15	3060002	3160001	0.783601	0.539717	788
2	50470002	50570001	0.71197	0.539605	234
5	41040002	41140001	0.810004	0.539511	744
3	84230002	84330001	0.777777	0.539383	506
11	18730002	18830001	0.817915	0.539056	396
3	90120002	90220001	0.821358	0.539035	696
3	28140002	28240001	0.82922	0.538694	1108
2	77040002	77140001	0.81437	0.538605	1014
16	1110002	1210001	0.710011	0.538345	8
2	50330002	50430001	0.702447	0.537883	329
5	41010002	41110001	0.81442	0.53748	702
11	4500002	4600001	0.840157	0.537372	950
2	50320002	50420001	0.699655	0.537049	341
3	32830002	32930001	0.772638	0.536788	1039
2	62630002	62730001	0.76091	0.536646	1578
11	18800002	18900001	0.875658	0.536443	511
2	51270002	51370001	0.61829	0.536222	467
3	90140002	90240001	0.817409	0.536125	749
5	43480002	43580001	0.774485	0.536049	1427
15	3050002	3150001	0.785517	0.536019	795
3	29110002	29210001	0.819913	0.535666	1452
2	50430002	50530001	0.763175	0.535592	292
3	84800002	84900001	0.729699	0.535366	568
2	59500002	59600001	0.792712	0.53523	1360
3	80660002	80760001	0.767371	0.535177	797
2	50420002	50520001	0.772495	0.535174	309
1	94740002	94840001	0.835757	0.535095	337
2	49080002	49180001	0.767737	0.534933	361
2	50270002	50370001	0.672889	0.534709	326
2	59470002	59570001	0.805808	0.534703	1358
35	540002	640001	0.666634	0.533933	8
1	78870002	78970001	0.768874	0.533588	1198
5	43490002	43590001	0.784763	0.53358	1399
2	50480002	50580001	0.702654	0.533394	230
3	90130002	90230001	0.820381	0.533351	702
2	59800002	59900001	0.723589	0.533174	1074
1	94730002	94830001	0.831168	0.533075	353
1	32420002	32520001	0.789564	0.532853	923
2	59850002	59950001	0.761355	0.532659	1082
2	59480002	59580001	0.799516	0.532422	1320
2	59510002	59610001	0.79437	0.532278	1338
3	49390002	49490001	0.680557	0.532146	536
5	58840002	58940001	0.838294	0.531901	1252
1	32320002	32420001	0.791589	0.531841	799
5	58780002	58880001	0.85536	0.531831	1319
5	17630002	17730001	0.742452	0.531656	1148
22	220002	320001	0.840389	0.531562	102
1	64030002	64130001	0.770247	0.531419	960
2	19930002	20030001	0.773093	0.531398	1165
20	6610002	6710001	0.789941	0.531285	938
3	29140002	29240001	0.811795	0.531246	1514
2	53620002	53720001	0.732106	0.531159	325
5	17640002	17740001	0.753756	0.530822	1165
2	20960002	21060001	0.714857	0.530365	956
11	18810002	18910001	0.868575	0.530346	520
3	80650002	80750001	0.77076	0.530198	772
2	62640002	62740001	0.760752	0.53018	1654
6	12700002	12800001	0.764202	0.530142	260
1	64020002	64120001	0.759757	0.52993	974
20	6520002	6620001	0.794697	0.52989	817
11	4640002	4740001	0.808393	0.529546	1140
3	49400002	49500001	0.659605	0.528964	522
11	18830002	18930001	0.828097	0.528892	558
3	80670002	80770001	0.772466	0.528878	842
2	62620002	62720001	0.74479	0.528812	1525
3	29150002	29250001	0.811075	0.528796	1448
3	29120002	29220001	0.816139	0.528768	1483
2	59860002	59960001	0.739705	0.528562	1186
2	51360002	51460001	0.550926	0.528547	468
3	84790002	84890001	0.747712	0.528539	591
5	17620002	17720001	0.751873	0.528392	1123
2	77030002	77130001	0.821277	0.528348	959
3	28130002	28230001	0.815315	0.528329	1034
2	25280002	25380001	0.660929	0.527493	683
11	18790002	18890001	0.866573	0.527289	489
3	84820002	84920001	0.668757	0.526606	493
11	18820002	18920001	0.85206	0.526414	552
5	17650002	17750001	0.727113	0.52611	1117
3	32930002	33030001	0.792138	0.526066	929
1	14840002	14940001	0.738877	0.525658	1122
11	4490002	4590001	0.829218	0.525372	955
3	46390002	46490001	0.792362	0.524632	1089
2	59460002	59560001	0.803233	0.524514	1310
2	54520002	54620001	0.767454	0.524019	869
2	62610002	62710001	0.727235	0.523976	1519
3	37000002	37100001	0.741732	0.523897	684
1	78860002	78960001	0.775172	0.523516	1147
11	18710002	18810001	0.80442	0.523438	447
3	98500002	98600001	0.798867	0.523419	1437
2	25230002	25330001	0.747029	0.523248	681
2	19940002	20040001	0.783168	0.523106	1150
29	490002	590001	0.722588	0.522833	79
5	41000002	41100001	0.805895	0.522695	678
3	23660002	23760001	0.698548	0.522583	859
3	90150002	90250001	0.809035	0.522397	731
1	78880002	78980001	0.748978	0.522289	1261
15	3040002	3140001	0.778032	0.521986	786
1	64000002	64100001	0.731902	0.521646	1008
2	82570002	82670001	0.739172	0.521597	645
3	83780002	83880001	0.800229	0.521528	560
3	32820002	32920001	0.760401	0.521459	1002
1	64010002	64110001	0.745569	0.521328	1006
2	78330002	78430001	0.797791	0.521282	794
2	59870002	59970001	0.728407	0.521279	1193
2	51370002	51470001	0.52908	0.521151	455
1	72870002	72970001	0.708948	0.521124	280
1	78890002	78990001	0.740177	0.521064	1233
2	50390002	50490001	0.724884	0.520919	320
20	6510002	6610001	0.786479	0.520552	828
3	90110002	90210001	0.814843	0.520096	679
1	32430002	32530001	0.777643	0.520003	934
22	160002	260001	0.836724	0.519986	107
1	73670002	73770001	0.651288	0.519941	449
1	32310002	32410001	0.784398	0.519799	783
5	58740002	58840001	0.797448	0.519659	1344
17	9760002	9860001	0.700214	0.519645	322
3	23650002	23750001	0.700464	0.519577	859
3	98520002	98620001	0.793312	0.51948	1328
5	41060002	41160001	0.797608	0.51948	732
3	23640002	23740001	0.695741	0.519419	941
3	84810002	84910001	0.684881	0.519133	564
5	58750002	58850001	0.812098	0.518987	1349
1	78910002	79010001	0.740824	0.518985	1189
5	58760002	58860001	0.82815	0.518972	1343
2	62650002	62750001	0.758135	0.51889	1693
5	58770002	58870001	0.838855	0.518636	1318
2	25950002	26050001	0.709884	0.518256	869
1	64040002	64140001	0.767767	0.51822	968
2	50260002	50360001	0.629617	0.518076	376
3	84780002	84880001	0.735091	0.517961	617
2	25960002	26060001	0.71196	0.517888	858
1	72880002	72980001	0.710014	0.51781	292
5	41410002	41510001	0.79856	0.517747	648
3	90200002	90300001	0.750485	0.517742	701
5	41400002	41500001	0.800194	0.517645	655
5	58850002	58950001	0.793682	0.517605	1241
11	4660002	4760001	0.781583	0.517528	1134
2	62660002	62760001	0.769102	0.517498	1623
11	18840002	18940001	0.813593	0.517467	556
1	78920002	79020001	0.744462	0.517333	1206
17	9750002	9850001	0.696519	0.517199	294
2	78340002	78440001	0.753613	0.516915	745
2	51260002	51360001	0.597404	0.516842	445
11	4480002	4580001	0.812008	0.516737	954
11	18700002	18800001	0.810263	0.516691	470
2	50490002	50590001	0.680369	0.516542	226
3	83750002	83850001	0.793358	0.516394	541
6	12690002	12790001	0.742107	0.516083	394
3	46380002	46480001	0.798419	0.515947	1134
1	78930002	79030001	0.74908	0.515908	1220
2	54510002	54610001	0.753023	0.515638	845
3	98510002	98610001	0.798316	0.515569	1360
5	43470002	43570001	0.760198	0.515514	1396
2	25970002	26070001	0.69869	0.515426	827
3	46400002	46500001	0.766862	0.515347	1078
2	19920002	20020001	0.75478	0.515331	1215
3	80680002	80780001	0.768575	0.515285	906
2	59200002	59300001	0.80928	0.51514	176
3	84100002	84200001	0.774177	0.51511	358
1	94750002	94850001	0.825372	0.515085	313
1	78950002	79050001	0.744534	0.514979	1111
11	4650002	4750001	0.774263	0.514507	1126
2	82580002	82680001	0.729634	0.514423	694
1	64110002	64210001	0.775565	0.514388	989
1	55280002	55380001	0.618899	0.514386	469
5	17660002	17760001	0.697634	0.514271	1102
3	90190002	90290001	0.759332	0.514155	736
2	62600002	62700001	0.695452	0.514098	1527
2	49060002	49160001	0.716751	0.514087	187
2	82280002	82380001	0.709862	0.513882	558
2	59520002	59620001	0.785135	0.51383	1322
1	73680002	73780001	0.654861	0.513668	456
2	78320002	78420001	0.81586	0.51356	845
2	77060002	77160001	0.800061	0.513429	1081
3	98490002	98590001	0.788938	0.513333	1445
1	78940002	79040001	0.74504	0.513307	1168
22	230002	330001	0.839507	0.513081	103
3	90100002	90200001	0.810218	0.512876	653
3	83970002	84070001	0.725325	0.512769	559
5	43530002	43630001	0.709408	0.512286	1463
2	77050002	77150001	0.801512	0.512209	1083
22	140002	240001	0.822267	0.512199	108
2	50510002	50610001	0.630512	0.512121	229
1	78850002	78950001	0.785663	0.511983	1116
3	36990002	37090001	0.708723	0.51193	683
15	3030002	3130001	0.771705	0.511902	763
1	55290002	55390001	0.663125	0.511869	472
2	82300002	82400001	0.700434	0.511745	612
1	99800002	99900001	0.789084	0.511586	651
2	59880002	59980001	0.693909	0.511543	1243
2	78310002	78410001	0.836737	0.511012	991
2	77020002	77120001	0.816758	0.510946	822
4	78530002	78630001	0.69147	0.510946	1234
1	73030002	73130001	0.667325	0.51087	311
2	50500002	50600001	0.644486	0.510611	236
2	82290002	82390001	0.703883	0.510599	590
3	98480002	98580001	0.791255	0.510344	1421
2	53680002	53780001	0.626194	0.510252	437
3	29160002	29260001	0.796028	0.510203	1453
1	14830002	14930001	0.712228	0.510122	1120
22	150002	250001	0.825752	0.510059	108
2	77070002	77170001	0.800097	0.509825	1084
4	90810002	90910001	0.791567	0.50948	52
3	84830002	84930001	0.657654	0.509414	455
3	90090002	90190001	0.803618	0.509393	621
2	62670002	62770001	0.770773	0.508835	1612
1	32440002	32540001	0.766878	0.50865	951
1	64090002	64190001	0.795323	0.508648	1014
4	210002	310001	0.64354	0.508643	611
5	58730002	58830001	0.768228	0.508542	1368
2	25980002	26080001	0.672154	0.508414	809
1	94720002	94820001	0.817958	0.50835	378
3	90080002	90180001	0.777182	0.508279	604
2	77440002	77540001	0.777484	0.508273	1046
2	77080002	77180001	0.802779	0.508007	1074
3	28120002	28220001	0.805728	0.507929	1015
2	77700002	77800001	0.755153	0.507896	1395
3	80690002	80790001	0.76797	0.507875	928
2	50340002	50440001	0.667576	0.507672	315
2	50250002	50350001	0.615151	0.507522	376
4	78540002	78640001	0.717867	0.507145	1258
3	90210002	90310001	0.739256	0.507023	702
1	64100002	64200001	0.78966	0.507019	1012
6	12710002	12810001	0.73337	0.507013	145
2	50380002	50480001	0.712237	0.506983	337
3	84840002	84940001	0.648382	0.506958	407
2	59450002	59550001	0.79918	0.506803	1287
2	53610002	53710001	0.730057	0.506696	300
2	77590002	77690001	0.784396	0.506658	1093
2	25940002	26040001	0.695715	0.506652	906
2	77170002	77270001	0.77619	0.506638	1030
5	41070002	41170001	0.793726	0.506519	731
1	78830002	78930001	0.79757	0.506506	1065
2	77620002	77720001	0.775246	0.506452	1001
2	59550002	59650001	0.789476	0.506361	1475
2	82560002	82660001	0.728631	0.506322	612
20	6620002	6720001	0.771872	0.506152	989
2	59540002	59640001	0.785693	0.505938	1336
1	64050002	64150001	0.773414	0.505921	996
2	59890002	59990001	0.672585	0.50586	1263
2	58200002	58300001	0.756556	0.505826	870
1	64060002	64160001	0.780436	0.505758	987
2	59530002	59630001	0.779278	0.505696	1282
20	6420002	6520001	0.809699	0.50568	944
3	28880002	28980001	0.829545	0.505552	989
17	9770002	9870001	0.688829	0.505538	358
11	18850002	18950001	0.783782	0.505459	543
1	64120002	64220001	0.731186	0.505385	981
17	9740002	9840001	0.693071	0.505272	303
2	77690002	77790001	0.752489	0.505212	1300
1	77230002	77330001	0.790486	0.505119	1249
20	6500002	6600001	0.778034	0.505103	879
5	43540002	43640001	0.705213	0.504829	1464
3	84240002	84340001	0.777883	0.50462	490
3	98470002	98570001	0.781618	0.504535	1420
3	28730002	28830001	0.763892	0.504532	771
3	37010002	37110001	0.754252	0.504526	714
3	84510002	84610001	0.741778	0.504363	695
3	49410002	49510001	0.616286	0.504355	530
1	77220002	77320001	0.792452	0.504313	1189
11	4470002	4570001	0.782756	0.504256	946
2	50370002	50470001	0.707014	0.504245	358
2	25290002	25390001	0.623757	0.503476	711
5	17610002	17710001	0.728227	0.503442	1075
3	28890002	28990001	0.822304	0.503408	1012
2	54500002	54600001	0.730701	0.503283	788
2	50400002	50500001	0.721165	0.502976	313
20	6430002	6530001	0.794197	0.502974	970
1	32450002	32550001	0.763351	0.502846	978
2	77580002	77680001	0.769145	0.502803	1042
4	78520002	78620001	0.670426	0.5027	1188
17	9730002	9830001	0.693822	0.502624	312
1	73690002	73790001	0.642806	0.502598	497
3	46410002	46510001	0.758118	0.502328	1027
3	29060002	29160001	0.816793	0.502327	1261
2	82270002	82370001	0.707797	0.502172	489
2	77180002	77280001	0.757526	0.502086	1081
17	9720002	9820001	0.700495	0.501799	322
15	3020002	3120001	0.771932	0.501745	742
4	78500002	78600001	0.649399	0.50153	1129
4	90800002	90900001	0.794589	0.501519	87
20	6400002	6500001	0.816998	0.501506	981
4	180002	280001	0.646443	0.501402	520
15	3120002	3220001	0.723287	0.501306	853
3	29170002	29270001	0.785656	0.501242	1403
2	77160002	77260001	0.786568	0.501019	984
1	78840002	78940001	0.791609	0.501004	1069
24	6360002	6460001	0.73948	0.500789	13
24	6370002	6470001	0.73948	0.500789	13
19	6080002	6180001	0.704505	0.500773	1206
2	19950002	20050001	0.757763	0.500618	1189
20	6410002	6510001	0.814111	0.500586	989
2	77310002	77410001	0.747683	0.500413	1452
3	98040002	98140001	0.754732	0.500287	645
3	97800002	97900001	0.792676	0.50028	859
20	6440002	6540001	0.782889	0.500111	980
2	58000002	58100001	0.837697	0.499972	1104
22	80002	180001	0.802704	0.499571	91
1	94710002	94810001	0.812137	0.499568	395
1	64130002	64230001	0.700644	0.499566	986
2	82540002	82640001	0.738632	0.499538	590
2	58020002	58120001	0.812583	0.499009	982
4	190002	290001	0.630184	0.49899	548
2	50410002	50510001	0.735061	0.49895	319
4	1400002	1500001	0.71162	0.498853	1380
2	59440002	59540001	0.781858	0.498816	1302
22	130002	230001	0.820328	0.498766	104
2	78300002	78400001	0.841225	0.498719	1073
2	77610002	77710001	0.779157	0.498703	1020
2	78350002	78450001	0.705413	0.498677	701
4	1410002	1510001	0.704866	0.498403	1363
1	99810002	99910001	0.777501	0.498301	689
2	77090002	77190001	0.798327	0.498263	1060
2	50240002	50340001	0.596436	0.498213	390
3	46370002	46470001	0.775198	0.498212	1128
2	77290002	77390001	0.737667	0.497906	1505
1	25290002	25390001	0.770747	0.497866	1656
3	98530002	98630001	0.733013	0.497834	1387
4	1450002	1550001	0.702133	0.497753	1283
2	49090002	49190001	0.72615	0.497651	441
2	58010002	58110001	0.840535	0.497634	1010
3	83980002	84080001	0.722785	0.497552	532
3	23670002	23770001	0.681192	0.497042	894
1	25280002	25380001	0.778143	0.497029	1686
2	77600002	77700001	0.778342	0.496895	1075
5	41420002	41520001	0.790656	0.496884	648
11	4670002	4770001	0.752305	0.496833	1170
4	71130002	71230001	0.625031	0.4966	771
2	82550002	82650001	0.733312	0.496594	609
5	58720002	58820001	0.756142	0.496577	1360
2	82310002	82410001	0.689501	0.496499	631
3	49380002	49480001	0.610063	0.496216	598
2	77630002	77730001	0.746773	0.496157	979
1	64070002	64170001	0.785973	0.49611	926
3	28720002	28820001	0.756349	0.496088	743
1	32300002	32400001	0.777246	0.496078	771
1	55270002	55370001	0.54811	0.495902	482
5	58860002	58960001	0.737243	0.495856	1201
2	77110002	77210001	0.791369	0.495793	1020
1	77460002	77560001	0.75643	0.49579	1155
3	90180002	90280001	0.767305	0.495784	741
3	97950002	98050001	0.752178	0.495743	698
3	28100002	28200001	0.783083	0.495678	1029
2	62680002	62780001	0.746251	0.495661	1625
1	14850002	14950001	0.701689	0.495559	1195
3	83800002	83900001	0.791032	0.495488	585
3	28110002	28210001	0.793979	0.495416	1023
2	77640002	77740001	0.728162	0.495168	1024
3	84500002	84600001	0.750272	0.495157	668
19	6070002	6170001	0.703105	0.495084	1188
3	80850002	80950001	0.74072	0.495036	845
3	80700002	80800001	0.770448	0.49502	944
4	1440002	1540001	0.699551	0.494953	1329
2	77450002	77550001	0.782503	0.494943	984
2	47200002	47300001	0.755673	0.494756	1510
1	25300002	25400001	0.732728	0.494735	1670
27	10002	110001	0.762445	0.494702	210
3	80710002	80810001	0.759532	0.494298	1031
3	28090002	28190001	0.769676	0.494259	1036
20	6800002	6900001	0.786792	0.494216	1118
1	94760002	94860001	0.817711	0.494186	269
2	59790002	59890001	0.674925	0.494072	1150
2	77320002	77420001	0.744926	0.494058	1477
1	63010002	63110001	0.769879	0.494049	1224
1	77240002	77340001	0.787774	0.493981	1231
5	41390002	41490001	0.802015	0.493943	648
4	78550002	78650001	0.700017	0.493822	1311
2	77680002	77780001	0.751819	0.493738	1287
1	73130002	73230001	0.701285	0.493698	373
3	90220002	90320001	0.7189	0.493568	674
2	77270002	77370001	0.725079	0.493535	1487
2	59560002	59660001	0.787672	0.493324	1481
3	80860002	80960001	0.737449	0.49322	856
3	28870002	28970001	0.825693	0.49313	991
2	77250002	77350001	0.715682	0.493045	1428
1	32460002	32560001	0.763165	0.492885	972
3	46420002	46520001	0.740629	0.492517	1017
3	98030002	98130001	0.738484	0.492513	678
3	90890002	90990001	0.720994	0.492481	1209
2	51380002	51480001	0.47905	0.492413	433
2	59430002	59530001	0.781824	0.492271	1358
3	90160002	90260001	0.787535	0.492243	736
2	78290002	78390001	0.829771	0.492234	1195
3	84770002	84870001	0.701447	0.492233	572
3	83790002	83890001	0.796579	0.492152	584
2	77100002	77200001	0.792633	0.492098	1053
1	78960002	79060001	0.745333	0.491842	1091
11	4890002	4990001	0.81594	0.49176	902
3	46360002	46460001	0.751261	0.491688	1150
2	47210002	47310001	0.758315	0.491623	1593
2	49350002	49450001	0.770487	0.49156	886
3	32940002	33040001	0.773714	0.491399	1011
3	90880002	90980001	0.721062	0.491356	1164
1	63980002	64080001	0.663184	0.491346	1055
1	77450002	77550001	0.765002	0.491329	1108
1	77210002	77310001	0.768309	0.491303	1163
17	9710002	9810001	0.696606	0.491228	325
2	77470002	77570001	0.749013	0.491191	814
3	23630002	23730001	0.666888	0.491162	1040
3	49420002	49520001	0.625439	0.491126	556
2	77300002	77400001	0.74095	0.491114	1447
3	98000002	98100001	0.733638	0.491095	661
3	98450002	98550001	0.762858	0.490917	1331
4	220002	320001	0.624384	0.490769	667
11	18690002	18790001	0.778675	0.490412	510
2	49370002	49470001	0.764953	0.490385	843
11	18860002	18960001	0.748969	0.490242	552
4	71140002	71240001	0.610025	0.490202	774
3	11830002	11930001	0.755816	0.490186	369
2	50520002	50620001	0.594321	0.490032	227
20	6450002	6550001	0.767684	0.489995	923
5	39980002	40080001	0.756213	0.489979	999
4	75350002	75450001	0.696396	0.489959	1222
3	90170002	90270001	0.779368	0.48993	731
11	4910002	5010001	0.816169	0.489804	901
2	49360002	49460001	0.770125	0.489761	849
3	80640002	80740001	0.750656	0.48973	859
1	55300002	55400001	0.65139	0.489714	518
2	57990002	58090001	0.824557	0.48953	1159
2	77260002	77360001	0.715665	0.489529	1472
3	97810002	97910001	0.785296	0.489517	878
2	77710002	77810001	0.734324	0.489362	1430
1	64080002	64180001	0.779453	0.489328	950
3	80890002	80990001	0.733728	0.489225	989
1	32470002	32570001	0.765224	0.489212	957
27	30002	130001	0.753642	0.489155	279
4	1430002	1530001	0.697186	0.489113	1295
3	80840002	80940001	0.738292	0.489005	864
3	80880002	80980001	0.72678	0.488976	919
4	78570002	78670001	0.668845	0.488964	1473
3	83960002	84060001	0.711669	0.488956	574
22	90002	190001	0.802275	0.488816	90
3	98460002	98560001	0.769093	0.488814	1357
2	77280002	77380001	0.728172	0.488776	1504
1	73660002	73760001	0.627674	0.488597	464
3	23680002	23780001	0.680452	0.488543	848
2	82320002	82420001	0.683794	0.48847	620
1	63990002	64090001	0.676337	0.488334	1026
4	1420002	1520001	0.692168	0.488326	1331
11	4460002	4560001	0.723082	0.488292	970
2	82330002	82430001	0.685527	0.488133	615
1	80370002	80470001	0.703686	0.488086	1642
3	28910002	29010001	0.80503	0.488065	1074
3	28310002	28410001	0.83321	0.487928	923
4	78490002	78590001	0.632499	0.487761	1103
11	4920002	5020001	0.827326	0.487756	869
27	20002	120001	0.75034	0.487729	263
3	97780002	97880001	0.763077	0.487664	888
3	28740002	28840001	0.760238	0.487571	809
2	77570002	77670001	0.739867	0.487561	1072
5	41380002	41480001	0.794571	0.487443	621
22	120002	220001	0.809952	0.487427	108
2	78280002	78380001	0.816363	0.487331	1226
2	82590002	82690001	0.682194	0.48731	761
2	77150002	77250001	0.782901	0.487171	941
3	97970002	98070001	0.74813	0.486867	746
3	29180002	29280001	0.766211	0.486814	1391
20	6490002	6590001	0.76799	0.48678	885
20	6740002	6840001	0.784781	0.486679	1338
3	28750002	28850001	0.762639	0.486586	797
3	97960002	98060001	0.747528	0.48623	731
3	36980002	37080001	0.696426	0.486229	640
3	97790002	97890001	0.772472	0.486123	863
2	77460002	77560001	0.767456	0.486085	877
4	170002	270001	0.653714	0.486083	463
6	12560002	12660001	0.687462	0.486006	860
22	110002	210001	0.798775	0.485977	95
3	97990002	98090001	0.739535	0.485946	679
2	59420002	59520001	0.766235	0.485927	1306
2	58030002	58130001	0.778525	0.485924	975
3	98540002	98640001	0.697879	0.485872	1367
20	6790002	6890001	0.774173	0.485822	1114
2	49330002	49430001	0.712738	0.485807	886
2	19960002	20060001	0.74212	0.485599	1233
3	80870002	80970001	0.720384	0.485483	883
1	73040002	73140001	0.654331	0.485441	344
2	77670002	77770001	0.730565	0.485352	1250
2	58040002	58140001	0.747968	0.485329	977
2	19910002	20010001	0.720166	0.485328	1247
1	32290002	32390001	0.774058	0.485309	764
2	63470002	63570001	0.777619	0.485275	1411
2	25220002	25320001	0.714512	0.48521	669
2	77240002	77340001	0.710485	0.485175	1441
4	71090002	71190001	0.639037	0.485075	697
3	97940002	98040001	0.742046	0.485015	662
4	1460002	1560001	0.701974	0.484918	1185
4	75300002	75400001	0.725622	0.4849	1104
3	90930002	91030001	0.734822	0.484899	1287
3	46220002	46320001	0.707441	0.484889	1643
22	50002	150001	0.791713	0.484817	80
2	21100002	21200001	0.767159	0.484801	1165
3	37020002	37120001	0.737094	0.484748	755
2	77190002	77290001	0.731259	0.484738	1135
2	77230002	77330001	0.715811	0.484696	1411
1	73160002	73260001	0.675948	0.48456	304
3	84490002	84590001	0.757365	0.484528	665
1	80360002	80460001	0.692747	0.48446	1637
4	69390002	69490001	0.774656	0.484397	1116
1	99820002	99920001	0.732753	0.484373	730
4	78510002	78610001	0.629547	0.484296	1151
2	77200002	77300001	0.723701	0.484257	1218
2	21110002	21210001	0.776479	0.484253	1146
2	47220002	47320001	0.7537	0.484195	1574
3	84520002	84620001	0.711373	0.484121	638
20	6390002	6490001	0.811634	0.484096	1052
2	54530002	54630001	0.692776	0.484078	936
2	49340002	49440001	0.743481	0.484066	888
2	59570002	59670001	0.768482	0.484021	1475
2	49050002	49150001	0.6711	0.483976	131
5	43460002	43560001	0.730467	0.48392	1435
1	73650002	73750001	0.620146	0.483764	491
4	75230002	75330001	0.64255	0.483699	990
1	14810002	14910001	0.681971	0.483625	985
2	50670002	50770001	0.653432	0.483564	337
1	25270002	25370001	0.771414	0.483543	1718
3	90920002	91020001	0.720867	0.483522	1255
2	77120002	77220001	0.789185	0.483411	1009
2	25930002	26030001	0.651642	0.48338	931
4	75360002	75460001	0.651809	0.483275	1287
1	78790002	78890001	0.79204	0.483102	1225
2	58190002	58290001	0.717811	0.483091	847
3	69350002	69450001	0.678275	0.483045	872
3	36950002	37050001	0.664834	0.483039	507
2	53690002	53790001	0.573247	0.48298	466
4	230002	330001	0.612466	0.482918	735
3	46230002	46330001	0.700238	0.482844	1681
6	12550002	12650001	0.676473	0.482678	880
2	77430002	77530001	0.765805	0.482573	1124
4	240002	340001	0.619315	0.482538	783
3	97980002	98080001	0.742197	0.482485	702
16	1100002	1200001	0.676539	0.482464	11
1	42930002	43030001	0.660685	0.482458	497
3	34180002	34280001	0.731815	0.482345	1266
3	90070002	90170001	0.744856	0.482337	619
1	99790002	99890001	0.758589	0.482318	599
1	14820002	14920001	0.670147	0.482302	1080
1	77250002	77350001	0.773151	0.482176	1235
2	50230002	50330001	0.569291	0.482165	417
5	17670002	17770001	0.624309	0.482008	1185
3	49430002	49530001	0.61771	0.481972	606
19	430002	530001	0.451625	0.481969	5
15	3130002	3230001	0.681632	0.481922	832
3	28580002	28680001	0.729988	0.481892	1098
11	4930002	5030001	0.83462	0.481826	827
19	6090002	6190001	0.654413	0.481816	1263
1	78820002	78920001	0.79258	0.481785	1099
3	83810002	83910001	0.774504	0.48167	592
3	27930002	28030001	0.798374	0.481667	851
3	80630002	80730001	0.740179	0.481653	884
3	83740002	83840001	0.775007	0.481651	514
3	97930002	98030001	0.74728	0.481542	617
11	4880002	4980001	0.777999	0.481395	954
2	47180002	47280001	0.747608	0.481375	1461
3	28500002	28600001	0.846715	0.481362	939
4	62940002	63040001	0.754755	0.481361	640
22	40002	140001	0.786414	0.481336	69
15	3010002	3110001	0.774228	0.481291	718
1	94770002	94870001	0.808297	0.481087	244
3	28920002	29020001	0.791176	0.481029	1102
2	47170002	47270001	0.735611	0.481011	1399
1	77300002	77400001	0.772014	0.480881	1270
1	64140002	64240001	0.648388	0.480863	1008
3	83990002	84090001	0.7191	0.480786	534
19	6060002	6160001	0.678593	0.480591	1169
5	40990002	41090001	0.783589	0.480567	657
3	48650002	48750001	0.780294	0.480525	655
3	27940002	28040001	0.776753	0.480511	875
2	47190002	47290001	0.740909	0.480451	1491
2	77660002	77760001	0.727601	0.480443	1165
5	43550002	43650001	0.665756	0.480412	1389
1	24770002	24870001	0.72469	0.480377	1346
3	90870002	90970001	0.710678	0.480077	1147
2	63460002	63560001	0.762283	0.479887	1401
3	80620002	80720001	0.740047	0.479815	873
2	82510002	82610001	0.738531	0.479802	517
3	98020002	98120001	0.714643	0.479779	690
1	63020002	63120001	0.731552	0.479676	1258
2	51390002	51490001	0.454886	0.479597	419
3	98440002	98540001	0.728368	0.479566	1294
1	14860002	14960001	0.685661	0.479458	1300
15	2970002	3070001	0.777321	0.479406	696
2	20890002	20990001	0.678488	0.479268	1204
1	77290002	77390001	0.756111	0.47926	1206
20	6480002	6580001	0.761786	0.479239	909
6	12570002	12670001	0.671464	0.479233	882
1	32480002	32580001	0.761602	0.479217	952
3	84480002	84580001	0.760335	0.479148	674
3	83820002	83920001	0.768724	0.479133	593
2	78270002	78370001	0.778448	0.479131	1214
3	98010002	98110001	0.712646	0.479035	652
15	2960002	3060001	0.787748	0.479015	657
2	54650002	54750001	0.686627	0.478993	1305
4	71110002	71210001	0.62692	0.478805	746
2	82260002	82360001	0.702619	0.478804	429
3	28930002	29030001	0.773357	0.478753	1164
3	23100002	23200001	0.687769	0.478686	1059
1	73710002	73810001	0.631786	0.478646	517
20	6720002	6820001	0.80287	0.478641	1326
3	46240002	46340001	0.676394	0.478535	1723
1	70530002	70630001	0.657761	0.478469	1269
2	77650002	77750001	0.722255	0.478427	1086
2	58210002	58310001	0.743143	0.478332	876
3	90940002	91040001	0.743943	0.478309	1313
3	28080002	28180001	0.748202	0.478236	1050
25	1510002	1610001	0.752355	0.47814	483
3	23110002	23210001	0.671833	0.478139	1063
3	84850002	84950001	0.626378	0.478117	415
20	6460002	6560001	0.759244	0.478111	910
1	73140002	73240001	0.689028	0.478048	351
2	77010002	77110001	0.815242	0.478039	769
3	90910002	91010001	0.71561	0.477964	1193
1	63000002	63100001	0.779744	0.477918	1281
2	49380002	49480001	0.758612	0.477787	797
3	27890002	27990001	0.835023	0.477737	935
1	80380002	80480001	0.689564	0.477634	1583
4	71100002	71200001	0.630793	0.477613	705
3	84450002	84550001	0.764662	0.477589	695
1	73150002	73250001	0.680194	0.47758	317
3	27920002	28020001	0.79921	0.477413	805
27	50002	150001	0.738971	0.477392	346
27	60002	160001	0.738971	0.477392	346
5	41080002	41180001	0.793332	0.477129	668
11	110002	210001	0.628674	0.47708	565
3	84090002	84190001	0.752585	0.476953	373
3	27950002	28050001	0.765965	0.476898	864
2	82490002	82590001	0.735284	0.476894	448
3	84550002	84650001	0.682592	0.476853	517
4	75240002	75340001	0.638562	0.476817	958
29	570002	670001	0.711754	0.476812	119
4	62930002	63030001	0.749632	0.476784	684
2	49400002	49500001	0.717773	0.476781	728
11	4940002	5040001	0.835282	0.476731	820
4	71120002	71220001	0.621438	0.47673	789
1	78780002	78880001	0.792189	0.476619	1257
2	14070002	14170001	0.747164	0.476548	2423
27	70002	170001	0.722835	0.47653	373
1	77440002	77540001	0.760072	0.476518	1125
19	6100002	6200001	0.620376	0.476459	1280
3	84470002	84570001	0.765759	0.476444	690
4	78580002	78680001	0.652159	0.476399	1523
15	2980002	3080001	0.774902	0.476345	719
27	40002	140001	0.73968	0.476253	318
4	75340002	75440001	0.694951	0.476196	1203
1	62950002	63050001	0.738429	0.47615	1223
2	82340002	82440001	0.682508	0.476143	653
15	3000002	3100001	0.774674	0.476123	728
4	67340002	67440001	0.638339	0.476078	881
2	50660002	50760001	0.645144	0.476061	336
1	95600002	95700001	0.746166	0.476044	567
2	82530002	82630001	0.733803	0.475987	582
1	42700002	42800001	0.642989	0.475954	407
20	6750002	6850001	0.770947	0.475893	1378
4	62970002	63070001	0.74522	0.475843	550
1	72820002	72920001	0.648699	0.475767	335
11	4950002	5050001	0.798782	0.47576	842
5	17600002	17700001	0.684401	0.475741	1049
3	84530002	84630001	0.695636	0.475737	597
2	20970002	21070001	0.676082	0.475677	1057
3	80830002	80930001	0.732998	0.475647	937
4	250002	350001	0.619636	0.47562	809
2	82500002	82600001	0.740062	0.475514	488
3	28570002	28670001	0.740685	0.475492	1123
3	90230002	90330001	0.716306	0.475459	641
2	25920002	26020001	0.638291	0.475444	941
2	54640002	54740001	0.683857	0.475327	1296
4	160002	260001	0.667382	0.475319	399
4	71070002	71170001	0.64623	0.475192	654
1	25310002	25410001	0.686048	0.475177	1694
3	84560002	84660001	0.670987	0.475155	487
2	77560002	77660001	0.715638	0.475141	1090
2	54490002	54590001	0.688802	0.475135	694
3	97920002	98020001	0.750207	0.475058	602
13	7620002	7720001	0.726739	0.474868	1527
27	260002	360001	0.648903	0.474843	179
4	56060002	56160001	0.653618	0.474823	1025
3	80800002	80900001	0.722162	0.474468	1052
1	32230002	32330001	0.744085	0.474307	833
3	19360002	19460001	0.666315	0.474237	1194
3	36970002	37070001	0.685914	0.474233	593
4	78560002	78660001	0.660007	0.474222	1413
3	84440002	84540001	0.763983	0.474176	698
3	27880002	27980001	0.82443	0.474166	1038
4	69380002	69480001	0.750028	0.474054	1218
2	50530002	50630001	0.586169	0.474028	246
1	78770002	78870001	0.77718	0.473856	1329
2	59580002	59680001	0.767409	0.473842	1506
2	25300002	25400001	0.571986	0.473785	706
2	49410002	49510001	0.688139	0.473769	705
1	73700002	73800001	0.628386	0.473744	504
11	4960002	5060001	0.779081	0.473716	858
3	28560002	28660001	0.757817	0.473716	1154
14	13610002	13710001	0.514166	0.473679	1330
5	39970002	40070001	0.708463	0.473607	1100
1	63030002	63130001	0.709887	0.473584	1310
29	560002	660001	0.704117	0.473575	120
2	49320002	49420001	0.678253	0.473515	969
22	60002	160001	0.786701	0.473513	86
29	550002	650001	0.692306	0.473507	129
3	84460002	84560001	0.765532	0.473466	697
4	78480002	78580001	0.609853	0.473434	1093
11	18880002	18980001	0.694979	0.473401	530
2	62590002	62690001	0.632254	0.473345	1466
2	82350002	82450001	0.685347	0.473339	639
3	49450002	49550001	0.606922	0.473307	631
20	6730002	6830001	0.79223	0.473234	1320
2	77140002	77240001	0.780919	0.47321	977
20	6810002	6910001	0.769417	0.473194	1127
1	77470002	77570001	0.707801	0.473041	1230
4	75220002	75320001	0.615941	0.473032	1038
2	21080002	21180001	0.735688	0.472998	1169
2	59400002	59500001	0.755146	0.472993	1260
20	6780002	6880001	0.758856	0.47297	1141
20	6630002	6730001	0.760954	0.472955	1030
3	90060002	90160001	0.725533	0.472945	610
3	84760002	84860001	0.667519	0.472923	555
19	6110002	6210001	0.616992	0.472906	1321
13	5940002	6040001	0.806196	0.47285	1143
2	77130002	77230001	0.775249	0.472835	982
3	80720002	80820001	0.72866	0.472811	1069
11	4970002	5070001	0.785314	0.472775	868
4	62950002	63050001	0.750645	0.472728	596
3	28860002	28960001	0.823181	0.472694	945
2	77500002	77600001	0.718747	0.472661	856
2	77510002	77610001	0.716495	0.472574	977
2	65470002	65570001	0.672011	0.47257	1048
1	42940002	43040001	0.644889	0.472548	470
2	51250002	51350001	0.541556	0.472461	432
4	150002	250001	0.692848	0.472451	366
3	36650002	36750001	0.788061	0.472384	565
4	67330002	67430001	0.635357	0.472344	860
17	9700002	9800001	0.684403	0.472239	330
3	84000002	84100001	0.712331	0.472231	541
1	93780002	93880001	0.644342	0.472101	784
3	34190002	34290001	0.709346	0.472031	1288
1	70510002	70610001	0.665077	0.472005	1415
3	28760002	28860001	0.763539	0.471994	796
5	58710002	58810001	0.712596	0.471982	1352
2	25910002	26010001	0.639092	0.471938	934
3	97830002	97930001	0.76856	0.471913	824
3	32810002	32910001	0.69086	0.471904	1055
2	77720002	77820001	0.699974	0.471846	1435
3	28550002	28650001	0.771965	0.471826	1158
3	29190002	29290001	0.763222	0.471793	1389
2	25990002	26090001	0.635013	0.471743	823
2	58180002	58280001	0.687071	0.471732	844
2	77520002	77620001	0.716686	0.471518	1094
3	28510002	28610001	0.845158	0.471506	917
3	49440002	49540001	0.60786	0.47149	613
1	24760002	24860001	0.703663	0.471464	1394
2	21090002	21190001	0.747274	0.471461	1163
3	80820002	80920001	0.723208	0.471429	983
1	77200002	77300001	0.749444	0.471279	1164
3	90950002	91050001	0.738576	0.471256	1286
20	6760002	6860001	0.751848	0.4712	1344
3	97820002	97920001	0.771864	0.471189	870
1	70520002	70620001	0.651306	0.471175	1375
3	46350002	46450001	0.719736	0.471131	1173
1	50000002	50100001	0.732318	0.471118	1212
1	80390002	80490001	0.683233	0.471083	1534
2	53600002	53700001	0.699637	0.471077	280
13	5960002	6060001	0.784632	0.471054	1159
13	7630002	7730001	0.709921	0.471051	1552
20	6470002	6570001	0.75585	0.471018	902
11	18870002	18970001	0.721054	0.470955	549
11	12460002	12560001	0.602834	0.470861	614
2	82600002	82700001	0.618552	0.470823	815
2	26360002	26460001	0.822849	0.470726	1172
2	62690002	62790001	0.711383	0.470696	1610
1	32280002	32380001	0.767718	0.470688	746
14	13620002	13720001	0.515429	0.470675	1594
14	13630002	13730001	0.515523	0.470614	1925
3	52370002	52470001	0.714282	0.470575	861
3	90270002	90370001	0.694227	0.470486	527
1	32240002	32340001	0.747944	0.470405	819
4	69400002	69500001	0.765677	0.47036	1047
1	42920002	43020001	0.677938	0.470291	538
22	30002	130001	0.757794	0.470268	59
4	62960002	63060001	0.750691	0.470181	555
3	36640002	36740001	0.798736	0.470169	566
3	90260002	90360001	0.700194	0.470136	505
3	83950002	84050001	0.697259	0.470088	546
1	95610002	95710001	0.702065	0.470066	621
2	55360002	55460001	0.600631	0.470002	788
11	18680002	18780001	0.75665	0.469904	563
1	80350002	80450001	0.656398	0.469855	1591
6	12790002	12890001	0.65421	0.469833	407
3	84540002	84640001	0.680985	0.469798	553
1	32220002	32320001	0.726078	0.46975	826
13	5950002	6050001	0.79639	0.469745	1111
1	49990002	50090001	0.723705	0.469719	1320
3	19350002	19450001	0.681669	0.469702	1045
2	78360002	78460001	0.63472	0.469677	681
3	29200002	29300001	0.759869	0.469531	1350
3	36940002	37040001	0.644014	0.469413	497
22	70002	170001	0.790115	0.469314	90
3	19370002	19470001	0.640229	0.469305	1250
3	23120002	23220001	0.645278	0.4693	1063
4	75310002	75410001	0.719944	0.469287	1042
11	18650002	18750001	0.750276	0.469254	712
2	54540002	54640001	0.640086	0.469143	975
11	160002	260001	0.63237	0.469096	612
2	77210002	77310001	0.7115	0.469091	1359
1	62940002	63040001	0.7326	0.46907	1178
3	97840002	97940001	0.762861	0.469047	785
2	59410002	59510001	0.749946	0.469042	1281
11	18660002	18760001	0.75045	0.469037	663
4	130002	230001	0.714422	0.468983	310
20	6380002	6480001	0.807287	0.468972	1075
3	84250002	84350001	0.775411	0.468907	482
1	14800002	14900001	0.658781	0.468899	1028
2	54660002	54760001	0.661884	0.468774	1403
4	75250002	75350001	0.630897	0.468648	967
13	5930002	6030001	0.78124	0.468643	1098
4	75330002	75430001	0.711704	0.468507	1131
3	50030002	50130001	0.70465	0.46844	1137
3	37030002	37130001	0.718752	0.468246	765
20	7220002	7320001	0.686554	0.468219	1016
2	77480002	77580001	0.708309	0.468211	816
2	63480002	63580001	0.755649	0.468135	1370
3	46250002	46350001	0.656943	0.46811	1684
4	75370002	75470001	0.599042	0.468108	1356
2	49710002	49810001	0.66286	0.468104	812
2	50360002	50460001	0.651715	0.468051	334
29	520002	620001	0.680138	0.468049	131
29	530002	630001	0.680138	0.468049	131
29	540002	640001	0.680138	0.468049	131
20	6770002	6870001	0.749788	0.467969	1269
3	69360002	69460001	0.672811	0.46796	901
3	49370002	49470001	0.558185	0.467909	674
15	2990002	3090001	0.774023	0.467883	734
2	24480002	24580001	0.706391	0.467878	1685
3	97850002	97950001	0.772538	0.467828	717
2	65480002	65580001	0.680749	0.467823	1061
3	29050002	29150001	0.790312	0.467817	1311
27	80002	180001	0.707157	0.467811	412
5	39950002	40050001	0.668314	0.467672	1097
3	46430002	46530001	0.715211	0.467666	1057
4	140002	240001	0.702967	0.467665	336
2	78260002	78360001	0.748057	0.467618	1245
2	51400002	51500001	0.425828	0.467584	406
3	34200002	34300001	0.688499	0.467565	1295
4	75320002	75420001	0.716307	0.467479	1041
11	10660002	10760001	0.651304	0.467436	995
3	34170002	34270001	0.725738	0.467429	1260
2	77220002	77320001	0.702232	0.467026	1370
1	32250002	32350001	0.764198	0.467006	778
1	73640002	73740001	0.607269	0.467006	483
1	32270002	32370001	0.767113	0.466964	764
1	78800002	78900001	0.781494	0.466888	1172
1	93490002	93590001	0.648177	0.466888	583
2	59780002	59880001	0.642368	0.466821	1196
3	98550002	98650001	0.632197	0.466637	1370
3	49460002	49560001	0.605917	0.46663	597
2	26350002	26450001	0.828906	0.466625	1183
4	71080002	71180001	0.623738	0.466625	677
2	82520002	82620001	0.735759	0.466586	563
3	34150002	34250001	0.726163	0.466427	1201
2	21120002	21220001	0.761189	0.466387	1174
2	49700002	49800001	0.620717	0.466287	784
2	78370002	78470001	0.598865	0.466197	685
4	78590002	78690001	0.641749	0.4661	1521
2	80180002	80280001	0.613348	0.466048	1654
17	9780002	9880001	0.651521	0.466021	442
2	19890002	19990001	0.687801	0.466005	1403
2	53710002	53810001	0.539094	0.465991	528
4	75290002	75390001	0.676691	0.465978	1073
4	1390002	1490001	0.679593	0.465951	1400
17	9580002	9680001	0.624834	0.465944	505
1	99830002	99930001	0.683191	0.465909	783
3	90860002	90960001	0.681954	0.465871	1153
3	28010002	28110001	0.691497	0.465798	936
3	97770002	97870001	0.736851	0.465679	870
5	41370002	41470001	0.775971	0.465648	583
4	90790002	90890001	0.782109	0.465456	112
20	6710002	6810001	0.800322	0.465454	1235
2	25890002	25990001	0.627891	0.465413	959
4	62980002	63080001	0.736979	0.46541	550
2	61880002	61980001	0.737308	0.465388	1624
11	120002	220001	0.61693	0.465369	591
11	12450002	12550001	0.612639	0.465361	646
3	28590002	28690001	0.715233	0.465356	1066
20	6670002	6770001	0.802065	0.465325	1118
4	120002	220001	0.717691	0.46531	301
3	80730002	80830001	0.71857	0.465189	1101
1	78970002	79070001	0.715909	0.465188	1106
2	80710002	80810001	0.725722	0.465157	1092
2	50680002	50780001	0.638562	0.465109	306
3	80910002	81010001	0.686845	0.465093	1080
1	73120002	73220001	0.684459	0.46509	378
1	95660002	95760001	0.6382	0.465079	1142
3	52360002	52460001	0.701942	0.465	891
3	98430002	98530001	0.716863	0.464999	1246
3	28710002	28810001	0.733826	0.464941	719
1	72180002	72280001	0.682223	0.46491	793
11	18670002	18770001	0.750247	0.464903	580
3	84570002	84670001	0.674788	0.464764	500
5	35190002	35290001	0.690643	0.464745	1225
11	12440002	12540001	0.624846	0.464726	654
11	10640002	10740001	0.655591	0.464697	896
2	82360002	82460001	0.684147	0.464667	638
1	73090002	73190001	0.667113	0.464624	443
2	50220002	50320001	0.522194	0.46462	437
1	32260002	32360001	0.763618	0.464595	768
2	50350002	50450001	0.635912	0.464588	318
2	61890002	61990001	0.748537	0.464582	1595
25	1500002	1600001	0.742326	0.464577	403
4	71150002	71250001	0.573981	0.464541	782
3	29210002	29310001	0.752152	0.464518	1337
29	510002	610001	0.679182	0.464485	132
1	42690002	42790001	0.642628	0.464417	354
2	59160002	59260001	0.744764	0.464352	436
1	73050002	73150001	0.648675	0.464285	385
1	73720002	73820001	0.625858	0.464278	529
3	28070002	28170001	0.720917	0.464259	1016
3	84010002	84110001	0.701698	0.464149	538
2	26000002	26100001	0.641304	0.464105	766
3	80790002	80890001	0.719403	0.464054	1086
3	32950002	33050001	0.747435	0.464037	1105
1	42710002	42810001	0.630858	0.463905	477
1	50010002	50110001	0.719062	0.463868	1266
25	1530002	1630001	0.704562	0.46373	773
2	49390002	49490001	0.741034	0.463712	724
2	59150002	59250001	0.730478	0.46369	606
25	1540002	1640001	0.703259	0.46359	895
3	29240002	29340001	0.741013	0.463568	1328
4	1470002	1570001	0.680742	0.463503	1154
4	75280002	75380001	0.664363	0.463477	1047
3	27970002	28070001	0.727551	0.463423	856
5	41450002	41550001	0.770558	0.463407	568
2	26340002	26440001	0.829845	0.463401	1222
1	87020002	87120001	0.724347	0.463235	1304
1	41670002	41770001	0.693758	0.463229	496
1	42870002	42970001	0.684008	0.463145	860
1	62960002	63060001	0.730173	0.463126	1261
5	58870002	58970001	0.665906	0.463102	1243
1	93510002	93610001	0.671226	0.463056	624
20	6830002	6930001	0.737308	0.463045	1005
2	59380002	59480001	0.724486	0.462976	1178
1	77280002	77380001	0.747187	0.462952	1169
25	1380002	1480001	0.664005	0.462949	964
2	53700002	53800001	0.523213	0.462766	496
2	54580002	54680001	0.634738	0.462673	1212
1	41680002	41780001	0.690119	0.462664	473
1	77430002	77530001	0.744052	0.462603	1192
25	1520002	1620001	0.723155	0.462587	597
1	70390002	70490001	0.601931	0.462581	1843
2	54440002	54540001	0.736878	0.462563	836
6	12800002	12900001	0.64144	0.462418	502
1	39460002	39560001	0.67834	0.462365	1136
1	78810002	78910001	0.780112	0.462333	1127
11	10650002	10750001	0.652858	0.462319	935
2	63450002	63550001	0.734292	0.462166	1375
6	12540002	12640001	0.650265	0.462159	935
15	2950002	3050001	0.778336	0.462153	662
13	7610002	7710001	0.7062	0.462122	1552
1	73080002	73180001	0.666267	0.462108	441
3	80810002	80910001	0.716534	0.462099	984
13	12180002	12280001	0.664485	0.462048	1403
3	29220002	29320001	0.745547	0.462001	1354
2	59390002	59490001	0.742052	0.46195	1212
2	49420002	49520001	0.662001	0.461883	696
3	34160002	34260001	0.725872	0.461881	1263
1	94700002	94800001	0.742194	0.461827	422
17	9590002	9690001	0.614185	0.461821	475
3	48660002	48760001	0.772786	0.461779	623
20	6660002	6760001	0.799545	0.461756	1094
1	42950002	43050001	0.630359	0.461721	444
3	97910002	98010001	0.733455	0.461639	620
2	77330002	77430001	0.715699	0.461636	1442
1	78980002	79080001	0.702095	0.461597	1097
6	12680002	12780001	0.655913	0.461499	537
1	72210002	72310001	0.679955	0.461384	779
5	41460002	41560001	0.773945	0.461378	569
3	69340002	69440001	0.644865	0.461367	837
5	39990002	40090001	0.738685	0.461259	997
3	28490002	28590001	0.844525	0.46124	952
5	43450002	43550001	0.703589	0.461177	1438
1	49980002	50080001	0.713984	0.461156	1354
4	62920002	63020001	0.743209	0.461108	663
1	78760002	78860001	0.749201	0.461074	1362
3	90250002	90350001	0.696619	0.460979	564
14	13640002	13740001	0.50869	0.460872	2233
2	25880002	25980001	0.633639	0.4608	953
5	35180002	35280001	0.689791	0.460798	1172
3	50040002	50140001	0.70893	0.460764	1170
2	54670002	54770001	0.642822	0.460693	1415
1	70500002	70600001	0.649197	0.460611	1534
1	39470002	39570001	0.656903	0.460604	1216
11	18630002	18730001	0.741148	0.460536	832
13	7600002	7700001	0.702451	0.460506	1554
20	6370002	6470001	0.803095	0.460442	1124
1	95590002	95690001	0.737995	0.460426	515
20	6360002	6460001	0.800513	0.46036	1151
1	32210002	32310001	0.693916	0.46035	839
2	49100002	49200001	0.687178	0.46034	517
2	14060002	14160001	0.699142	0.460277	2496
2	80190002	80290001	0.607708	0.460266	1569
1	50020002	50120001	0.722167	0.460253	1336
2	65460002	65560001	0.643508	0.460235	1060
1	70400002	70500001	0.592912	0.460218	1837
28	2290002	2390001	0.614375	0.460161	661
11	1570002	1670001	0.705894	0.460155	1511
2	61870002	61970001	0.726187	0.460103	1632
3	90960002	91060001	0.722527	0.460047	1271
1	72070002	72170001	0.697039	0.459988	1170
11	18620002	18720001	0.745104	0.459984	885
20	7210002	7310001	0.67999	0.459968	1036
3	28060002	28160001	0.708639	0.459948	1005
2	74850002	74950001	0.736953	0.459946	1197
1	70380002	70480001	0.606597	0.459869	1864
3	28520002	28620001	0.825206	0.45982	947
2	58220002	58320001	0.742372	0.459805	891
3	36630002	36730001	0.799132	0.459752	579
4	56050002	56150001	0.624903	0.459722	1050
3	90240002	90340001	0.700997	0.459684	598
4	78460002	78560001	0.573216	0.459558	1034
25	1550002	1650001	0.684715	0.459526	876
16	1020002	1120001	0.66781	0.459524	14
16	1030002	1130001	0.66781	0.459524	14
16	1040002	1140001	0.66781	0.459524	14
11	4980002	5080001	0.784623	0.459512	929
11	4680002	4780001	0.711734	0.459499	1257
2	77530002	77630001	0.701224	0.459482	1134
17	9690002	9790001	0.675294	0.459474	349
17	9600002	9700001	0.616039	0.45946	475
2	49690002	49790001	0.585497	0.459403	790
4	85040002	85140001	0.664233	0.459401	2135
2	77550002	77650001	0.695309	0.45933	1104
2	54630002	54730001	0.631189	0.459286	1274
1	14870002	14970001	0.682565	0.459267	1369
3	34140002	34240001	0.71094	0.459231	1182
1	77260002	77360001	0.75053	0.459185	1199
2	47230002	47330001	0.729667	0.459169	1559
5	39960002	40060001	0.677795	0.459129	1073
1	55310002	55410001	0.620012	0.45912	662
2	48210002	48310001	0.66986	0.459083	1158
2	58240002	58340001	0.744949	0.45908	821
1	32200002	32300001	0.687393	0.459076	822
4	55650002	55750001	0.69122	0.458985	992
3	84580002	84680001	0.669224	0.458869	511
2	24470002	24570001	0.684987	0.458845	1710
3	27980002	28080001	0.721858	0.458806	842
3	28940002	29040001	0.738172	0.45874	1200
25	1370002	1470001	0.674478	0.458701	953
19	6050002	6150001	0.644026	0.458683	1195
3	28600002	28700001	0.710996	0.458613	1006
11	5560002	5660001	0.580865	0.458554	1239
1	32490002	32590001	0.715525	0.458499	977
1	70540002	70640001	0.612286	0.458489	1253
3	50060002	50160001	0.651135	0.458446	1108
1	42860002	42960001	0.686961	0.458243	924
3	84430002	84530001	0.754516	0.458234	693
1	72060002	72160001	0.70272	0.45812	1185
1	56570002	56670001	0.665196	0.458012	1069
11	12470002	12570001	0.586424	0.458003	586
1	49970002	50070001	0.707993	0.457974	1393
11	10670002	10770001	0.620083	0.4579	988
2	77490002	77590001	0.702867	0.457891	815
20	6820002	6920001	0.746898	0.457819	1023
5	34800002	34900001	0.760881	0.457755	873
3	98050002	98150001	0.737907	0.457708	660
2	49310002	49410001	0.640982	0.457675	1010
5	35200002	35300001	0.675276	0.457587	1260
1	80400002	80500001	0.649229	0.457567	1521
3	28320002	28420001	0.807853	0.457461	951
11	18640002	18740001	0.742259	0.457406	739
2	19970002	20070001	0.702868	0.457404	1233
3	46210002	46310001	0.661319	0.457353	1637
11	5550002	5650001	0.59107	0.457322	1220
2	26010002	26110001	0.635657	0.45731	774
1	87910002	88010001	0.702997	0.457285	1239
4	260002	360001	0.612439	0.457227	819
1	72050002	72150001	0.71021	0.457174	1197
11	150002	250001	0.613146	0.457168	592
2	82480002	82580001	0.726578	0.456991	443
20	6650002	6750001	0.781565	0.456803	1058
20	6680002	6780001	0.798448	0.456768	1214
13	7640002	7740001	0.686298	0.456765	1543
4	78450002	78550001	0.579296	0.45675	980
3	23130002	23230001	0.631033	0.4567	1085
2	13670002	13770001	0.721937	0.456531	1140
3	69370002	69470001	0.667078	0.45648	901
17	9570002	9670001	0.626048	0.456462	523
13	5920002	6020001	0.734149	0.456398	1077
4	55640002	55740001	0.707669	0.456355	992
25	1360002	1460001	0.687641	0.456326	936
3	97760002	97860001	0.706292	0.456319	914
2	77350002	77450001	0.714669	0.456304	1550
2	78380002	78480001	0.570657	0.456271	703
4	75260002	75360001	0.618834	0.456248	928
3	29260002	29360001	0.730946	0.456216	1359
13	12190002	12290001	0.670562	0.45619	1454
3	28620002	28720001	0.714303	0.456188	922
3	55220002	55320001	0.622108	0.456167	1363
2	52210002	52310001	0.471807	0.456132	5
29	480002	580001	0.647295	0.456108	47
2	20880002	20980001	0.653779	0.456086	1202
1	73170002	73270001	0.651987	0.45607	294
27	270002	370001	0.63653	0.455954	242
2	47160002	47260001	0.691781	0.455882	1307
3	28610002	28710001	0.708733	0.455858	992
5	39440002	39540001	0.695131	0.455764	756
2	24460002	24560001	0.65896	0.455702	1666
5	34790002	34890001	0.786723	0.455659	864
2	65450002	65550001	0.637449	0.455627	992
1	72030002	72130001	0.712376	0.455555	1301
2	21130002	21230001	0.725186	0.455538	1145
5	17680002	17780001	0.570436	0.455514	1255
1	99780002	99880001	0.729979	0.45547	608
2	50650002	50750001	0.615239	0.455372	317
25	1490002	1590001	0.718346	0.455329	504
15	2940002	3040001	0.775472	0.455266	639
1	41660002	41760001	0.6814	0.455234	520
2	54550002	54650001	0.61984	0.455219	1014
1	55260002	55360001	0.496653	0.455212	517
1	77310002	77410001	0.757224	0.455162	1320
2	51410002	51510001	0.41467	0.455085	400
1	87010002	87110001	0.728292	0.455082	1322
2	18520002	18620001	0.722051	0.455078	842
1	72080002	72180001	0.682996	0.455077	1111
3	57710002	57810001	0.717631	0.455044	1618
1	70490002	70590001	0.640366	0.454942	1617
1	64150002	64250001	0.585451	0.454918	1002
1	72160002	72260001	0.672215	0.454917	879
1	72170002	72270001	0.673523	0.454858	822
1	93790002	93890001	0.613267	0.454791	832
2	80170002	80270001	0.598554	0.454724	1748
2	57980002	58080001	0.769913	0.454679	1190
1	62930002	63030001	0.713702	0.454669	1194
3	55210002	55310001	0.637212	0.454638	1390
34	1250002	1350001	0.688767	0.454531	539
1	93480002	93580001	0.66657	0.454472	574
11	4990002	5090001	0.774559	0.454456	939
3	50050002	50150001	0.681193	0.454421	1163
1	86200002	86300001	0.723347	0.454167	1207
1	67880002	67980001	0.651263	0.454119	1485
3	29250002	29350001	0.732675	0.454058	1380
13	12200002	12300001	0.673892	0.45387	1437
2	61850002	61950001	0.703582	0.453847	1654
3	90850002	90950001	0.651429	0.453845	1100
11	5540002	5640001	0.600103	0.453841	1247
3	27870002	27970001	0.781146	0.453656	1091
3	84020002	84120001	0.705391	0.453643	518
1	80580002	80680001	0.686697	0.453561	1885
3	80610002	80710001	0.695587	0.453538	869
20	6690002	6790001	0.795	0.453526	1272
5	43560002	43660001	0.630684	0.453434	1374
1	87920002	88020001	0.701395	0.453375	1269
5	35170002	35270001	0.683402	0.453368	1202
13	5420002	5520001	0.61499	0.453358	1014
25	1560002	1660001	0.66001	0.453347	885
1	41690002	41790001	0.68416	0.453344	456
3	23090002	23190001	0.654798	0.453295	1029
1	77270002	77370001	0.740937	0.45328	1160
4	69410002	69510001	0.759218	0.45321	1047
1	67890002	67990001	0.638668	0.453191	1514
3	83830002	83930001	0.743873	0.453146	609
1	72040002	72140001	0.710314	0.453136	1219
1	67870002	67970001	0.647656	0.453014	1452
2	77730002	77830001	0.669621	0.452933	1524
1	80640002	80740001	0.747853	0.452908	1820
4	90640002	90740001	0.61081	0.452869	1052
2	77340002	77440001	0.71452	0.452844	1485
11	12430002	12530001	0.635836	0.452838	643
4	1380002	1480001	0.650884	0.452824	1463
2	25310002	25410001	0.530799	0.452786	687
25	1400002	1500001	0.659114	0.452767	949
2	55370002	55470001	0.586617	0.452742	804
3	36620002	36720001	0.804602	0.45264	600
14	13650002	13750001	0.509097	0.452607	2526
2	49300002	49400001	0.611753	0.452547	1016
2	80430002	80530001	0.600676	0.452493	871
2	77360002	77460001	0.711181	0.452488	1618
1	50030002	50130001	0.719932	0.452453	1427
3	46260002	46360001	0.644839	0.452388	1610
1	80650002	80750001	0.751821	0.452315	1787
2	53720002	53820001	0.528176	0.452262	543
25	1390002	1490001	0.655224	0.452199	947
2	49290002	49390001	0.601091	0.452147	1052
20	6640002	6740001	0.768096	0.452114	1048
1	93500002	93600001	0.654659	0.452101	593
3	84030002	84130001	0.708637	0.452025	494
3	28540002	28640001	0.776237	0.452006	1105
5	39450002	39550001	0.713682	0.451995	702
2	82250002	82350001	0.700153	0.451985	429
1	72090002	72190001	0.672766	0.451963	1046
3	29280002	29380001	0.730877	0.451898	1356
1	72100002	72200001	0.67111	0.451855	1017
3	28000002	28100001	0.678829	0.451836	909
3	29270002	29370001	0.72904	0.451834	1368
4	78440002	78540001	0.583456	0.451815	997
2	63420002	63520001	0.68747	0.451802	1374
1	25320002	25420001	0.649083	0.451759	1666
1	78990002	79090001	0.691599	0.451726	1095
2	74840002	74940001	0.730428	0.4517	1175
3	80780002	80880001	0.708872	0.451654	1116
1	72010002	72110001	0.704271	0.451633	1288
1	39450002	39550001	0.664678	0.45161	1082
2	63430002	63530001	0.687606	0.451576	1342
1	70480002	70580001	0.621704	0.451571	1681
3	46190002	46290001	0.609051	0.451458	1636
11	18610002	18710001	0.711764	0.451339	961
1	72020002	72120001	0.710826	0.4513	1293
1	80570002	80670001	0.675164	0.451248	1854
20	6700002	6800001	0.795283	0.45116	1248
1	62990002	63090001	0.762639	0.451083	1304
4	510002	610001	0.63371	0.451048	1139
3	83940002	84040001	0.68971	0.451046	532
2	13660002	13760001	0.716691	0.451045	1100
2	50690002	50790001	0.627424	0.451021	261
3	80740002	80840001	0.704052	0.450995	1194
5	34810002	34910001	0.741959	0.450943	874
2	24440002	24540001	0.627897	0.450776	1584
4	75210002	75310001	0.572206	0.450743	1101
14	13660002	13760001	0.510964	0.450708	2852
3	49470002	49570001	0.600005	0.450705	555
5	49610002	49710001	0.699522	0.45067	1479
13	12500002	12600001	0.652701	0.450624	1350
28	2280002	2380001	0.601712	0.450551	687
3	32800002	32900001	0.661025	0.450466	1126
1	7020002	7120001	0.589377	0.450453	1040
20	1440002	1540001	0.689249	0.450429	1598
11	4450002	4550001	0.672007	0.450417	1041
3	29020002	29120001	0.774843	0.450413	1395
4	71060002	71160001	0.636288	0.450387	603
2	18510002	18610001	0.719257	0.450338	835
1	42910002	43010001	0.667581	0.450267	624
2	60400002	60500001	0.718043	0.450259	1185
25	1570002	1670001	0.640101	0.450241	908
2	78250002	78350001	0.714671	0.450215	1263
3	29230002	29330001	0.734357	0.450211	1333
5	35160002	35260001	0.673386	0.450175	1192
11	18890002	18990001	0.656379	0.450151	528
5	34820002	34920001	0.677107	0.450124	913
3	19230002	19330001	0.60754	0.450079	695
4	90780002	90880001	0.768555	0.450068	142
3	90280002	90380001	0.697656	0.450046	552
1	62970002	63070001	0.730073	0.450044	1270
2	14080002	14180001	0.680362	0.450022	2402
4	41480002	41580001	0.640751	0.45002	493
4	56070002	56170001	0.616208	0.449895	1034
5	40980002	41080001	0.747381	0.44989	644
3	28330002	28430001	0.783057	0.449889	970
2	80700002	80800001	0.720448	0.449868	1005
3	23690002	23790001	0.649948	0.449842	788
2	82470002	82570001	0.718959	0.449669	445
2	24450002	24550001	0.63888	0.449642	1621
20	1450002	1550001	0.685567	0.449641	1538
1	40810002	40910001	0.717246	0.449617	1280
2	13680002	13780001	0.72175	0.449564	1149
2	82460002	82560001	0.714905	0.449546	461
3	46440002	46540001	0.675685	0.449536	1085
3	42140002	42240001	0.540785	0.449534	1645
4	67110002	67210001	0.690056	0.44944	1103
2	14050002	14150001	0.660706	0.44939	2462
1	49960002	50060001	0.692022	0.449335	1429
1	80340002	80440001	0.617496	0.449326	1481
5	58290002	58390001	0.616352	0.44924	1025
1	38000002	38100001	0.679372	0.449155	1784
11	1560002	1660001	0.679007	0.449147	1558
17	9790002	9890001	0.645646	0.449122	522
34	1270002	1370001	0.665277	0.449099	567
2	63440002	63540001	0.69921	0.44909	1351
20	6350002	6450001	0.790658	0.449037	1197
4	85030002	85130001	0.650304	0.449034	2139
11	9300002	9400001	0.709908	0.448988	1220
4	67350002	67450001	0.574584	0.448981	969
1	80630002	80730001	0.734794	0.448976	1807
29	580002	680001	0.687455	0.44888	92
2	48200002	48300001	0.66042	0.448832	1124
1	95670002	95770001	0.598411	0.448788	1135
2	49430002	49530001	0.638028	0.448763	710
2	59590002	59690001	0.735904	0.448726	1474
3	37060002	37160001	0.721809	0.448707	970
2	77380002	77480001	0.715143	0.448678	1604
5	58700002	58800001	0.656057	0.448653	1337
1	80660002	80760001	0.75212	0.448644	1761
3	36960002	37060001	0.658436	0.44861	544
24	6350002	6450001	0.608059	0.448572	24
11	10630002	10730001	0.621162	0.448529	944
17	9560002	9660001	0.633203	0.448487	579
34	1260002	1360001	0.670441	0.448471	548
3	34210002	34310001	0.640528	0.448415	1294
1	80620002	80720001	0.718268	0.44839	1827
2	80720002	80820001	0.715135	0.448324	1195
13	5970002	6070001	0.7345	0.44832	1193
2	50630002	50730001	0.572795	0.448304	327
4	75270002	75370001	0.622643	0.448256	966
20	1460002	1560001	0.666664	0.448223	1528
1	72190002	72290001	0.675752	0.448221	803
3	55230002	55330001	0.589364	0.448219	1386
1	72200002	72300001	0.679288	0.448211	760
11	170002	270001	0.61425	0.448197	692
1	63970002	64070001	0.597079	0.448132	1185
3	27860002	27960001	0.743264	0.448127	1118
4	110002	210001	0.71296	0.448126	301
2	25210002	25310001	0.656124	0.448092	653
3	27910002	28010001	0.7987	0.448075	829
28	2300002	2400001	0.605408	0.448019	699
2	77420002	77520001	0.724898	0.447987	1190
2	77410002	77510001	0.715676	0.447959	1288
3	80770002	80870001	0.702861	0.447942	1140
1	38010002	38110001	0.68996	0.447926	1823
13	12510002	12610001	0.646048	0.447888	1320
1	72220002	72320001	0.682525	0.447839	836
1	14510002	14610001	0.640895	0.447789	1359
1	95620002	95720001	0.646756	0.447716	736
2	82610002	82710001	0.568145	0.447701	840
2	61860002	61960001	0.720497	0.447696	1639
1	73100002	73200001	0.663827	0.447689	406
1	14880002	14980001	0.680862	0.447665	1406
1	14520002	14620001	0.61411	0.447614	1397
2	80730002	80830001	0.68853	0.447601	1244
1	95630002	95730001	0.638589	0.447595	904
15	4020002	4120001	0.450357	0.447454	704
6	10910002	11010001	0.727276	0.447447	778
3	57720002	57820001	0.727877	0.447436	1543
5	41430002	41530001	0.762413	0.447434	604
3	48630002	48730001	0.730539	0.447419	707
4	90680002	90780001	0.719632	0.447407	917
22	20002	120001	0.731624	0.4474	48
4	90650002	90750001	0.623316	0.4474	1050
5	39940002	40040001	0.624158	0.447395	1103
2	77400002	77500001	0.707252	0.447386	1449
3	23620002	23720001	0.62181	0.447384	1144
1	24750002	24850001	0.682172	0.447351	1449
3	28770002	28870001	0.764945	0.447297	798
14	13670002	13770001	0.510253	0.447296	3058
20	13460002	13560001	0.698461	0.447292	767
2	26310002	26410001	0.808272	0.447189	1196
11	4870002	4970001	0.72973	0.447135	985
2	13690002	13790001	0.724078	0.447112	1187
4	85050002	85150001	0.646472	0.447051	2172
3	49480002	49580001	0.594691	0.446945	560
2	80160002	80260001	0.593422	0.44689	1815
5	41090002	41190001	0.78522	0.446887	652
4	78470002	78570001	0.577391	0.446886	1069
20	1430002	1530001	0.687277	0.446851	1666
13	5410002	5510001	0.619852	0.446804	1000
5	34780002	34880001	0.787911	0.446799	817
1	73070002	73170001	0.649369	0.446774	427
1	62980002	63080001	0.747803	0.446773	1315
1	77480002	77580001	0.653385	0.446765	1302
4	62990002	63090001	0.718907	0.446736	559
1	87890002	87990001	0.647857	0.446717	1396
1	73730002	73830001	0.604843	0.446676	543
2	35840002	35940001	0.805756	0.446651	872
1	52740002	52840001	0.582062	0.446629	1396
3	90970002	91070001	0.709013	0.446574	1307
1	32190002	32290001	0.677436	0.446564	818
11	140002	240001	0.60175	0.446542	583
1	79000002	79100001	0.671909	0.446506	1141
3	80920002	81020001	0.65323	0.446502	1067
1	39480002	39580001	0.636241	0.44648	1288
5	58300002	58400001	0.611633	0.446358	1119
3	19430002	19530001	0.523711	0.446298	1340
2	61840002	61940001	0.67402	0.446289	1667
1	70370002	70470001	0.590116	0.44615	1828
13	12170002	12270001	0.613597	0.446109	1429
3	19340002	19440001	0.6603	0.446094	1043
3	55240002	55340001	0.582549	0.446084	1336
3	97730002	97830001	0.669692	0.446024	880
3	29010002	29110001	0.763595	0.445975	1448
3	11840002	11940001	0.631691	0.445967	362
11	130002	230001	0.598529	0.445962	603
4	90670002	90770001	0.699581	0.445941	949
11	9070002	9170001	0.647225	0.445923	1146
2	24490002	24590001	0.650988	0.445851	1703
3	84750002	84850001	0.620469	0.445796	540
11	12480002	12580001	0.579619	0.445783	565
17	9640002	9740001	0.620373	0.445783	453
4	78600002	78700001	0.620729	0.445761	1547
2	78810002	78910001	0.63898	0.445737	1557
2	26370002	26470001	0.789542	0.445718	1144
4	90660002	90760001	0.660563	0.445701	1017
3	28530002	28630001	0.782798	0.445694	1054
6	10920002	11020001	0.699319	0.44567	687
2	24500002	24600001	0.648089	0.445622	1718
3	46180002	46280001	0.589929	0.445599	1547
3	55100002	55200001	0.680794	0.44556	1128
3	57700002	57800001	0.68664	0.445557	1657
3	64750002	64850001	0.713408	0.445514	787
3	53570002	53670001	0.706912	0.445451	926
5	24680002	24780001	0.625394	0.445436	1068
1	73060002	73160001	0.640606	0.445409	406
1	43400002	43500001	0.723366	0.445408	1104
3	27990002	28090001	0.695666	0.445376	905
4	530002	630001	0.620654	0.445315	1066
1	70360002	70460001	0.600466	0.445305	1820
4	67320002	67420001	0.595897	0.445302	828
3	29040002	29140001	0.784046	0.445205	1317
2	21150002	21250001	0.680688	0.445192	1206
2	77000002	77100001	0.812998	0.445163	764
11	9080002	9180001	0.658648	0.445137	1131
20	6840002	6940001	0.719042	0.445137	1008
13	5890002	5990001	0.686075	0.445101	972
15	4010002	4110001	0.447541	0.445096	730
2	63490002	63590001	0.732268	0.445085	1380
3	37040002	37140001	0.70081	0.445001	826
1	37970002	38070001	0.664612	0.444982	1771
1	50050002	50150001	0.714432	0.444946	1518
2	59910002	60010001	0.559055	0.444945	1409
2	54570002	54670001	0.60101	0.444917	1085
2	26290002	26390001	0.785133	0.444843	1119
1	38020002	38120001	0.687274	0.444788	1871
1	70410002	70510001	0.571879	0.444778	1943
1	42880002	42980001	0.669217	0.444742	827
20	5940002	6040001	0.737859	0.444716	1159
4	540002	640001	0.606076	0.444683	1090
3	69380002	69480001	0.649982	0.444674	875
4	55660002	55760001	0.665059	0.444671	1069
2	54430002	54530001	0.724164	0.444669	882
2	77390002	77490001	0.713828	0.444657	1506
16	920002	1020001	0.606431	0.444642	9
16	930002	1030001	0.606431	0.444642	9
16	940002	1040001	0.606431	0.444642	9
16	950002	1050001	0.606431	0.444642	9
16	960002	1060001	0.606431	0.444642	9
16	970002	1070001	0.606431	0.444642	9
16	980002	1080001	0.606431	0.444642	9
1	50040002	50140001	0.716849	0.444492	1491
2	78560002	78660001	0.69156	0.444458	948
2	35830002	35930001	0.799965	0.444439	821
2	82370002	82470001	0.675748	0.444404	583
3	29030002	29130001	0.780066	0.444359	1338
2	21070002	21170001	0.709215	0.444336	1134
11	5530002	5630001	0.607008	0.444332	1159
3	29300002	29400001	0.723697	0.444265	1409
2	82450002	82550001	0.704425	0.44425	452
3	80750002	80850001	0.696994	0.444193	1230
3	48640002	48740001	0.747173	0.44418	684
5	17590002	17690001	0.625231	0.44415	1137
3	46200002	46300001	0.628201	0.444149	1636
3	38300002	38400001	0.601379	0.444144	1377
20	6860002	6960001	0.679854	0.444134	1027
2	53590002	53690001	0.661025	0.444118	248
2	72380002	72480001	0.631686	0.444102	553
3	52350002	52450001	0.68273	0.444094	954
1	78000002	78100001	0.695257	0.444091	729
2	58250002	58350001	0.716119	0.444088	852
3	84260002	84360001	0.773507	0.44406	449
3	28850002	28950001	0.811947	0.444048	902
11	1580002	1680001	0.67849	0.444018	1546
1	93800002	93900001	0.590223	0.444017	798
5	58310002	58410001	0.595823	0.444013	1161
1	42850002	42950001	0.672454	0.443998	951
1	94780002	94880001	0.783887	0.443998	252
2	47240002	47340001	0.720755	0.443925	1542
2	19980002	20080001	0.68863	0.443923	1253
2	59770002	59870001	0.610301	0.443907	1172
5	24690002	24790001	0.616897	0.443889	1068
2	19880002	19980001	0.638548	0.443866	1467
2	54870002	54970001	0.59127	0.443827	1379
2	18530002	18630001	0.712765	0.443807	918
3	50020002	50120001	0.642068	0.443784	1220
4	520002	620001	0.617997	0.443689	1092
1	25260002	25360001	0.700381	0.443682	1755
2	21140002	21240001	0.704645	0.443632	1170
3	23140002	23240001	0.603577	0.443629	1108
3	97720002	97820001	0.660842	0.443627	838
1	80590002	80690001	0.682521	0.443584	1894
2	50610002	50710001	0.557674	0.443574	345
20	7230002	7330001	0.645019	0.443505	969
3	29330002	29430001	0.732105	0.443495	1543
4	75380002	75480001	0.548727	0.44344	1352
1	94690002	94790001	0.696756	0.443432	422
3	27960002	28060001	0.728607	0.44342	851
5	41470002	41570001	0.774256	0.443405	543
3	29290002	29390001	0.722905	0.443282	1345
11	9290002	9390001	0.674103	0.443256	1217
2	48220002	48320001	0.618915	0.443232	1280
1	14090002	14190001	0.659272	0.44321	1597
1	37990002	38090001	0.67096	0.443205	1807
5	41440002	41540001	0.759797	0.443178	562
20	13450002	13550001	0.697706	0.443174	851
2	52220002	52320001	0.479915	0.443151	39
2	59370002	59470001	0.684069	0.443061	1104
11	9060002	9160001	0.645335	0.442975	1212
1	37950002	38050001	0.622707	0.442921	1657
3	28630002	28730001	0.725062	0.442899	789
2	49440002	49540001	0.612346	0.442889	644
2	54590002	54690001	0.611223	0.44288	1214
5	34740002	34840001	0.768613	0.44288	755
1	72240002	72340001	0.68435	0.442838	870
2	62700002	62800001	0.653084	0.442836	1615
2	58230002	58330001	0.717854	0.4428	861
2	26330002	26430001	0.821583	0.442797	1190
1	14790002	14890001	0.597968	0.442769	1091
4	62820002	62920001	0.724374	0.442768	1195
2	78820002	78920001	0.643058	0.442766	1526
2	60390002	60490001	0.686878	0.442674	1245
1	62920002	63020001	0.679446	0.442671	1195
2	77540002	77640001	0.68945	0.442606	1111
1	7030002	7130001	0.566217	0.442602	1091
1	99840002	99940001	0.639819	0.442597	835
2	7020002	7120001	0.756378	0.442537	1270
1	78750002	78850001	0.693897	0.442435	1394
3	80930002	81030001	0.634882	0.442337	1101
3	19440002	19540001	0.522271	0.442312	1270
2	55350002	55450001	0.549236	0.442247	813
2	50540002	50640001	0.545251	0.442237	280
3	52340002	52440001	0.677845	0.442214	1029
4	69420002	69520001	0.731539	0.442205	1083
2	80690002	80790001	0.715972	0.442192	975
2	60380002	60480001	0.675165	0.442145	1328
1	25330002	25430001	0.640366	0.442106	1547
2	54560002	54660001	0.598607	0.442076	1036
1	80600002	80700001	0.683041	0.442065	1904
1	40800002	40900001	0.705319	0.442035	1291
1	63040002	63140001	0.655552	0.442029	1380
3	28950002	29050001	0.729776	0.441993	1286
1	80730002	80830001	0.697277	0.441981	1408
34	1210002	1310001	0.697441	0.441932	485
1	37960002	38060001	0.650779	0.441915	1745
4	23440002	23540001	0.71521	0.44187	906
17	9680002	9780001	0.653034	0.441864	371
1	80670002	80770001	0.749511	0.44184	1679
3	90840002	90940001	0.621515	0.441836	1124
16	1090002	1190001	0.652171	0.441827	14
4	78430002	78530001	0.585013	0.441793	980
2	77370002	77470001	0.703899	0.441746	1629
3	64760002	64860001	0.726109	0.441697	802
2	18890002	18990001	0.648171	0.441669	1076
34	1240002	1340001	0.676494	0.441663	494
11	5570002	5670001	0.561886	0.441641	1336
1	86210002	86310001	0.701409	0.441619	1129
4	78410002	78510001	0.599145	0.441591	946
1	72810002	72910001	0.611275	0.441552	362
19	9640002	9740001	0.506071	0.441394	213
2	24430002	24530001	0.602774	0.441379	1532
17	9630002	9730001	0.610934	0.441372	457
3	28020002	28120001	0.670297	0.441263	976
2	35860002	35960001	0.816168	0.4412	965
20	1420002	1520001	0.671046	0.441199	1679
2	59600002	59700001	0.718912	0.441122	1425
2	76520002	76620001	0.696417	0.440984	1026
20	6340002	6440001	0.777302	0.440961	1226
1	77420002	77520001	0.720387	0.440953	1236
1	93770002	93870001	0.621149	0.44092	775
27	90002	190001	0.683635	0.440849	420
1	41650002	41750001	0.665069	0.440824	525
1	24780002	24880001	0.693659	0.440819	1407
17	9550002	9650001	0.639461	0.440812	648
5	39930002	40030001	0.606484	0.440805	1050
1	52750002	52850001	0.57193	0.440802	1368
2	54450002	54550001	0.668911	0.440769	793
3	29340002	29440001	0.737266	0.440758	1546
13	7660002	7760001	0.665052	0.440732	1681
3	80760002	80860001	0.695641	0.440712	1173
3	84040002	84140001	0.70685	0.440703	472
11	12490002	12590001	0.573666	0.44067	566
1	42820002	42920001	0.665967	0.440662	1028
3	58250002	58350001	0.703664	0.440642	1125
3	42150002	42250001	0.528016	0.44062	1657
2	77740002	77840001	0.649881	0.440608	1616
20	1350002	1450001	0.697037	0.440581	1482
2	74830002	74930001	0.705037	0.440576	1212
3	97740002	97840001	0.672902	0.440561	866
2	59170002	59270001	0.711434	0.440534	298
3	84080002	84180001	0.732087	0.440533	377
34	1290002	1390001	0.643565	0.440502	489
3	28700002	28800001	0.713073	0.440498	737
2	58170002	58270001	0.629821	0.440484	839
2	59610002	59710001	0.701396	0.440361	1425
22	10002	110001	0.737944	0.440334	45
20	5960002	6060001	0.741962	0.440316	1110
4	41470002	41570001	0.642102	0.440278	490
1	14780002	14880001	0.589823	0.440262	1150
3	84590002	84690001	0.670128	0.44022	518
1	80610002	80710001	0.698289	0.440212	1853
5	49620002	49720001	0.682088	0.440163	1529
3	83930002	84030001	0.678965	0.44014	520
25	1350002	1450001	0.667863	0.440093	977
20	13440002	13540001	0.701088	0.440089	884
3	57690002	57790001	0.654168	0.440089	1717
17	9650002	9750001	0.633712	0.44008	426
3	29320002	29420001	0.730911	0.440052	1449
13	5910002	6010001	0.708495	0.440011	1037
3	98420002	98520001	0.670093	0.440003	1262
1	14500002	14600001	0.616328	0.439906	1378
1	42890002	42990001	0.655641	0.439863	756
15	2930002	3030001	0.754866	0.439858	613
2	26280002	26380001	0.767839	0.439821	1075
1	80720002	80820001	0.718878	0.439809	1444
1	73110002	73210001	0.65962	0.439795	364
17	9610002	9710001	0.607371	0.439721	479
1	42840002	42940001	0.67708	0.439709	971
1	77360002	77460001	0.740114	0.439698	1375
1	73630002	73730001	0.576693	0.439686	485
11	9110002	9210001	0.657806	0.43965	1064
3	52330002	52430001	0.671347	0.439591	1115
3	19380002	19480001	0.594583	0.439586	1248
1	77340002	77440001	0.733211	0.439523	1397
1	42810002	42910001	0.650455	0.439495	979
2	78570002	78670001	0.705323	0.439485	964
13	12240002	12340001	0.664697	0.439434	1514
20	5950002	6050001	0.738177	0.439427	1157
20	13480002	13580001	0.688352	0.439421	654
3	69390002	69490001	0.643789	0.439384	831
3	98060002	98160001	0.729924	0.439333	718
20	13400002	13500001	0.697191	0.439223	1076
3	29350002	29450001	0.725428	0.439214	1530
19	2110002	2210001	0.636785	0.439185	1145
1	56580002	56680001	0.61677	0.439167	1011
19	1970002	2070001	0.679612	0.439161	1273
2	80200002	80300001	0.583952	0.439112	1583
20	13430002	13530001	0.702116	0.439107	898
3	53580002	53680001	0.681215	0.43905	1071
4	90630002	90730001	0.58553	0.438989	1021
4	78420002	78520001	0.588216	0.438951	985
20	13410002	13510001	0.699044	0.43893	1070
4	67360002	67460001	0.559806	0.438913	1017
11	90002	190001	0.587263	0.438901	576
1	95650002	95750001	0.621431	0.438896	1039
20	1380002	1480001	0.684628	0.438864	1565
1	42680002	42780001	0.633252	0.438863	317
1	72130002	72230001	0.65513	0.43879	957
13	7650002	7750001	0.66231	0.438784	1642
20	6330002	6430001	0.768928	0.438677	1268
1	56560002	56660001	0.632368	0.438643	1104
1	42800002	42900001	0.646258	0.438636	982
2	59630002	59730001	0.674789	0.438634	1408
5	11230002	11330001	0.736274	0.438619	1928
1	80710002	80810001	0.718324	0.438601	1462
3	28050002	28150001	0.678799	0.438592	958
1	72000002	72100001	0.69246	0.438584	1297
1	72150002	72250001	0.657716	0.438516	916
1	37980002	38080001	0.658129	0.438514	1775
2	50640002	50740001	0.594549	0.43848	315
5	39430002	39530001	0.659156	0.438475	779
1	95640002	95740001	0.630041	0.438456	969
3	28480002	28580001	0.833355	0.438405	938
3	90050002	90150001	0.673759	0.4384	587
20	5970002	6070001	0.739609	0.438398	1067
14	13680002	13780001	0.508457	0.438367	2866
5	35210002	35310001	0.64672	0.438348	1196
2	7030002	7130001	0.751011	0.438346	1292
20	1190002	1290001	0.710539	0.438332	1176
1	42790002	42890001	0.640433	0.438292	934
1	77320002	77420001	0.741256	0.43829	1312
2	50600002	50700001	0.552584	0.438188	346
17	9670002	9770001	0.638292	0.438157	404
19	1950002	2050001	0.676084	0.438147	1233
13	12160002	12260001	0.5771	0.438135	1478
2	59360002	59460001	0.66153	0.438125	1102
20	2710002	2810001	0.63761	0.438089	1554
1	80430002	80530001	0.599694	0.438068	1509
5	34370002	34470001	0.641951	0.43806	717
3	49160002	49260001	0.59622	0.438046	667
2	60370002	60470001	0.655501	0.438043	1371
3	29680002	29780001	0.673797	0.437973	1500
1	14530002	14630001	0.584946	0.437969	1412
11	10680002	10780001	0.569771	0.437964	990
1	87030002	87130001	0.67448	0.437957	1254
4	62850002	62950001	0.743941	0.437943	976
2	78830002	78930001	0.619881	0.437939	1506
1	77370002	77470001	0.726773	0.437933	1344
1	25720002	25820001	0.547093	0.437884	741
1	50060002	50160001	0.710403	0.437881	1437
1	14100002	14200001	0.64559	0.437873	1633
6	10930002	11030001	0.689734	0.437824	666
1	49940002	50040001	0.683466	0.437757	1524
2	50700002	50800001	0.60885	0.437753	227
4	90690002	90790001	0.723111	0.437715	833
4	67100002	67200001	0.669051	0.43769	1264
2	48230002	48330001	0.607327	0.437663	1271
3	84730002	84830001	0.615092	0.437619	546
20	1360002	1460001	0.692269	0.437605	1557
2	20870002	20970001	0.616355	0.437586	1234
4	85020002	85120001	0.641893	0.437562	2160
3	42130002	42230001	0.506798	0.43754	1609
2	62580002	62680001	0.585201	0.437325	1416
1	32500002	32600001	0.681188	0.437291	993
3	84740002	84840001	0.610004	0.437264	566
2	50550002	50650001	0.537554	0.43722	274
2	80680002	80780001	0.690486	0.43719	980
3	34220002	34320001	0.610952	0.437153	1284
3	46340002	46440001	0.686783	0.437149	1111
3	80940002	81040001	0.631595	0.437088	1122
5	24670002	24770001	0.59242	0.437081	1085
4	23450002	23550001	0.710657	0.43705	913
19	6120002	6220001	0.569523	0.43704	1347
5	24640002	24740001	0.599265	0.437009	1168
2	59620002	59720001	0.679163	0.436964	1428
2	35810002	35910001	0.756001	0.436942	809
2	50620002	50720001	0.561178	0.436928	337
1	42720002	42820001	0.584011	0.436903	505
34	1300002	1400001	0.606895	0.436847	544
1	42830002	42930001	0.683141	0.436842	977
2	54680002	54780001	0.579383	0.436829	1347
2	49720002	49820001	0.608176	0.436825	870
34	1220002	1320001	0.695033	0.43681	491
24	1110002	1210001	0.668305	0.436802	1352
1	14540002	14640001	0.585781	0.436745	1390
4	23430002	23530001	0.702792	0.436707	919
11	9100002	9200001	0.655638	0.436699	1090
11	9090002	9190001	0.653156	0.436693	1117
20	6850002	6950001	0.692724	0.436679	1015
3	52380002	52480001	0.665821	0.43665	834
4	67090002	67190001	0.670168	0.43664	1300
3	37050002	37150001	0.705738	0.436533	919
15	4030002	4130001	0.439765	0.436532	691
3	49170002	49270001	0.592221	0.436522	706
3	60740002	60840001	0.56639	0.436521	1077
2	76530002	76630001	0.695661	0.436498	1061
1	80410002	80510001	0.607807	0.436476	1512
2	54620002	54720001	0.583331	0.436451	1293
1	71990002	72090001	0.691112	0.436433	1280
1	49950002	50050001	0.683028	0.436328	1463
1	80680002	80780001	0.736488	0.436328	1669
11	4690002	4790001	0.665982	0.436323	1281
1	70470002	70570001	0.592805	0.436193	1826
10	16530002	16630001	0.605686	0.436182	1127
1	72640002	72740001	0.715335	0.436171	432
2	18910002	19010001	0.643276	0.436118	1321
3	29310002	29410001	0.724334	0.435978	1426
1	72230002	72330001	0.669166	0.43597	801
2	61910002	62010001	0.708695	0.435961	1639
3	19240002	19340001	0.594924	0.435913	711
3	53630002	53730001	0.664403	0.435877	1387
2	80150002	80250001	0.585441	0.435811	1926
11	5000002	5100001	0.767177	0.435767	953
18	10800002	10900001	0.683168	0.435722	1437
20	1370002	1470001	0.690648	0.435694	1579
4	490002	590001	0.594673	0.43569	1187
4	67120002	67220001	0.674148	0.435687	1163
2	76710002	76810001	0.537886	0.435682	778
2	7000002	7100001	0.745638	0.435669	1326
13	3750002	3850001	0.683311	0.435642	1293
2	51240002	51340001	0.491231	0.435627	429
3	90830002	90930001	0.625376	0.435555	1117
17	9620002	9720001	0.602679	0.435503	467
3	19220002	19320001	0.587195	0.435412	704
2	62860002	62960001	0.570915	0.435316	1872
3	58260002	58360001	0.69858	0.435307	1129
5	17690002	17790001	0.510522	0.435301	1330
4	90770002	90870001	0.761724	0.435233	192
20	13470002	13570001	0.688265	0.435228	706
13	7590002	7690001	0.64955	0.435222	1539
1	14890002	14990001	0.666397	0.435161	1488
3	42280002	42380001	0.676214	0.435093	1914
20	13420002	13520001	0.699855	0.435085	962
1	80700002	80800001	0.712545	0.435062	1522
2	54860002	54960001	0.574501	0.435024	1370
17	9660002	9760001	0.639055	0.435019	414
1	77190002	77290001	0.677471	0.435007	1217
13	12230002	12330001	0.669586	0.435002	1448
2	78840002	78940001	0.613728	0.434997	1448
2	59100002	59200001	0.640256	0.43492	1642
3	42300002	42400001	0.656064	0.434887	1803
2	19760002	19860001	0.645832	0.434801	1375
2	26320002	26420001	0.815145	0.434676	1191
6	12750002	12850001	0.517224	0.434614	10
3	98410002	98510001	0.649871	0.434574	1200
1	87880002	87980001	0.619435	0.434498	1403
19	6040002	6140001	0.615538	0.434452	1210
6	12580002	12680001	0.618876	0.434374	986
3	49360002	49460001	0.501774	0.434372	667
15	4000002	4100001	0.436584	0.434361	764
5	43570002	43670001	0.60435	0.434355	1337
4	550002	650001	0.587217	0.434318	1051
3	29670002	29770001	0.682682	0.434315	1429
3	28460002	28560001	0.808189	0.434276	861
1	77760002	77860001	0.591542	0.434258	483
24	1120002	1220001	0.652541	0.434249	1389
4	55630002	55730001	0.667071	0.434233	981
2	20980002	21080001	0.634953	0.434174	1028
3	49180002	49280001	0.595283	0.434148	830
2	59180002	59280001	0.696443	0.434126	208
11	1550002	1650001	0.624851	0.434058	1597
3	42290002	42390001	0.663028	0.434052	1874
3	29000002	29100001	0.743917	0.434043	1447
25	1480002	1580001	0.663681	0.433992	631
2	78240002	78340001	0.682915	0.433975	1284
2	65490002	65590001	0.614028	0.433971	1148
3	83840002	83940001	0.719262	0.433931	605
1	43410002	43510001	0.697604	0.433898	1071
20	13390002	13490001	0.694582	0.433884	1062
2	72390002	72490001	0.599781	0.433877	579
20	1200002	1300001	0.706258	0.433866	1234
11	1490002	1590001	0.622954	0.433864	1587
3	38290002	38390001	0.594677	0.433858	1392
2	60410002	60510001	0.695794	0.433857	1143
13	5430002	5530001	0.580987	0.433819	1017
5	11240002	11340001	0.72365	0.433757	1909
1	80690002	80790001	0.716445	0.433751	1553
34	1280002	1380001	0.640048	0.433735	504
1	80440002	80540001	0.604167	0.433729	1531
3	80600002	80700001	0.660454	0.433658	907
2	13700002	13800001	0.698706	0.43363	1158
1	67860002	67960001	0.607641	0.433559	1394
1	79010002	79110001	0.658944	0.433496	1182
2	58260002	58360001	0.70322	0.433486	907
1	38030002	38130001	0.664954	0.433468	1929
3	97860002	97960001	0.732974	0.433467	645
14	1460002	1560001	0.684264	0.433454	1601
2	80740002	80840001	0.658151	0.433441	1345
1	24740002	24840001	0.652803	0.433418	1501
4	23240002	23340001	0.595861	0.433414	1171
3	19390002	19490001	0.561465	0.433324	1281
1	80420002	80520001	0.593056	0.433308	1515
20	7200002	7300001	0.658548	0.433297	1115
1	40250002	40350001	0.646796	0.433276	1271
5	46650002	46750001	0.588989	0.433269	506
2	25870002	25970001	0.572978	0.433261	954
1	39440002	39540001	0.642747	0.433247	1052
4	69370002	69470001	0.67118	0.433186	1302
20	6870002	6970001	0.651493	0.433174	1095
19	2100002	2200001	0.633112	0.433171	1176
13	12520002	12620001	0.615751	0.433168	1320
4	71160002	71260001	0.526389	0.433168	770
1	52730002	52830001	0.573331	0.43315	1394
27	280002	380001	0.615666	0.433147	271
3	46270002	46370001	0.616054	0.433146	1558
20	6270002	6370001	0.712327	0.433142	1366
3	29640002	29740001	0.684648	0.4331	1453
2	7010002	7110001	0.745183	0.433076	1305
6	12780002	12880001	0.608647	0.433042	326
3	28440002	28540001	0.77477	0.433037	807
1	80560002	80660001	0.642696	0.433001	1869
20	6320002	6420001	0.746877	0.432997	1284
24	1100002	1200001	0.651451	0.432971	1360
1	7000002	7100001	0.548699	0.432958	1168
11	18600002	18700001	0.673438	0.43295	980
4	85060002	85160001	0.625231	0.432906	2147
3	28430002	28530001	0.744374	0.432905	825
4	270002	370001	0.609625	0.432834	792
1	72270002	72370001	0.68994	0.432793	934
5	49600002	49700001	0.663195	0.432777	1466
6	10890002	10990001	0.656259	0.432651	852
1	86190002	86290001	0.677312	0.43261	1287
3	46170002	46270001	0.562663	0.43261	1450
4	56080002	56180001	0.58406	0.432589	1013
11	1590002	1690001	0.665484	0.432585	1584
3	91010002	91110001	0.721346	0.432571	1380
1	72140002	72240001	0.646219	0.432561	969
11	18410002	18510001	0.653819	0.432555	1132
3	23150002	23250001	0.576059	0.43254	1122
25	1410002	1510001	0.621648	0.432503	859
5	40480002	40580001	0.638647	0.432495	900
3	98990002	99090001	0.532507	0.432493	863
1	7040002	7140001	0.55302	0.432486	1071
20	6280002	6380001	0.716528	0.432389	1350
[truncated: 1,262 more rows]

## Sheet: Huaixiang
Chromosome	Start	End	WEIGHTED_FST	MEAN_FST	N_VARIANTS
3	84120002	84220001	0.813988	0.637118	349
3	84110002	84210001	0.813537	0.635714	305
3	84130002	84230001	0.812257	0.632542	407
3	84140002	84240001	0.805631	0.631052	456
5	41080002	41180001	0.744258	0.623371	716
5	41090002	41190001	0.743493	0.621719	720
3	84150002	84250001	0.803217	0.620552	489
5	41100002	41200001	0.741589	0.619626	665
3	28270002	28370001	0.821949	0.613004	1013
3	28260002	28360001	0.819346	0.609861	1022
3	84160002	84260001	0.797979	0.60794	528
3	84170002	84270001	0.791868	0.606323	573
3	28250002	28350001	0.817084	0.600164	1053
3	28280002	28380001	0.817833	0.599276	1042
5	41110002	41210001	0.726913	0.59887	595
5	41070002	41170001	0.725195	0.595201	776
3	83770002	83870001	0.792951	0.594943	646
3	83780002	83880001	0.800814	0.594396	603
11	4620002	4720001	0.834837	0.593855	1013
3	84180002	84280001	0.786635	0.593852	595
3	28290002	28390001	0.810413	0.593546	1005
3	83790002	83890001	0.803553	0.592197	574
1	32370002	32470001	0.801686	0.59087	967
1	32380002	32480001	0.795209	0.589925	997
3	83800002	83900001	0.799839	0.589036	558
11	4600002	4700001	0.80569	0.588268	931
5	41060002	41160001	0.718084	0.588223	773
11	4630002	4730001	0.840954	0.587984	991
3	28240002	28340001	0.814847	0.587657	1080
5	41050002	41150001	0.717865	0.585191	768
11	4590002	4690001	0.805716	0.585138	906
3	83760002	83860001	0.780616	0.583531	650
1	32360002	32460001	0.804864	0.582963	930
11	4610002	4710001	0.81085	0.582951	959
5	41120002	41220001	0.707013	0.580547	586
23	5980002	6080001	0.713707	0.578845	77
3	84100002	84200001	0.798158	0.578229	303
11	4540002	4640001	0.829679	0.578081	883
3	83750002	83850001	0.772193	0.577336	609
15	3090002	3190001	0.830845	0.577254	788
5	39980002	40080001	0.875433	0.576558	787
11	4570002	4670001	0.807655	0.575822	913
1	32350002	32450001	0.802694	0.575157	917
5	41040002	41140001	0.707167	0.574636	778
23	5970002	6070001	0.703058	0.57444	78
11	4640002	4740001	0.824009	0.574373	1010
11	4580002	4680001	0.80244	0.573967	898
15	3070002	3170001	0.815105	0.573239	725
15	3080002	3180001	0.830059	0.571781	767
1	32390002	32490001	0.788484	0.571282	931
3	84190002	84290001	0.78165	0.570975	619
5	41130002	41230001	0.689156	0.57043	529
11	4560002	4660001	0.809929	0.568862	946
3	28230002	28330001	0.806822	0.56691	1143
3	28300002	28400001	0.801984	0.566808	976
11	4530002	4630001	0.81021	0.566418	836
3	83810002	83910001	0.783104	0.566007	551
11	4550002	4650001	0.823872	0.565498	940
3	83740002	83840001	0.758094	0.563255	562
3	83980002	84080001	0.794535	0.562879	466
15	3060002	3160001	0.798709	0.562384	707
23	5990002	6090001	0.708634	0.56146	71
3	32890002	32990001	0.83134	0.560429	1001
15	3110002	3210001	0.805959	0.560091	885
1	78950002	79050001	0.770721	0.559986	1072
3	28220002	28320001	0.80541	0.559486	1184
3	84200002	84300001	0.778714	0.559452	624
1	78910002	79010001	0.773256	0.559083	1102
2	78290002	78390001	0.835753	0.558918	1099
15	3050002	3150001	0.797051	0.558916	699
1	32400002	32500001	0.780841	0.558352	898
1	78890002	78990001	0.791668	0.558082	1103
15	3100002	3200001	0.82768	0.556647	804
2	78300002	78400001	0.839841	0.556418	1005
1	72970002	73070001	0.682847	0.556346	283
11	4650002	4750001	0.78814	0.555725	1027
1	32340002	32440001	0.795069	0.555558	873
3	83970002	84070001	0.798482	0.554722	483
1	72960002	73060001	0.684528	0.554485	295
1	78960002	79060001	0.781521	0.554371	1024
11	4520002	4620001	0.796479	0.553886	773
11	4510002	4610001	0.787612	0.553502	838
3	83820002	83920001	0.779801	0.551322	517
3	32910002	33010001	0.803908	0.551019	921
23	5960002	6060001	0.685314	0.550505	91
5	41030002	41130001	0.693567	0.550323	748
3	28500002	28600001	0.841327	0.549931	920
3	84210002	84310001	0.772709	0.549914	605
11	4660002	4760001	0.78921	0.548911	1074
5	41020002	41120001	0.688267	0.548883	706
5	39970002	40070001	0.828157	0.548359	861
2	78310002	78410001	0.82302	0.548226	945
1	32410002	32510001	0.770928	0.547082	902
1	78970002	79070001	0.77233	0.547031	1041
5	39990002	40090001	0.860142	0.546801	829
4	75310002	75410001	0.747389	0.546226	853
3	28210002	28310001	0.800907	0.54599	1180
3	83990002	84090001	0.78829	0.545905	466
1	78880002	78980001	0.798722	0.545826	1125
3	28490002	28590001	0.829568	0.545752	941
4	75300002	75400001	0.732215	0.545306	891
1	78940002	79040001	0.755068	0.545044	1143
1	78870002	78970001	0.803123	0.54499	1100
1	32420002	32520001	0.770387	0.543418	927
1	72950002	73050001	0.660622	0.543371	336
1	64110002	64210001	0.784291	0.542356	978
1	78920002	79020001	0.754042	0.539911	1158
3	28310002	28410001	0.788376	0.53975	974
5	39950002	40050001	0.77077	0.539676	871
1	64100002	64200001	0.803138	0.539199	1008
1	78930002	79030001	0.748801	0.538097	1201
14	15210002	15310001	0.731993	0.537909	5
3	32880002	32980001	0.828311	0.53776	1035
20	6420002	6520001	0.814832	0.537374	1007
5	41010002	41110001	0.680943	0.536724	723
1	78860002	78960001	0.810946	0.536393	1078
4	75320002	75420001	0.731522	0.536266	875
15	3040002	3140001	0.780554	0.536069	691
5	39960002	40060001	0.798831	0.535876	832
2	59470002	59570001	0.79925	0.535776	1306
1	32330002	32430001	0.785356	0.535641	831
5	41140002	41240001	0.662527	0.535572	467
3	28200002	28300001	0.806134	0.535381	1173
2	59490002	59590001	0.795398	0.535348	1293
1	32430002	32530001	0.757319	0.535303	939
2	59480002	59580001	0.797445	0.535222	1259
3	32920002	33020001	0.793831	0.535144	914
2	78280002	78380001	0.82002	0.534402	1154
2	78320002	78420001	0.796027	0.534053	850
1	72980002	73080001	0.665283	0.533906	285
3	84220002	84320001	0.765586	0.533645	572
1	78980002	79080001	0.751537	0.53232	1069
1	64090002	64190001	0.799838	0.532028	1031
2	78330002	78430001	0.771071	0.531605	789
11	4500002	4600001	0.779149	0.531351	906
3	32870002	32970001	0.824563	0.530791	1096
20	6410002	6510001	0.81271	0.530778	1050
1	64120002	64220001	0.733718	0.530299	955
2	59500002	59600001	0.787439	0.529235	1286
3	49170002	49270001	0.685953	0.529071	666
1	64130002	64230001	0.710856	0.529026	941
20	6430002	6530001	0.816576	0.52864	1009
1	78850002	78950001	0.818235	0.528361	1057
2	59810002	59910001	0.793333	0.527926	1135
5	40000002	40100001	0.850405	0.527724	810
1	72940002	73040001	0.643265	0.527237	358
1	63010002	63110001	0.774132	0.526813	1152
20	6400002	6500001	0.807851	0.526777	1045
11	4670002	4770001	0.760834	0.526775	1119
1	75680002	75780001	0.621842	0.526773	146
1	75670002	75770001	0.615866	0.52589	144
4	75230002	75330001	0.66233	0.525534	867
3	49180002	49280001	0.692208	0.525329	782
1	78830002	78930001	0.833881	0.524907	1053
3	84090002	84190001	0.784338	0.524858	313
3	28510002	28610001	0.842451	0.524212	887
15	3120002	3220001	0.748537	0.523937	911
1	32320002	32420001	0.778578	0.523916	844
3	83730002	83830001	0.734474	0.5237	515
20	6390002	6490001	0.803835	0.523517	1077
3	49160002	49260001	0.677679	0.523502	641
20	7220002	7320001	0.717387	0.522974	1028
3	28190002	28290001	0.807444	0.522473	1161
20	6380002	6480001	0.801424	0.522421	1084
2	77620002	77720001	0.79303	0.521697	981
3	84460002	84560001	0.83121	0.521637	650
3	83960002	84060001	0.790731	0.521571	478
3	28480002	28580001	0.815174	0.521279	931
15	3020002	3120001	0.767687	0.520951	643
2	59820002	59920001	0.809011	0.52048	1111
2	59460002	59560001	0.787664	0.520023	1279
20	6360002	6460001	0.805062	0.519861	1168
11	4490002	4590001	0.77036	0.519798	938
3	84450002	84550001	0.831861	0.519769	638
3	84000002	84100001	0.784611	0.519759	486
1	75690002	75790001	0.609955	0.519752	162
3	84790002	84890001	0.777987	0.519436	667
15	3130002	3230001	0.715924	0.519349	889
2	59510002	59610001	0.785468	0.519203	1269
3	84480002	84580001	0.828362	0.519167	653
1	75700002	75800001	0.606127	0.519138	173
15	3030002	3130001	0.769189	0.519134	675
3	80710002	80810001	0.772409	0.518768	978
3	32860002	32960001	0.813476	0.518436	1092
3	84800002	84900001	0.756519	0.518285	656
3	84470002	84570001	0.829505	0.518265	667
5	39940002	40040001	0.719794	0.517907	882
1	32440002	32540001	0.740353	0.517798	964
20	7210002	7310001	0.709321	0.517768	1050
2	78270002	78370001	0.776953	0.517349	1142
20	6440002	6540001	0.808846	0.517309	1018
1	64080002	64180001	0.796636	0.517282	1030
20	6370002	6470001	0.801711	0.516953	1133
4	75330002	75430001	0.709863	0.516088	947
3	80730002	80830001	0.754176	0.515584	1032
11	4480002	4580001	0.761388	0.515537	921
1	32310002	32410001	0.777714	0.515391	838
1	78990002	79090001	0.738823	0.515323	1062
3	29090002	29190001	0.787865	0.515077	1359
1	75660002	75760001	0.615105	0.514791	133
3	84440002	84540001	0.830458	0.51466	620
3	28320002	28420001	0.774574	0.514513	936
2	78340002	78440001	0.730148	0.513943	739
3	28890002	28990001	0.785908	0.513837	1026
3	80720002	80820001	0.761363	0.513809	1004
3	29100002	29200001	0.780762	0.513745	1389
1	75710002	75810001	0.593187	0.512974	173
23	6000002	6100001	0.684588	0.51277	75
1	72850002	72950001	0.734533	0.51273	329
3	28180002	28280001	0.806016	0.512727	1171
1	78840002	78940001	0.825245	0.512719	1051
5	58830002	58930001	0.836596	0.512113	1435
1	73000002	73100001	0.650396	0.51211	314
3	29080002	29180001	0.796104	0.512046	1358
1	75650002	75750001	0.606534	0.511936	110
1	72990002	73090001	0.649143	0.51179	279
20	6570002	6670001	0.77584	0.511751	960
3	80800002	80900001	0.756917	0.511663	985
3	84230002	84330001	0.757033	0.51161	535
3	32840002	32940001	0.797799	0.51137	1149
1	79020002	79120001	0.721677	0.511114	1120
3	48650002	48750001	0.81782	0.510826	645
1	72930002	73030001	0.646239	0.510644	386
25	1510002	1610001	0.789457	0.5103	443
23	5950002	6050001	0.656131	0.51019	106
2	59830002	59930001	0.788564	0.510111	1112
1	64070002	64170001	0.80303	0.509998	1058
20	6580002	6680001	0.768473	0.509625	971
3	84780002	84880001	0.771858	0.50959	705
3	84490002	84590001	0.821462	0.509436	652
3	32850002	32950001	0.807071	0.509341	1130
4	75240002	75340001	0.655763	0.509212	848
3	27920002	28020001	0.762308	0.508972	855
1	79000002	79100001	0.732333	0.508869	1117
3	84430002	84530001	0.82394	0.508585	577
11	4930002	5030001	0.808471	0.508379	797
1	63020002	63120001	0.72444	0.508002	1187
1	77450002	77550001	0.752645	0.507788	1197
1	75640002	75740001	0.600954	0.507599	107
1	77460002	77560001	0.749961	0.507536	1242
1	75720002	75820001	0.596445	0.507412	179
1	75630002	75730001	0.597449	0.507314	106
3	32930002	33030001	0.764865	0.507252	988
3	28870002	28970001	0.785266	0.507094	992
1	75730002	75830001	0.601397	0.50706	173
2	59450002	59550001	0.784036	0.506974	1262
3	28880002	28980001	0.792087	0.506771	999
5	43510002	43610001	0.821939	0.5067	1554
5	58780002	58880001	0.826973	0.506209	1517
5	43500002	43600001	0.820883	0.505948	1609
3	49190002	49290001	0.665236	0.505922	848
1	64060002	64160001	0.797033	0.505811	1124
2	77630002	77730001	0.759194	0.505567	978
11	4470002	4570001	0.740827	0.505109	923
1	79010002	79110001	0.726683	0.504909	1119
1	80370002	80470001	0.748566	0.504857	1703
5	58760002	58860001	0.799621	0.50466	1526
1	63000002	63100001	0.792299	0.504508	1167
3	80700002	80800001	0.770403	0.504408	906
2	77590002	77690001	0.804249	0.504327	1065
5	58820002	58920001	0.836672	0.504327	1408
11	4920002	5020001	0.800055	0.504238	841
20	6590002	6690001	0.769805	0.50412	990
20	6350002	6450001	0.793748	0.503879	1176
3	84290002	84390001	0.792635	0.503746	392
15	3010002	3110001	0.764911	0.503671	631
3	98500002	98600001	0.768253	0.503592	1483
5	41000002	41100001	0.652433	0.503572	696
5	58800002	58900001	0.835314	0.503538	1509
1	64140002	64240001	0.65938	0.503511	960
2	77640002	77740001	0.736016	0.503507	1041
1	73010002	73110001	0.667313	0.503269	362
5	58810002	58910001	0.83732	0.503106	1458
3	84830002	84930001	0.687043	0.503047	526
3	27940002	28040001	0.750863	0.503004	889
1	32450002	32550001	0.725442	0.503003	984
5	43520002	43620001	0.797195	0.502926	1607
2	78260002	78360001	0.745895	0.502705	1180
3	84810002	84910001	0.713562	0.502694	654
20	7230002	7330001	0.68446	0.502613	949
3	83950002	84050001	0.77903	0.502357	445
3	27930002	28030001	0.761755	0.502222	902
3	49140002	49240001	0.666001	0.502206	716
3	32830002	32930001	0.785612	0.50202	1139
5	58750002	58850001	0.789774	0.501939	1519
5	58770002	58870001	0.805586	0.501929	1515
2	77610002	77710001	0.798202	0.501716	979
1	72860002	72960001	0.721974	0.501701	356
5	38320002	38420001	0.717788	0.50163	1242
1	64050002	64150001	0.794355	0.501381	1122
3	28170002	28270001	0.805921	0.501363	1211
5	40010002	40110001	0.831725	0.501344	800
3	29130002	29230001	0.781461	0.501216	1483
3	84820002	84920001	0.698283	0.500944	586
3	27890002	27990001	0.784195	0.500711	1070
4	75220002	75320001	0.623288	0.500664	911
3	84300002	84400001	0.791824	0.500627	400
3	29110002	29210001	0.776867	0.500462	1423
1	32300002	32400001	0.771953	0.500261	825
1	72890002	72990001	0.701446	0.500155	389
2	59440002	59540001	0.769033	0.499572	1271
2	59840002	59940001	0.775981	0.499516	1161
3	80790002	80890001	0.74896	0.499489	1021
2	19930002	20030001	0.727714	0.499484	1301
2	77600002	77700001	0.800048	0.499476	1028
1	77440002	77540001	0.743453	0.499388	1210
3	84500002	84600001	0.802341	0.499285	666
1	75740002	75840001	0.592509	0.498975	170
3	48660002	48760001	0.818607	0.498968	597
3	28860002	28960001	0.77547	0.498911	907
29	490002	590001	0.722633	0.498719	86
2	19940002	20040001	0.743329	0.498605	1267
1	72910002	73010001	0.682463	0.498568	407
5	58790002	58890001	0.829875	0.498562	1514
2	59550002	59650001	0.797737	0.498545	1402
5	43480002	43580001	0.783354	0.498314	1663
3	29070002	29170001	0.795025	0.498274	1402
15	2980002	3080001	0.764976	0.498257	634
3	80740002	80840001	0.736934	0.497975	1108
1	72870002	72970001	0.721005	0.497941	351
5	58840002	58940001	0.807786	0.497886	1442
3	28930002	29030001	0.763945	0.497829	1293
3	83830002	83930001	0.759152	0.497696	505
1	72920002	73020001	0.66217	0.497606	394
1	78820002	78920001	0.823803	0.497483	1115
15	3000002	3100001	0.769706	0.49725	643
1	80380002	80480001	0.742138	0.496931	1661
3	28910002	29010001	0.766518	0.496874	1129
5	41150002	41250001	0.633463	0.49674	451
20	6560002	6660001	0.772387	0.496714	987
11	4940002	5040001	0.800804	0.496658	817
3	49150002	49250001	0.658199	0.496525	669
3	28470002	28570001	0.800066	0.496284	931
11	4910002	5010001	0.790204	0.495687	879
5	43490002	43590001	0.792488	0.495442	1651
5	39930002	40030001	0.684926	0.495309	879
2	59520002	59620001	0.769734	0.495249	1276
2	21100002	21200001	0.747359	0.49518	1134
11	4680002	4780001	0.733949	0.495135	1224
3	84240002	84340001	0.758212	0.494986	506
20	6550002	6650001	0.76898	0.49494	982
20	6600002	6700001	0.767185	0.494925	1048
1	80360002	80460001	0.741177	0.494812	1649
4	75250002	75350001	0.640442	0.494771	868
3	27950002	28050001	0.745233	0.494752	873
3	80850002	80950001	0.767617	0.494557	800
3	27880002	27980001	0.765052	0.494545	1168
3	98510002	98610001	0.75881	0.494452	1426
3	29120002	29220001	0.773232	0.494421	1458
4	75290002	75390001	0.665999	0.494363	898
15	2960002	3060001	0.779108	0.494339	606
2	59430002	59530001	0.770737	0.493897	1310
3	28940002	29040001	0.754655	0.493655	1329
5	58740002	58840001	0.781744	0.493508	1535
3	28150002	28250001	0.795542	0.493443	1268
3	32820002	32920001	0.77251	0.493432	1088
3	28330002	28430001	0.769638	0.493402	881
3	80810002	80910001	0.751811	0.493393	920
1	77470002	77570001	0.712038	0.493222	1340
3	80690002	80790001	0.766304	0.493089	913
3	80770002	80870001	0.732311	0.493053	1041
3	28920002	29020001	0.76354	0.492804	1201
25	1500002	1600001	0.779977	0.492754	377
2	77580002	77680001	0.791456	0.492417	1030
3	57840002	57940001	0.791364	0.492395	762
3	28460002	28560001	0.779527	0.49218	894
3	83940002	84040001	0.772204	0.492026	419
2	25240002	25340001	0.793428	0.491984	683
15	2970002	3070001	0.762248	0.49167	627
1	32460002	32560001	0.71446	0.491628	975
3	80670002	80770001	0.767461	0.491393	896
1	79030002	79130001	0.695348	0.491392	1184
2	21110002	21210001	0.760134	0.491116	1121
1	72880002	72980001	0.70323	0.491114	368
3	49620002	49720001	0.732573	0.491027	910
5	43470002	43570001	0.770048	0.490943	1557
3	29150002	29250001	0.780604	0.490825	1512
3	80780002	80880001	0.736834	0.490774	1039
3	84840002	84940001	0.67532	0.490556	485
20	7200002	7300001	0.681474	0.490432	1125
3	80660002	80760001	0.763439	0.490332	863
1	63030002	63130001	0.684648	0.490166	1239
15	2990002	3090001	0.770085	0.489901	644
2	25250002	25350001	0.781745	0.489648	700
3	27910002	28010001	0.756417	0.489328	900
2	59800002	59900001	0.733441	0.489246	1169
1	80390002	80490001	0.736109	0.489221	1630
3	80680002	80780001	0.768381	0.489221	924
3	84010002	84110001	0.772999	0.489073	496
3	28160002	28260001	0.800471	0.48904	1235
2	19920002	20020001	0.712336	0.488819	1347
20	6720002	6820001	0.752505	0.488736	1444
3	57830002	57930001	0.765728	0.488707	810
3	83930002	84030001	0.764955	0.488686	405
3	98490002	98590001	0.759906	0.488612	1493
2	59560002	59660001	0.794963	0.488465	1424
2	59540002	59640001	0.781693	0.488464	1283
15	2940002	3040001	0.775195	0.488385	604
3	58130002	58230001	0.779706	0.48825	833
2	21090002	21190001	0.731772	0.48787	1131
3	98520002	98620001	0.748132	0.487676	1416
3	32940002	33040001	0.73898	0.48738	1064
4	75340002	75440001	0.677062	0.48728	1040
1	75620002	75720001	0.591461	0.487196	104
1	72840002	72940001	0.733968	0.487107	334
1	73020002	73120001	0.669489	0.48699	374
3	84020002	84120001	0.775217	0.486903	458
11	4460002	4560001	0.689182	0.486767	946
1	32290002	32390001	0.758795	0.48662	811
15	2950002	3050001	0.775669	0.486523	622
3	84250002	84350001	0.75449	0.486486	472
5	38330002	38430001	0.683463	0.486321	1277
3	57850002	57950001	0.795857	0.485917	736
3	84280002	84380001	0.786495	0.485885	402
20	6340002	6440001	0.773556	0.485799	1183
2	21080002	21180001	0.719642	0.485786	1153
3	80760002	80860001	0.721677	0.485779	1076
11	4950002	5050001	0.758391	0.485711	859
2	78350002	78450001	0.680774	0.4853	712
3	80750002	80850001	0.723623	0.485265	1137
1	77230002	77330001	0.733744	0.485207	1344
20	6730002	6830001	0.747603	0.485029	1444
2	77040002	77140001	0.788143	0.484863	1151
3	29140002	29240001	0.775211	0.484803	1542
3	80830002	80930001	0.754763	0.484432	869
3	49200002	49300001	0.626524	0.484343	945
3	80840002	80940001	0.761988	0.484266	815
3	98480002	98580001	0.768753	0.484126	1480
3	80860002	80960001	0.760893	0.484101	812
5	40020002	40120001	0.826588	0.48406	772
2	78250002	78350001	0.709167	0.484025	1212
3	57870002	57970001	0.779243	0.483783	750
11	4890002	4990001	0.79006	0.48369	892
3	49630002	49730001	0.69982	0.483543	955
3	58140002	58240001	0.751168	0.48352	858
1	75610002	75710001	0.58258	0.483482	117
20	6740002	6840001	0.749644	0.483472	1486
3	80820002	80920001	0.74709	0.483448	920
3	84510002	84610001	0.78655	0.4834	711
5	58730002	58830001	0.757343	0.483063	1539
3	58120002	58220001	0.77495	0.483042	770
1	64040002	64140001	0.775326	0.48274	1146
20	6610002	6710001	0.757307	0.482736	1067
1	75750002	75850001	0.602962	0.48272	166
1	80350002	80450001	0.715155	0.482696	1607
3	84420002	84520001	0.807675	0.482636	550
3	28140002	28240001	0.788908	0.482561	1205
3	83720002	83820001	0.692639	0.482421	481
20	6800002	6900001	0.758199	0.48239	1223
1	77430002	77530001	0.726825	0.482248	1241
11	2210002	2310001	0.733458	0.482191	593
1	32470002	32570001	0.708167	0.482073	959
3	57860002	57960001	0.79691	0.482003	745
25	1520002	1620001	0.747303	0.481916	592
20	6750002	6850001	0.755269	0.481723	1486
2	59850002	59950001	0.758399	0.481583	1241
2	59420002	59520001	0.755145	0.481568	1261
2	59530002	59630001	0.763889	0.481506	1252
5	58850002	58950001	0.770486	0.481377	1424
3	84310002	84410001	0.785632	0.48125	428
3	49130002	49230001	0.651091	0.481196	764
6	12730002	12830001	0.619559	0.480843	6
6	12740002	12840001	0.619559	0.480843	6
3	84030002	84130001	0.77419	0.480664	434
20	6540002	6640001	0.764627	0.480499	952
3	28520002	28620001	0.829857	0.480342	914
3	98470002	98570001	0.760835	0.479957	1465
3	84260002	84360001	0.759277	0.479863	424
5	58720002	58820001	0.743927	0.479462	1522
3	49610002	49710001	0.72788	0.479266	910
3	49400002	49500001	0.724572	0.479237	792
15	2930002	3030001	0.76411	0.478965	580
3	28850002	28950001	0.763558	0.478945	868
2	25230002	25330001	0.77523	0.478803	712
20	6450002	6550001	0.78737	0.478781	1007
2	20910002	21010001	0.74473	0.478762	1105
2	77650002	77750001	0.711111	0.47857	1136
2	77180002	77280001	0.721875	0.478293	1157
20	6710002	6810001	0.744564	0.478227	1355
3	29060002	29160001	0.786901	0.478217	1380
3	34180002	34280001	0.786717	0.478203	1309
1	77220002	77320001	0.730472	0.477676	1312
3	83840002	83940001	0.749862	0.477637	452
2	20920002	21020001	0.746889	0.477595	1034
2	77660002	77760001	0.717114	0.477461	1245
1	77480002	77580001	0.676345	0.477193	1393
3	84080002	84180001	0.76745	0.477192	313
2	77320002	77420001	0.778056	0.477186	1458
2	77690002	77790001	0.726076	0.476858	1478
2	77680002	77780001	0.733025	0.476345	1427
2	77170002	77270001	0.733323	0.476318	1123
5	43530002	43630001	0.724711	0.476275	1716
23	5940002	6040001	0.63263	0.47615	118
2	19950002	20050001	0.720697	0.475897	1310
4	75280002	75380001	0.638878	0.47529	889
3	58110002	58210001	0.77405	0.475197	784
11	4970002	5070001	0.734986	0.475086	891
20	7190002	7290001	0.676758	0.474952	1171
2	13700002	13800001	0.737571	0.474944	1130
3	80650002	80750001	0.755751	0.474883	851
3	57820002	57920001	0.747852	0.474855	817
3	84330002	84430001	0.782347	0.474821	432
11	2200002	2300001	0.748815	0.474707	650
2	19910002	20010001	0.693976	0.474675	1375
3	84320002	84420001	0.784288	0.474604	432
25	1490002	1590001	0.756795	0.474578	491
11	4960002	5060001	0.731817	0.474528	885
3	29160002	29260001	0.766316	0.474456	1529
3	29680002	29780001	0.679047	0.47445	1356
1	72830002	72930001	0.702525	0.474436	332
3	29670002	29770001	0.691456	0.474109	1299
3	84040002	84140001	0.771569	0.474082	410
3	28630002	28730001	0.890037	0.474042	767
20	6790002	6890001	0.760157	0.474035	1218
2	77050002	77150001	0.778764	0.474025	1223
4	90810002	90910001	0.711353	0.473817	51
1	25270002	25370001	0.746374	0.473794	1881
3	27870002	27970001	0.717757	0.473735	1221
3	49430002	49530001	0.7281	0.473585	868
11	18800002	18900001	0.735624	0.47351	658
5	43540002	43640001	0.716702	0.47346	1693
2	13690002	13790001	0.751979	0.473419	1177
5	58710002	58810001	0.708039	0.473373	1477
3	83850002	83950001	0.745225	0.473332	393
5	38310002	38410001	0.67026	0.473312	1208
29	570002	670001	0.713762	0.473229	122
2	77700002	77800001	0.717833	0.473002	1576
3	49420002	49520001	0.729052	0.472802	830
2	25260002	25360001	0.733731	0.472737	720
2	51300002	51400001	0.525415	0.47272	500
3	27970002	28070001	0.720739	0.472589	828
1	25280002	25380001	0.748091	0.472479	1876
3	28550002	28650001	0.862905	0.472421	1014
2	77570002	77670001	0.761557	0.472394	1087
3	84850002	84950001	0.658384	0.472219	490
3	48640002	48740001	0.782082	0.472067	674
20	6620002	6720001	0.745679	0.471798	1086
1	79040002	79140001	0.672492	0.471694	1260
2	77670002	77770001	0.712962	0.471687	1366
5	39920002	40020001	0.650017	0.471567	859
5	43460002	43560001	0.736383	0.471481	1573
20	6330002	6430001	0.755216	0.471438	1223
3	28950002	29050001	0.747202	0.471326	1446
1	75600002	75700001	0.569834	0.471202	123
1	32480002	32580001	0.705795	0.470932	964
2	77030002	77130001	0.787458	0.470826	1137
2	26280002	26380001	0.742504	0.470775	1090
20	6030002	6130001	0.776999	0.470714	990
4	75210002	75310001	0.576547	0.470701	969
3	28450002	28550001	0.757372	0.470664	839
5	40990002	41090001	0.617757	0.470651	676
2	77060002	77160001	0.777173	0.470605	1233
3	32950002	33050001	0.714974	0.470476	1121
2	59570002	59670001	0.772043	0.470352	1435
5	58860002	58960001	0.730621	0.470352	1361
1	80340002	80440001	0.693888	0.470348	1525
1	64030002	64130001	0.763357	0.470315	1155
1	75560002	75660001	0.568447	0.470311	146
1	32250002	32350001	0.716751	0.470159	791
3	98530002	98630001	0.691556	0.470087	1477
3	80890002	80990001	0.737679	0.47003	940
20	6760002	6860001	0.745279	0.469767	1441
3	49440002	49540001	0.722921	0.46949	872
3	49390002	49490001	0.727621	0.469477	807
5	38340002	38440001	0.62907	0.469422	1278
29	560002	660001	0.706212	0.469372	123
6	12720002	12820001	0.611868	0.469315	7
1	77240002	77340001	0.728353	0.468875	1302
3	28840002	28940001	0.758249	0.46887	847
23	6010002	6110001	0.643996	0.468566	74
2	77250002	77350001	0.704838	0.468529	1468
3	98450002	98550001	0.745835	0.468492	1330
20	5960002	6060001	0.763771	0.468429	1122
11	4690002	4790001	0.694793	0.468348	1262
2	25270002	25370001	0.699493	0.468327	700
3	48800002	48900001	0.69261	0.468043	511
1	95600002	95700001	0.740192	0.468024	563
2	94400002	94500001	0.539744	0.468003	720
3	58150002	58250001	0.73646	0.467884	904
3	57720002	57820001	0.771721	0.46785	1400
3	29660002	29760001	0.683123	0.467813	1346
20	6320002	6420001	0.750795	0.46779	1212
1	25290002	25390001	0.738685	0.467698	1838
2	19890002	19990001	0.694874	0.467641	1503
1	32230002	32330001	0.690232	0.467588	847
3	57710002	57810001	0.754748	0.467388	1479
3	84340002	84440001	0.767718	0.467331	432
3	84270002	84370001	0.76857	0.467263	400
1	32240002	32340001	0.700415	0.467258	832
1	75550002	75650001	0.559168	0.467199	169
2	59790002	59890001	0.68838	0.467121	1223
2	19960002	20060001	0.713066	0.467079	1344
3	29170002	29270001	0.770919	0.467033	1470
2	77270002	77370001	0.725377	0.466938	1501
3	28780002	28880001	0.781477	0.466836	872
4	90800002	90900001	0.718733	0.46679	88
2	77310002	77410001	0.769042	0.466755	1435
20	6040002	6140001	0.781624	0.46674	987
11	4880002	4980001	0.745356	0.466636	959
2	77160002	77260001	0.737643	0.46657	1133
20	5970002	6070001	0.759425	0.466539	1072
3	84050002	84150001	0.768908	0.46628	391
11	18790002	18890001	0.733237	0.466264	634
1	32260002	32360001	0.718117	0.466132	791
20	6020002	6120001	0.773133	0.466031	1000
2	78240002	78340001	0.676074	0.465925	1227
20	6660002	6760001	0.726549	0.46592	1188
20	6530002	6630001	0.762531	0.46582	930
3	49410002	49510001	0.717885	0.465802	821
3	48680002	48780001	0.774732	0.465581	532
20	6670002	6770001	0.7204	0.465545	1247
20	6780002	6880001	0.752554	0.465483	1226
3	58160002	58260001	0.736151	0.465404	898
20	6050002	6150001	0.785821	0.465402	963
2	59400002	59500001	0.74075	0.465355	1224
11	18780002	18880001	0.740378	0.465277	611
4	75350002	75450001	0.654783	0.465188	1083
3	48670002	48770001	0.785115	0.465135	543
2	77260002	77360001	0.710047	0.465103	1500
11	18770002	18870001	0.74305	0.465088	607
20	6310002	6410001	0.740934	0.464817	1184
3	97800002	97900001	0.763977	0.46466	922
11	18810002	18910001	0.712294	0.464652	668
2	18890002	18990001	0.683807	0.46464	1090
20	6680002	6780001	0.725931	0.464624	1348
3	57880002	57980001	0.755313	0.464614	731
27	270002	370001	0.640577	0.464555	267
3	34170002	34270001	0.782382	0.464518	1309
2	59410002	59510001	0.735634	0.464406	1243
2	59860002	59960001	0.71812	0.464317	1370
29	550002	650001	0.694199	0.464317	134
20	6700002	6800001	0.731997	0.464305	1361
3	28560002	28660001	0.86965	0.464261	1027
3	80870002	80970001	0.744665	0.464218	840
20	6690002	6790001	0.724326	0.464159	1396
1	75570002	75670001	0.571425	0.464117	135
2	51290002	51390001	0.523391	0.464067	494
3	34150002	34250001	0.787452	0.463967	1278
1	77290002	77390001	0.723687	0.463916	1245
3	49450002	49550001	0.720726	0.4639	905
2	77440002	77540001	0.740438	0.463894	1171
2	13670002	13770001	0.741172	0.463732	1134
2	21120002	21220001	0.742806	0.463708	1171
3	29650002	29750001	0.690672	0.463661	1362
3	27860002	27960001	0.682764	0.463589	1207
3	80910002	81010001	0.692718	0.463566	1032
3	98460002	98560001	0.748919	0.463472	1384
20	6010002	6110001	0.769609	0.46343	964
2	25280002	25380001	0.681964	0.46341	698
1	80400002	80500001	0.682574	0.463359	1645
3	28580002	28680001	0.873627	0.46333	1014
1	95610002	95710001	0.698375	0.463212	615
20	5950002	6050001	0.761815	0.463196	1183
11	18610002	18710001	0.71166	0.462736	951
1	14840002	14940001	0.68755	0.462732	1206
1	77210002	77310001	0.700893	0.462731	1306
1	32280002	32380001	0.737276	0.462695	789
20	5940002	6040001	0.759115	0.462563	1174
1	75580002	75680001	0.567696	0.462554	143
3	80880002	80980001	0.737921	0.462534	870
20	6770002	6870001	0.749749	0.46253	1354
20	6460002	6560001	0.772257	0.462488	999
2	77070002	77170001	0.770846	0.462345	1302
3	29010002	29110001	0.764714	0.462138	1725
11	9300002	9400001	0.740029	0.462045	1205
3	58100002	58200001	0.7617	0.461957	848
2	13650002	13750001	0.736012	0.461935	1144
1	72640002	72740001	0.769619	0.461931	411
3	48630002	48730001	0.761271	0.461928	730
2	77190002	77290001	0.705224	0.461919	1213
3	49640002	49740001	0.65206	0.461885	1003
15	2920002	3020001	0.693707	0.461869	629
13	3750002	3850001	0.717036	0.461716	1273
1	32270002	32370001	0.726831	0.461693	796
2	59580002	59680001	0.76384	0.461634	1477
2	77230002	77330001	0.692764	0.461507	1472
1	77420002	77520001	0.717937	0.461335	1289
1	93780002	93880001	0.64579	0.461335	796
3	58170002	58270001	0.729973	0.461157	942
5	43450002	43550001	0.713139	0.461002	1535
5	41160002	41260001	0.605225	0.460874	425
20	7180002	7280001	0.64827	0.460749	1203
3	29340002	29440001	0.728142	0.460748	1486
11	2190002	2290001	0.734624	0.460721	638
3	28960002	29060001	0.739803	0.460714	1523
3	28570002	28670001	0.867413	0.460703	1028
2	13710002	13810001	0.71258	0.460663	1130
3	28770002	28870001	0.782316	0.460643	876
2	77290002	77390001	0.734149	0.460636	1499
2	77140002	77240001	0.745446	0.460581	1131
11	2220002	2320001	0.67403	0.460494	619
20	5980002	6080001	0.75581	0.460427	1028
1	77300002	77400001	0.719614	0.460238	1317
1	75590002	75690001	0.555334	0.460055	131
2	77020002	77120001	0.77969	0.460035	1032
3	48690002	48790001	0.764655	0.460024	511
3	28440002	28540001	0.743139	0.460016	829
29	530002	630001	0.682849	0.459987	136
29	540002	640001	0.682849	0.459987	136
3	84060002	84160001	0.762128	0.459955	367
2	18910002	19010001	0.665209	0.459948	1345
3	83860002	83960001	0.736777	0.459917	343
2	18520002	18620001	0.736854	0.459879	849
1	78810002	78910001	0.794729	0.459826	1184
2	13680002	13780001	0.739363	0.459826	1152
4	75260002	75360001	0.600644	0.459824	838
1	32220002	32320001	0.668639	0.459769	835
11	18820002	18920001	0.683542	0.459729	691
2	13660002	13760001	0.738407	0.459679	1088
3	32810002	32910001	0.707338	0.459608	1112
2	24480002	24580001	0.705376	0.459465	1794
3	28760002	28860001	0.780277	0.459399	891
13	3740002	3840001	0.712505	0.459314	1300
2	26270002	26370001	0.703555	0.459221	1095
1	67870002	67970001	0.67041	0.459213	1407
3	29690002	29790001	0.645665	0.459179	1374
20	7240002	7340001	0.626123	0.458979	977
2	21070002	21170001	0.701808	0.458956	1120
2	26290002	26390001	0.751067	0.45895	1148
2	77430002	77530001	0.752539	0.458813	1195
2	13640002	13740001	0.721779	0.458781	1100
3	29330002	29430001	0.722574	0.458776	1491
3	27980002	28080001	0.713041	0.458566	820
3	49600002	49700001	0.722844	0.458499	827
3	28790002	28890001	0.798491	0.458441	824
1	78790002	78890001	0.764845	0.458382	1345
2	94380002	94480001	0.534247	0.458377	832
11	18760002	18860001	0.739324	0.458317	571
3	29020002	29120001	0.767996	0.458317	1644
2	77200002	77300001	0.6915	0.458256	1297
11	4980002	5080001	0.732625	0.45824	940
3	48780002	48880001	0.706139	0.458209	519
11	18620002	18720001	0.725017	0.458189	915
3	58180002	58280001	0.720437	0.458042	1013
20	6300002	6400001	0.73597	0.458029	1183
2	94410002	94510001	0.525817	0.45797	671
2	61880002	61980001	0.704648	0.457969	1638
3	28750002	28850001	0.783587	0.457882	875
3	80640002	80740001	0.730098	0.457706	932
2	77240002	77340001	0.694043	0.457659	1493
3	28130002	28230001	0.770641	0.457635	1118
3	27960002	28060001	0.711386	0.45762	876
3	28340002	28440001	0.725108	0.457545	796
3	80920002	81020001	0.66524	0.457524	1014
3	57730002	57830001	0.755445	0.457473	1323
5	40030002	40130001	0.808425	0.457442	743
29	520002	620001	0.682623	0.457385	137
2	94390002	94490001	0.537892	0.457373	762
2	18530002	18630001	0.732435	0.457315	927
1	78770002	78870001	0.751718	0.457311	1468
20	6650002	6750001	0.718477	0.457304	1125
3	34160002	34260001	0.784779	0.45727	1317
3	29350002	29450001	0.719476	0.457219	1479
20	6810002	6910001	0.729191	0.457212	1229
3	57810002	57910001	0.742601	0.457089	839
2	77710002	77810001	0.689955	0.457065	1610
2	77080002	77180001	0.773901	0.456944	1313
1	25300002	25400001	0.700471	0.456727	1840
11	9290002	9390001	0.694297	0.456715	1220
1	32490002	32590001	0.659197	0.456703	964
4	90680002	90780001	0.754399	0.456693	930
2	77150002	77250001	0.736699	0.456661	1096
1	80330002	80430001	0.655004	0.456658	1437
2	77300002	77400001	0.746979	0.456515	1440
3	49210002	49310001	0.591847	0.456439	936
4	90690002	90790001	0.7558	0.456425	841
13	5950002	6050001	0.748077	0.456401	1118
20	6630002	6730001	0.729309	0.45632	1122
2	77450002	77550001	0.7418	0.45631	1128
1	77250002	77350001	0.712358	0.456243	1291
20	6060002	6160001	0.784479	0.456204	1000
1	77410002	77510001	0.730504	0.455996	1306
3	84770002	84870001	0.742026	0.455933	730
1	75490002	75590001	0.536348	0.455834	190
4	90710002	90810001	0.755174	0.455748	623
3	29000002	29100001	0.749894	0.455732	1727
27	260002	360001	0.635488	0.4557	202
1	64150002	64250001	0.585588	0.455597	970
1	64020002	64120001	0.751442	0.455581	1163
20	6280002	6380001	0.735764	0.455568	1196
3	29640002	29740001	0.681444	0.455564	1410
3	97810002	97910001	0.755961	0.455443	949
2	61870002	61970001	0.701173	0.455372	1664
5	38300002	38400001	0.636911	0.455363	1153
13	5940002	6040001	0.74815	0.455345	1151
3	57700002	57800001	0.733284	0.455343	1524
3	36640002	36740001	0.773832	0.455315	582
3	49120002	49220001	0.634707	0.45525	811
20	6070002	6170001	0.781775	0.455108	1037
11	18830002	18930001	0.64959	0.455034	692
15	3140002	3240001	0.642022	0.454969	912
3	97830002	97930001	0.755274	0.454946	866
3	58090002	58190001	0.750456	0.454914	885
3	29320002	29420001	0.714303	0.4549	1417
20	6640002	6740001	0.729513	0.454806	1122
20	6290002	6390001	0.736964	0.454686	1150
3	29050002	29150001	0.767564	0.454562	1452
3	57790002	57890001	0.745836	0.454487	954
3	97820002	97920001	0.754034	0.454421	927
3	84520002	84620001	0.755655	0.454242	661
5	39450002	39550001	0.74186	0.454209	704
3	29300002	29400001	0.711753	0.454204	1378
1	75480002	75580001	0.521628	0.454185	179
1	75540002	75640001	0.54911	0.454135	171
2	14070002	14170001	0.73237	0.454109	2457
29	510002	610001	0.681211	0.454087	138
23	6020002	6120001	0.634217	0.454064	65
2	20930002	21030001	0.699599	0.454046	1050
1	43400002	43500001	0.728047	0.453952	1070
2	77460002	77560001	0.725008	0.453864	1038
3	48710002	48810001	0.73334	0.453807	561
3	28980002	29080001	0.730828	0.453763	1648
4	90700002	90800001	0.748668	0.453672	694
5	43550002	43650001	0.671206	0.453588	1603
2	59390002	59490001	0.732658	0.453536	1165
3	73030002	73130001	0.638551	0.453461	520
1	75520002	75620001	0.540332	0.453445	178
3	84350002	84450001	0.760899	0.453405	457
6	12690002	12790001	0.723027	0.453399	414
3	29310002	29410001	0.710427	0.453306	1413
3	28990002	29090001	0.741454	0.453124	1711
3	98540002	98640001	0.648071	0.453115	1437
5	39440002	39540001	0.714609	0.453099	782
2	59870002	59970001	0.693811	0.453084	1402
20	6000002	6100001	0.75813	0.453077	950
20	5990002	6090001	0.754296	0.453031	995
1	75510002	75610001	0.537554	0.453011	181
1	78760002	78860001	0.733485	0.452975	1485
3	34140002	34240001	0.770991	0.452858	1272
4	62940002	63040001	0.763268	0.452808	649
5	58700002	58800001	0.651838	0.452644	1475
11	4700002	4800001	0.667306	0.452635	1293
2	77380002	77480001	0.735493	0.452598	1577
3	57800002	57900001	0.740885	0.452568	930
3	36650002	36750001	0.759212	0.452506	588
1	78800002	78900001	0.779632	0.452478	1270
1	77490002	77590001	0.634384	0.452369	1390
11	18600002	18700001	0.686582	0.452353	932
2	18510002	18610001	0.72952	0.452289	835
2	77130002	77230001	0.739966	0.452272	1132
20	6500002	6600001	0.753783	0.452171	992
3	90260002	90360001	0.670381	0.452133	560
3	97780002	97880001	0.727808	0.452102	960
3	80940002	81040001	0.641313	0.45192	1078
3	29280002	29380001	0.714159	0.451913	1295
3	29180002	29280001	0.761819	0.45186	1481
3	57690002	57790001	0.702725	0.451799	1589
11	18840002	18940001	0.634849	0.451772	677
2	59380002	59480001	0.719949	0.451581	1142
1	67880002	67980001	0.669365	0.451539	1444
1	43410002	43510001	0.717031	0.450946	1042
2	77090002	77190001	0.757562	0.450894	1284
20	6080002	6180001	0.761749	0.450862	1123
2	77280002	77380001	0.724881	0.450802	1511
3	29220002	29320001	0.749328	0.450788	1336
3	80930002	81030001	0.646117	0.450733	1057
1	73460002	73560001	0.572571	0.450696	971
4	90790002	90890001	0.702264	0.450608	111
1	78780002	78880001	0.752989	0.450563	1372
3	28970002	29070001	0.723311	0.450562	1585
3	29290002	29390001	0.707546	0.450486	1299
1	94740002	94840001	0.713462	0.450454	426
3	29240002	29340001	0.737403	0.450438	1298
2	94370002	94470001	0.524388	0.450436	853
25	1480002	1580001	0.709705	0.450422	622
1	62990002	63090001	0.773266	0.45031	1158
3	97790002	97890001	0.742201	0.450189	935
3	90950002	91050001	0.694624	0.449774	1338
2	77210002	77310001	0.681296	0.449751	1427
2	78230002	78330001	0.655762	0.449721	1205
1	73450002	73550001	0.578007	0.449693	948
3	90270002	90370001	0.677646	0.449548	572
1	73440002	73540001	0.577721	0.44947	860
3	28430002	28530001	0.725862	0.449406	772
4	62930002	63030001	0.755994	0.449388	695
3	34190002	34290001	0.759567	0.449359	1393
11	4990002	5090001	0.723292	0.449263	953
5	38350002	38450001	0.58949	0.4492	1271
2	77400002	77500001	0.733833	0.449123	1482
2	77110002	77210001	0.746818	0.449005	1205
2	77330002	77430001	0.759089	0.448893	1424
3	57740002	57840001	0.733932	0.448885	1281
1	25260002	25360001	0.683512	0.448875	1880
3	32800002	32900001	0.671835	0.448821	1160
3	23660002	23760001	0.621315	0.448736	1018
11	4450002	4550001	0.647594	0.448724	1019
3	28620002	28720001	0.877101	0.448717	880
1	75530002	75630001	0.541632	0.448622	178
2	59780002	59880001	0.66096	0.448596	1256
1	94730002	94830001	0.718882	0.448593	443
2	59590002	59690001	0.741827	0.448528	1458
1	87910002	88010001	0.690873	0.448523	1241
1	67860002	67960001	0.640846	0.44841	1339
5	40980002	41080001	0.573483	0.448399	664
4	75270002	75370001	0.599371	0.44838	846
3	23640002	23740001	0.615933	0.448372	1119
5	39910002	40010001	0.611967	0.44837	870
3	25660002	25760001	0.632943	0.448325	947
2	47210002	47310001	0.696522	0.448268	1777
3	83710002	83810001	0.657012	0.448267	457
2	61890002	61990001	0.698314	0.448227	1602
3	36630002	36730001	0.777746	0.448201	590
5	58870002	58970001	0.679556	0.448177	1370
3	98440002	98540001	0.715941	0.448161	1291
20	6490002	6590001	0.753164	0.448149	1006
11	4710002	4810001	0.669345	0.448146	1348
2	77410002	77510001	0.730782	0.448073	1332
3	25670002	25770001	0.618634	0.448049	949
3	29210002	29310001	0.754243	0.448004	1310
25	1530002	1630001	0.69078	0.447935	809
1	75500002	75600001	0.532536	0.447792	185
2	78360002	78460001	0.601958	0.447788	711
3	37000002	37100001	0.622849	0.447628	782
3	28730002	28830001	0.787217	0.447564	850
13	5960002	6060001	0.717041	0.447456	1184
1	77280002	77380001	0.726867	0.447433	1211
13	5930002	6030001	0.705959	0.447389	1126
3	48770002	48870001	0.712563	0.447339	541
1	73030002	73130001	0.647084	0.447313	375
3	28830002	28930001	0.744974	0.447282	805
20	6270002	6370001	0.724298	0.446837	1229
3	28590002	28690001	0.874631	0.446804	987
4	90670002	90770001	0.736545	0.446625	965
27	5120002	5220001	0.53004	0.446516	94
3	57920002	58020001	0.768861	0.446483	818
27	5110002	5210001	0.528898	0.446478	110
3	58250002	58350001	0.711179	0.446473	1072
3	23330002	23430001	0.570991	0.446469	879
2	77010002	77110001	0.777827	0.446465	971
2	58000002	58100001	0.738865	0.446448	1319
3	57780002	57880001	0.749424	0.446421	961
2	77560002	77660001	0.734461	0.446334	1142
20	7170002	7270001	0.616213	0.446328	1205
11	18630002	18730001	0.702369	0.446305	880
3	48700002	48800001	0.767067	0.446137	506
2	77100002	77200001	0.749778	0.446063	1244
2	51310002	51410001	0.499177	0.445952	497
1	55290002	55390001	0.567616	0.44583	444
29	580002	680001	0.686687	0.445785	93
3	29190002	29290001	0.75949	0.445739	1445
2	25220002	25320001	0.734861	0.445618	714
20	6510002	6610001	0.749203	0.445482	954
3	32960002	33060001	0.685703	0.445457	1131
2	77220002	77320001	0.673394	0.445432	1432
3	48760002	48860001	0.706992	0.445354	547
29	480002	580001	0.655536	0.445291	50
2	94460002	94560001	0.480494	0.445246	593
1	93770002	93870001	0.636819	0.445152	788
3	84590002	84690001	0.726409	0.444952	592
2	77350002	77450001	0.747743	0.444947	1547
3	48720002	48820001	0.72281	0.444904	583
1	73430002	73530001	0.573804	0.444683	827
3	84530002	84630001	0.746899	0.444678	632
2	47220002	47320001	0.693095	0.44458	1757
1	75470002	75570001	0.514289	0.444497	186
1	14830002	14930001	0.663214	0.444469	1223
6	12700002	12800001	0.745743	0.44445	281
1	74160002	74260001	0.554371	0.444417	113
2	77340002	77440001	0.756081	0.444394	1469
1	70530002	70630001	0.652232	0.444378	1265
20	6480002	6580001	0.758592	0.444282	1020
3	37010002	37110001	0.645124	0.444236	815
25	1360002	1460001	0.645629	0.444146	913
24	6380002	6480001	0.464423	0.443937	7
24	6390002	6490001	0.464423	0.443937	7
3	58220002	58320001	0.690933	0.443929	1054
3	57930002	58030001	0.763896	0.443808	856
2	77390002	77490001	0.733984	0.443754	1519
28	5110002	5210001	0.589891	0.443677	112
1	72820002	72920001	0.652145	0.443642	354
2	77120002	77220001	0.747726	0.443533	1171
3	36620002	36720001	0.783672	0.443407	606
2	18880002	18980001	0.65638	0.443354	954
2	77470002	77570001	0.705284	0.443157	1007
3	28540002	28640001	0.836802	0.443135	971
3	23650002	23750001	0.619128	0.442992	1026
1	67890002	67990001	0.649331	0.442939	1463
2	47200002	47300001	0.688625	0.442873	1723
2	78860002	78960001	0.565961	0.442824	1215
20	6470002	6570001	0.759355	0.442816	1012
2	58010002	58110001	0.737528	0.442799	1239
20	6820002	6920001	0.703566	0.442791	1131
3	29260002	29360001	0.716606	0.44276	1309
1	94710002	94810001	0.730624	0.442731	464
1	41610002	41710001	0.732463	0.442724	561
1	79050002	79150001	0.641295	0.442723	1362
3	29250002	29350001	0.719481	0.442679	1324
3	29040002	29140001	0.760094	0.442665	1498
2	14060002	14160001	0.685073	0.44266	2521
2	51280002	51380001	0.502341	0.442634	495
1	77200002	77300001	0.677568	0.442613	1300
3	49380002	49480001	0.659969	0.442559	841
3	80620002	80720001	0.694858	0.442557	960
3	58200002	58300001	0.699001	0.442528	1042
2	13630002	13730001	0.706913	0.442457	1057
2	54520002	54620001	0.787674	0.442184	963
11	10630002	10730001	0.628172	0.442157	1099
3	29270002	29370001	0.708224	0.442153	1320
3	48790002	48890001	0.693226	0.442131	540
1	72650002	72750001	0.741267	0.442111	460
3	28600002	28700001	0.87325	0.442107	939
3	83920002	84020001	0.754983	0.442104	420
4	55640002	55740001	0.664472	0.442073	1037
4	75360002	75460001	0.593505	0.442059	1149
3	90250002	90350001	0.658875	0.44197	627
4	75200002	75300001	0.541382	0.441871	952
3	48620002	48720001	0.719325	0.441869	798
1	25310002	25410001	0.650975	0.441791	1855
13	3760002	3860001	0.684924	0.441724	1273
3	29030002	29130001	0.755305	0.441703	1568
3	29230002	29330001	0.734673	0.441649	1301
11	4720002	4820001	0.646696	0.441629	1352
11	2180002	2280001	0.684078	0.441613	630
2	25290002	25390001	0.644962	0.441576	729
27	280002	380001	0.619242	0.441511	297
2	19880002	19980001	0.657491	0.441478	1564
2	61860002	61960001	0.688937	0.441467	1682
3	57750002	57850001	0.728819	0.441368	1221
13	3730002	3830001	0.701771	0.441346	1333
2	26260002	26360001	0.671084	0.44124	1077
2	24470002	24570001	0.679719	0.441211	1818
3	29700002	29800001	0.606864	0.441171	1419
3	97840002	97940001	0.754373	0.441169	820
3	28740002	28840001	0.780898	0.441136	900
11	9080002	9180001	0.646953	0.44101	1193
1	32210002	32310001	0.630389	0.440954	851
11	18750002	18850001	0.722389	0.44093	586
3	23110002	23210001	0.59659	0.440893	1168
4	62950002	63050001	0.759979	0.440815	612
2	40850002	40950001	0.566023	0.440777	1731
1	14850002	14950001	0.6453	0.440647	1263
3	29200002	29300001	0.757299	0.440632	1365
1	70520002	70620001	0.640725	0.440586	1360
11	9310002	9410001	0.701015	0.440576	1229
3	48750002	48850001	0.712583	0.440573	551
28	5120002	5220001	0.547766	0.440562	93
6	12790002	12890001	0.673529	0.440492	426
2	19970002	20070001	0.682115	0.440467	1353
2	24490002	24590001	0.6557	0.440439	1783
3	57760002	57860001	0.733663	0.440435	1119
2	80710002	80810001	0.629009	0.440293	1007
3	90940002	91040001	0.68547	0.440226	1390
2	21060002	21160001	0.665122	0.440175	1151
20	5930002	6030001	0.70782	0.440149	1192
2	35830002	35930001	0.771252	0.44013	846
34	1210002	1310001	0.688116	0.4401	494
1	95590002	95690001	0.730705	0.440013	509
2	77360002	77460001	0.736396	0.439932	1600
3	84600002	84700001	0.732921	0.439904	573
3	80630002	80730001	0.704255	0.439866	970
3	90960002	91060001	0.699258	0.439859	1300
1	80660002	80760001	0.737061	0.439816	1772
34	1220002	1320001	0.686835	0.439745	492
3	84070002	84170001	0.753805	0.439705	330
2	77420002	77520001	0.728363	0.439692	1244
20	6090002	6190001	0.749148	0.439687	1135
4	62850002	62950001	0.742689	0.439679	919
1	80410002	80510001	0.633979	0.439671	1637
3	57910002	58010001	0.765818	0.439576	790
2	57990002	58090001	0.731304	0.439505	1326
3	29360002	29460001	0.685971	0.439505	1490
2	18540002	18640001	0.740554	0.439416	895
4	62920002	63020001	0.749546	0.439415	671
20	6520002	6620001	0.748257	0.439393	970
2	78840002	78940001	0.606327	0.439339	1442
1	74090002	74190001	0.528813	0.43933	104
3	50030002	50130001	0.655751	0.439304	1149
1	70510002	70610001	0.648258	0.439212	1420
1	41600002	41700001	0.72248	0.439195	542
1	77260002	77360001	0.703429	0.439189	1239
6	12800002	12900001	0.655511	0.439189	510
25	1540002	1640001	0.68132	0.439144	942
1	79080002	79180001	0.665975	0.439065	1590
3	28120002	28220001	0.760513	0.439044	1076
3	73040002	73140001	0.604662	0.438992	527
3	25680002	25780001	0.591007	0.43889	930
3	28010002	28110001	0.679279	0.438881	915
3	37020002	37120001	0.635393	0.438854	863
2	26310002	26410001	0.761424	0.438813	1218
3	23320002	23420001	0.546113	0.438737	963
1	87920002	88020001	0.687983	0.43872	1278
1	79060002	79160001	0.639503	0.438716	1471
11	10640002	10740001	0.640431	0.438716	1041
11	4870002	4970001	0.696494	0.438592	996
1	78750002	78850001	0.686173	0.438567	1495
3	57770002	57870001	0.738724	0.438515	1046
25	1470002	1570001	0.671026	0.438497	750
2	47170002	47270001	0.67973	0.438479	1650
3	80950002	81050001	0.627195	0.438469	1144
3	58210002	58310001	0.69155	0.438367	1040
3	23120002	23220001	0.577633	0.438257	1158
1	41620002	41720001	0.742861	0.438238	565
2	77000002	77100001	0.772396	0.438214	945
5	38290002	38390001	0.602381	0.438208	1115
11	2010002	2110001	0.665896	0.438203	1128
2	94420002	94520001	0.498972	0.438203	674
2	13620002	13720001	0.704919	0.438125	1048
1	80650002	80750001	0.739773	0.438098	1816
2	78830002	78930001	0.609784	0.438062	1527
1	75460002	75560001	0.510067	0.43792	173
3	58260002	58360001	0.709993	0.437907	1095
1	79090002	79190001	0.671578	0.437885	1662
2	21130002	21230001	0.696791	0.437878	1153
1	94720002	94820001	0.717411	0.437873	460
3	73020002	73120001	0.645358	0.437845	546
2	13720002	13820001	0.665874	0.437835	1143
2	26300002	26400001	0.751178	0.437646	1199
4	62820002	62920001	0.733505	0.437638	1154
5	43560002	43660001	0.634355	0.437567	1554
2	58020002	58120001	0.696006	0.437494	1230
1	74140002	74240001	0.54131	0.437308	104
11	18590002	18690001	0.665208	0.437307	932
27	290002	390001	0.615421	0.437262	297
3	97850002	97950001	0.759212	0.437254	760
1	77270002	77370001	0.714451	0.437242	1196
2	59630002	59730001	0.689606	0.437132	1433
2	79150002	79250001	0.624703	0.437119	796
2	47180002	47280001	0.680364	0.437109	1708
2	61850002	61950001	0.674819	0.437063	1700
2	94430002	94530001	0.490835	0.436979	679
2	40840002	40940001	0.555384	0.436977	1747
3	46380002	46480001	0.662813	0.436902	1192
2	59600002	59700001	0.724629	0.436885	1435
11	18850002	18950001	0.601202	0.436811	659
2	20940002	21040001	0.641723	0.436745	1038
11	9110002	9210001	0.650417	0.436689	1114
2	26350002	26450001	0.77798	0.436685	1208
1	79070002	79170001	0.641681	0.436655	1527
1	32500002	32600001	0.621976	0.436642	954
5	58690002	58790001	0.616501	0.436552	1457
3	84580002	84680001	0.717601	0.436524	591
11	2020002	2120001	0.674619	0.436506	1117
3	90280002	90380001	0.682034	0.436482	601
3	29630002	29730001	0.661275	0.436311	1471
1	75440002	75540001	0.517487	0.436293	148
2	18920002	19020001	0.60775	0.436233	1409
27	5100002	5200001	0.519116	0.436167	122
4	90660002	90760001	0.699711	0.436068	1042
2	59190002	59290001	0.730351	0.436058	178
1	74210002	74310001	0.557878	0.436014	117
3	97770002	97870001	0.698768	0.436006	945
1	70500002	70600001	0.633909	0.435942	1520
20	6830002	6930001	0.69716	0.435939	1113
1	42870002	42970001	0.687046	0.435938	928
3	49650002	49750001	0.607686	0.435935	1000
3	90930002	91030001	0.667732	0.435892	1362
1	70490002	70590001	0.624904	0.435752	1601
1	79110002	79210001	0.672261	0.435729	1736
1	80640002	80740001	0.730319	0.435672	1864
2	26360002	26460001	0.763939	0.43567	1206
2	78820002	78920001	0.624674	0.435604	1556
3	29620002	29720001	0.659389	0.435588	1468
3	84410002	84510001	0.773465	0.435539	483
13	12240002	12340001	0.634548	0.435501	1520
1	14860002	14960001	0.631253	0.435457	1334
13	12220002	12320001	0.643732	0.435406	1400
1	63040002	63140001	0.611728	0.435373	1314
1	74100002	74200001	0.522158	0.435126	108
3	37060002	37160001	0.622877	0.435077	1093
3	49110002	49210001	0.627502	0.435063	921
2	77720002	77820001	0.654178	0.435053	1619
1	41590002	41690001	0.713059	0.435048	536
2	47190002	47290001	0.677394	0.434946	1717
11	9070002	9170001	0.633988	0.434944	1223
2	61840002	61940001	0.654142	0.434747	1703
3	28810002	28910001	0.755852	0.434722	764
2	18930002	19030001	0.594513	0.43472	1437
23	5930002	6030001	0.600796	0.434696	131
4	62860002	62960001	0.738151	0.434692	904
2	78850002	78950001	0.587621	0.434672	1344
11	18720002	18820001	0.693167	0.434581	596
11	9280002	9380001	0.667199	0.434536	1226
3	58190002	58290001	0.700676	0.434535	1031
2	18940002	19040001	0.594676	0.434468	1466
2	26340002	26440001	0.785722	0.434464	1221
3	28610002	28710001	0.872434	0.434461	944
11	9090002	9190001	0.647416	0.434443	1170
2	35840002	35940001	0.770358	0.43444	907
2	21040002	21140001	0.623469	0.434439	1105
3	57890002	57990001	0.743686	0.434289	746
13	12250002	12350001	0.616137	0.434287	1558
2	78810002	78910001	0.620084	0.43424	1610
2	77370002	77470001	0.726095	0.434223	1603
2	51320002	51420001	0.498672	0.434192	493
1	95070002	95170001	0.591108	0.434099	562
3	23100002	23200001	0.611735	0.43409	1167
2	77510002	77610001	0.672449	0.434051	1146
2	49350002	49450001	0.667679	0.434038	954
1	75450002	75550001	0.511427	0.433989	158
3	28720002	28820001	0.774283	0.433893	798
2	59200002	59300001	0.711576	0.433885	217
1	79100002	79200001	0.668318	0.433881	1690
1	73470002	73570001	0.555624	0.433825	1019
3	23670002	23770001	0.608555	0.433801	1044
1	42930002	43030001	0.662627	0.433723	528
5	43440002	43540001	0.657489	0.43371	1549
13	5920002	6020001	0.656737	0.433696	1149
3	50060002	50160001	0.59758	0.433682	1126
2	19980002	20080001	0.673423	0.433661	1389
13	3770002	3870001	0.670222	0.433638	1181
1	32200002	32300001	0.620875	0.433584	834
1	74220002	74320001	0.555498	0.433448	117
1	73420002	73520001	0.563261	0.43343	752
4	90720002	90820001	0.729862	0.433371	557
3	73010002	73110001	0.668232	0.43335	573
3	49590002	49690001	0.728031	0.433306	797
2	40830002	40930001	0.56293	0.433197	1705
1	75760002	75860001	0.567953	0.433173	167
2	59610002	59710001	0.708666	0.433048	1458
1	64010002	64110001	0.738757	0.43302	1150
2	54410002	54510001	0.629387	0.432954	1068
1	94750002	94850001	0.69264	0.432939	403
2	18950002	19050001	0.598817	0.432877	1472
11	2230002	2330001	0.620607	0.432851	595
13	3720002	3820001	0.695126	0.43285	1389
2	25960002	26060001	0.629342	0.432737	1061
3	58240002	58340001	0.700542	0.432638	1052
5	41170002	41270001	0.590086	0.432617	422
1	74170002	74270001	0.558567	0.432585	118
1	74840002	74940001	0.544045	0.432567	81
3	49460002	49560001	0.713274	0.432547	914
4	62960002	63060001	0.756679	0.432505	567
4	24410002	24510001	0.636644	0.432438	49
1	95060002	95160001	0.597296	0.432329	550
5	39430002	39530001	0.677985	0.432163	821
11	18640002	18740001	0.686559	0.432142	829
3	29610002	29710001	0.64045	0.432066	1443
3	84360002	84460001	0.747724	0.432063	481
3	78590002	78690001	0.692418	0.432029	875
11	9060002	9160001	0.631636	0.432021	1302
1	42860002	42960001	0.68252	0.432009	999
13	12230002	12330001	0.637919	0.431953	1453
2	25950002	26050001	0.630838	0.431934	1083
11	9100002	9200001	0.648435	0.431855	1138
3	23310002	23410001	0.543491	0.431716	1024
28	5100002	5200001	0.589241	0.431652	128
13	5970002	6070001	0.659399	0.431644	1228
2	59880002	59980001	0.646161	0.431545	1468
2	14050002	14150001	0.645	0.43148	2483
20	13480002	13580001	0.63939	0.431431	647
2	54430002	54530001	0.682877	0.431327	1053
1	93760002	93860001	0.650122	0.4313	790
3	55210002	55310001	0.603405	0.431266	1350
2	77500002	77600001	0.669999	0.431236	1023
1	80630002	80730001	0.716586	0.431216	1862
13	7610002	7710001	0.67694	0.431163	1520
3	73050002	73150001	0.58762	0.431142	517
1	49920002	50020001	0.661127	0.431099	1574
1	78000002	78100001	0.675899	0.431017	715
1	70480002	70580001	0.608923	0.430908	1677
1	80670002	80770001	0.726367	0.430844	1703
11	2000002	2100001	0.642728	0.430789	1143
3	46370002	46470001	0.649159	0.430737	1151
3	90200002	90300001	0.654799	0.43065	779
3	48740002	48840001	0.709532	0.430616	589
3	50040002	50140001	0.655298	0.430555	1181
13	5910002	6010001	0.648469	0.43054	1121
27	310002	410001	0.628301	0.43052	358
27	320002	420001	0.628301	0.43052	358
2	59620002	59720001	0.689125	0.430422	1459
3	78580002	78680001	0.69115	0.430394	874
1	74020002	74120001	0.546866	0.430287	100
5	43570002	43670001	0.605372	0.430213	1500
11	5000002	5100001	0.715017	0.430195	946
1	74150002	74250001	0.540594	0.430194	108
2	72540002	72640001	0.626853	0.430128	551
3	28820002	28920001	0.739717	0.430117	798
1	75300002	75400001	0.530716	0.430102	72
1	43420002	43520001	0.708639	0.43009	963
2	78370002	78470001	0.561193	0.430066	741
2	25970002	26070001	0.612917	0.43005	1006
2	26320002	26420001	0.770207	0.430019	1196
2	47230002	47330001	0.686757	0.430017	1734
1	75290002	75390001	0.540999	0.429958	81
5	34740002	34840001	0.690997	0.429869	776
13	7620002	7720001	0.697332	0.429842	1526
3	90210002	90310001	0.653765	0.429809	780
2	21050002	21150001	0.645079	0.429755	1124
28	5130002	5230001	0.487998	0.429742	87
25	1370002	1470001	0.624494	0.429687	938
2	59370002	59470001	0.681094	0.429659	1060
2	79140002	79240001	0.607772	0.42962	723
15	4730002	4830001	0.639342	0.429594	1029
1	72620002	72720001	0.742389	0.429579	437
13	12200002	12300001	0.642609	0.429523	1424
1	74810002	74910001	0.540061	0.42951	109
3	50050002	50150001	0.627788	0.429484	1195
11	18740002	18840001	0.713566	0.429412	577
25	1350002	1450001	0.621053	0.429404	953
6	12550002	12650001	0.669258	0.429401	979
2	20620002	20720001	0.74805	0.429385	728
5	35160002	35260001	0.627061	0.429354	1194
3	27850002	27950001	0.62017	0.429343	1237
24	1130002	1230001	0.633428	0.429339	1420
1	41580002	41680001	0.701266	0.429334	510
3	32970002	33070001	0.659047	0.429314	1091
13	12210002	12310001	0.633235	0.429299	1377
3	90970002	91070001	0.713155	0.429229	1313
2	78220002	78320001	0.629	0.4292	1159
3	49370002	49470001	0.598687	0.429118	883
3	23130002	23230001	0.563684	0.429071	1171
1	74230002	74330001	0.559851	0.42907	109
1	77360002	77460001	0.701373	0.429	1424
1	74850002	74950001	0.550441	0.428984	83
2	77520002	77620001	0.676488	0.428944	1236
3	11830002	11930001	0.704434	0.428815	426
3	84610002	84710001	0.724049	0.428778	534
4	85040002	85140001	0.64687	0.428728	2261
3	48610002	48710001	0.695373	0.428709	868
3	90890002	90990001	0.629466	0.428592	1270
20	2910002	3010001	0.632793	0.428579	1526
3	98430002	98530001	0.695468	0.428576	1226
4	62830002	62930001	0.733577	0.428535	1055
2	49360002	49460001	0.663307	0.428527	908
2	40800002	40900001	0.583729	0.428503	1719
20	13460002	13560001	0.637287	0.42849	799
1	74820002	74920001	0.538918	0.428468	103
24	1110002	1210001	0.667049	0.428396	1408
4	55650002	55750001	0.6368	0.428382	1066
1	49910002	50010001	0.664521	0.428326	1548
5	35170002	35270001	0.63068	0.428271	1228
3	84540002	84640001	0.736569	0.428267	605
3	37030002	37130001	0.628788	0.428224	871
15	3150002	3250001	0.590984	0.42822	956
5	44670002	44770001	0.636762	0.428194	1418
2	25940002	26040001	0.634466	0.428167	1115
2	54420002	54520001	0.664422	0.428158	1042
3	27990002	28090001	0.676122	0.42814	882
5	40970002	41070001	0.5395	0.427976	604
1	77500002	77600001	0.587628	0.427901	1366
15	2910002	3010001	0.604924	0.42788	674
27	330002	430001	0.628219	0.427879	360
2	54650002	54750001	0.626513	0.427753	1420
3	58270002	58370001	0.709409	0.427737	1149
2	94450002	94550001	0.478398	0.427642	637
11	18730002	18830001	0.702254	0.427612	584
4	90650002	90750001	0.66554	0.427602	1089
27	340002	440001	0.62699	0.427589	364
3	73000002	73100001	0.670668	0.427496	603
3	13680002	13780001	0.615872	0.427476	1144
24	1120002	1220001	0.65114	0.427385	1425
11	18650002	18750001	0.681827	0.427361	816
3	34200002	34300001	0.721414	0.427333	1433
3	23630002	23730001	0.589858	0.427321	1227
11	18700002	18800001	0.698283	0.427255	656
14	10360002	10460001	0.637272	0.427235	521
3	28800002	28900001	0.764626	0.427208	759
3	28100002	28200001	0.730117	0.4272	1080
1	77370002	77470001	0.692635	0.427159	1401
2	35860002	35960001	0.770546	0.42712	1032
1	42890002	42990001	0.673983	0.427089	825
2	26330002	26430001	0.783348	0.427075	1185
1	93790002	93890001	0.592592	0.427068	851
1	77310002	77410001	0.70067	0.42697	1354
1	74180002	74280001	0.559043	0.426935	119
3	29830002	29930001	0.58402	0.426747	1623
2	77550002	77650001	0.696834	0.426742	1164
11	10660002	10760001	0.624362	0.42669	1108
1	38010002	38110001	0.672668	0.426679	1950
1	67850002	67950001	0.588193	0.426624	1346
2	80720002	80820001	0.640403	0.426623	1107
3	98550002	98650001	0.578878	0.42659	1452
3	78600002	78700001	0.678958	0.426538	842
1	93750002	93850001	0.683818	0.426529	811
2	24460002	24560001	0.642765	0.426518	1772
2	54440002	54540001	0.698744	0.426392	1015
1	24770002	24870001	0.653622	0.42639	1553
20	6250002	6350001	0.703472	0.426305	1216
3	80960002	81060001	0.618372	0.426298	1224
1	80720002	80820001	0.693517	0.426277	1478
1	72670002	72770001	0.693888	0.426272	490
1	80620002	80720001	0.704638	0.426241	1898
2	20950002	21050001	0.59694	0.426236	1012
1	42880002	42980001	0.676524	0.426214	892
20	13490002	13590001	0.62342	0.426194	615
3	58230002	58330001	0.670931	0.426181	1063
4	75190002	75290001	0.520366	0.426165	917
2	77730002	77830001	0.628121	0.426155	1691
3	13670002	13770001	0.615684	0.426119	1077
2	24500002	24600001	0.638137	0.4261	1781
3	28110002	28210001	0.746577	0.426099	1087
2	59360002	59460001	0.665162	0.426065	1050
2	20610002	20710001	0.754837	0.426064	722
1	74410002	74510001	0.538828	0.425987	110
11	9120002	9220001	0.625557	0.425987	1137
20	13470002	13570001	0.633773	0.425922	716
13	5420002	5520001	0.572677	0.425885	1143
3	90990002	91090001	0.725047	0.42577	1332
25	1550002	1650001	0.657508	0.425742	939
20	13430002	13530001	0.655028	0.42573	993
34	1250002	1350001	0.657978	0.425728	576
3	29370002	29470001	0.658009	0.425711	1489
2	14080002	14180001	0.663743	0.425643	2475
13	3780002	3880001	0.662716	0.425611	1198
1	80680002	80780001	0.709945	0.425559	1699
2	77480002	77580001	0.667526	0.425552	1007
3	90980002	91080001	0.72244	0.425513	1283
3	90920002	91020001	0.648248	0.425429	1339
13	5890002	5990001	0.621158	0.425409	1055
3	36990002	37090001	0.576871	0.4254	785
1	75310002	75410001	0.521864	0.425382	78
11	4430002	4530001	0.62044	0.425374	1161
1	78740002	78840001	0.632434	0.425338	1524
2	59640002	59740001	0.654347	0.425329	1419
1	72350002	72450001	0.693478	0.425303	766
1	55280002	55380001	0.500799	0.425291	439
3	46220002	46320001	0.65436	0.425208	1749
1	72690002	72790001	0.692923	0.425197	597
3	46390002	46490001	0.648151	0.425166	1181
11	4440002	4540001	0.61269	0.425145	1105
2	19760002	19860001	0.656238	0.425115	1562
3	84760002	84860001	0.719371	0.425093	763
2	40790002	40890001	0.577811	0.425039	1656
2	58030002	58130001	0.647291	0.425011	1231
4	90640002	90740001	0.652093	0.424995	1094
2	78870002	78970001	0.520171	0.424957	1130
11	2030002	2130001	0.65584	0.424922	1130
4	90730002	90830001	0.707663	0.424878	497
1	14870002	14970001	0.629576	0.424873	1349
4	71130002	71230001	0.521577	0.424856	793
11	10650002	10750001	0.6299	0.424855	1079
1	72660002	72760001	0.71288	0.424854	483
1	55300002	55400001	0.549235	0.424805	483
20	6260002	6360001	0.701029	0.424795	1217
3	80610002	80710001	0.67755	0.42476	985
34	1230002	1330001	0.648072	0.424736	537
1	80730002	80830001	0.669002	0.424703	1441
1	43430002	43530001	0.71097	0.42457	923
5	58880002	58980001	0.619806	0.42453	1340
11	18710002	18810001	0.688058	0.424525	633
2	20960002	21060001	0.589788	0.424418	985
1	74110002	74210001	0.516058	0.424405	109
15	4720002	4820001	0.616366	0.424364	1042
11	2170002	2270001	0.650979	0.424329	674
20	13450002	13550001	0.636274	0.424322	895
6	12930002	13030001	0.579255	0.424258	777
5	35180002	35280001	0.632669	0.424233	1226
6	12560002	12660001	0.665036	0.424189	974
1	74130002	74230001	0.524557	0.424142	98
3	34120002	34220001	0.722871	0.424135	1243
1	38020002	38120001	0.672464	0.424132	2019
2	35850002	35950001	0.765606	0.424127	1011
1	77380002	77480001	0.688969	0.42395	1370
11	18580002	18680001	0.646825	0.423932	956
3	55200002	55300001	0.592442	0.423901	1379
5	41410002	41510001	0.688522	0.423832	730
1	72630002	72730001	0.745856	0.423815	396
2	79160002	79260001	0.606933	0.423808	826
1	80420002	80520001	0.598492	0.423717	1659
1	73480002	73580001	0.547655	0.4237	1014
3	46230002	46330001	0.643414	0.42365	1775
20	13440002	13540001	0.650197	0.423646	958
2	80180002	80280001	0.588221	0.42358	1845
1	25250002	25350001	0.625099	0.423574	1779
4	62840002	62940001	0.733047	0.423525	975
2	77490002	77590001	0.656743	0.423512	985
11	18660002	18760001	0.675726	0.423487	793
1	32510002	32610001	0.605248	0.423449	912
3	28640002	28740001	0.863645	0.423392	732
1	42950002	43050001	0.651406	0.423387	464
13	12190002	12290001	0.631103	0.423351	1444
1	41640002	41740001	0.752863	0.423339	560
4	78600002	78700001	0.551525	0.423316	1490
2	61910002	62010001	0.643199	0.423312	1632
2	54530002	54630001	0.703441	0.423286	971
1	56570002	56670001	0.639752	0.423259	1063
3	49220002	49320001	0.541489	0.423242	971
3	57680002	57780001	0.640272	0.423222	1722
20	5920002	6020001	0.655209	0.423197	1190
1	24760002	24860001	0.634507	0.42317	1585
2	47160002	47260001	0.649279	0.423093	1552
11	9270002	9370001	0.656348	0.423068	1239
1	80580002	80680001	0.681305	0.42306	2011
1	41630002	41730001	0.744267	0.423038	573
27	350002	450001	0.623538	0.423016	313
4	55630002	55730001	0.631428	0.423011	1007
1	75430002	75530001	0.508343	0.423007	144
3	28530002	28630001	0.803494	0.422993	997
13	7600002	7700001	0.664891	0.422904	1538
1	74190002	74290001	0.552874	0.422881	118
3	25650002	25750001	0.611556	0.422878	963
1	38000002	38100001	0.66241	0.422836	1872
3	57940002	58040001	0.730478	0.422807	894
1	74120002	74220001	0.517622	0.422796	101
1	73500002	73600001	0.552939	0.422794	985
2	80700002	80800001	0.599551	0.422772	911
2	49340002	49440001	0.640102	0.422727	965
1	73490002	73590001	0.548322	0.422708	1006
3	28000002	28100001	0.66199	0.422657	894
3	80970002	81070001	0.608157	0.422649	1198
3	97760002	97860001	0.65958	0.422632	993
11	10620002	10720001	0.588883	0.422609	1095
3	90230002	90330001	0.651958	0.42255	716
3	84570002	84670001	0.720169	0.422507	575
2	54640002	54740001	0.618408	0.422461	1387
1	74830002	74930001	0.53859	0.422423	90
15	3160002	3260001	0.575814	0.422383	966
1	80320002	80420001	0.588764	0.42237	1384
1	43390002	43490001	0.648752	0.422196	1139
5	39460002	39560001	0.679913	0.422157	663
1	49890002	49990001	0.666397	0.422124	1503
3	22860002	22960001	0.585893	0.422092	1338
2	80680002	80780001	0.565552	0.422076	892
1	87020002	87120001	0.654767	0.422074	1272
1	74400002	74500001	0.540311	0.422059	111
1	40810002	40910001	0.70003	0.422037	1281
3	90220002	90320001	0.638558	0.422036	751
1	73040002	73140001	0.621496	0.422015	410
3	28090002	28190001	0.705646	0.421929	1087
4	55620002	55720001	0.619166	0.421855	1031
3	80980002	81080001	0.60204	0.42182	1193
5	34680002	34780001	0.663415	0.421812	886
3	58280002	58380001	0.704123	0.421769	1117
1	76040002	76140001	0.628812	0.421714	492
2	58200002	58300001	0.627988	0.421713	1146
16	1110002	1210001	0.573021	0.421691	9
13	7630002	7730001	0.685453	0.421687	1568
1	14820002	14920001	0.623898	0.421672	1174
5	43430002	43530001	0.627528	0.421632	1572
3	23140002	23240001	0.534109	0.421599	1165
1	74860002	74960001	0.539911	0.421538	80
1	42920002	43020001	0.677645	0.421491	584
1	95050002	95150001	0.599766	0.421481	492
1	72360002	72460001	0.688027	0.421477	767
24	1100002	1200001	0.650834	0.421461	1430
4	62970002	63070001	0.751785	0.421446	574
2	94440002	94540001	0.474543	0.421424	625
1	25320002	25420001	0.613951	0.421408	1815
3	48730002	48830001	0.697064	0.421403	584
2	59770002	59870001	0.622206	0.421384	1249
3	3310002	3410001	0.554397	0.42132	1138
1	38030002	38130001	0.657507	0.4213	2060
1	80710002	80810001	0.693373	0.421286	1517
4	78590002	78690001	0.547213	0.421257	1504
1	77760002	77860001	0.553742	0.421249	477
1	74080002	74180001	0.515946	0.421239	108
1	73510002	73610001	0.552742	0.421218	910
1	74200002	74300001	0.5466	0.421188	115
1	87890002	87990001	0.61798	0.421177	1446
1	80610002	80710001	0.684371	0.421154	1921
4	78580002	78680001	0.542715	0.421119	1497
3	58290002	58390001	0.698287	0.421055	1089
3	49080002	49180001	0.660772	0.421038	1068
3	23680002	23780001	0.609313	0.421032	995
3	55220002	55320001	0.577986	0.421005	1341
3	46360002	46460001	0.626781	0.420962	1153
1	49880002	49980001	0.666799	0.420921	1465
1	80570002	80670001	0.670522	0.42087	2004
5	58680002	58780001	0.59067	0.420812	1322
5	38280002	38380001	0.56297	0.420779	1180
2	76990002	77090001	0.752089	0.420777	877
3	49580002	49680001	0.725646	0.420738	799
20	13500002	13600001	0.613404	0.420717	558
1	41660002	41760001	0.764378	0.420715	548
1	75320002	75420001	0.521556	0.420706	89
2	59890002	59990001	0.620336	0.420681	1526
25	1230002	1330001	0.648027	0.420671	1217
3	23090002	23190001	0.586164	0.420651	1142
20	1450002	1550001	0.654317	0.420622	1720
3	84860002	84960001	0.561337	0.420596	503
4	78540002	78640001	0.588711	0.420594	1324
34	1240002	1340001	0.647894	0.420563	517
11	2240002	2340001	0.598391	0.42055	589
1	42910002	43010001	0.677684	0.420527	677
1	40800002	40900001	0.691921	0.420495	1291
20	6230002	6330001	0.716847	0.420402	1145
1	44890002	44990001	0.618918	0.420388	1457
2	13730002	13830001	0.633351	0.420345	1187
3	55190002	55290001	0.592314	0.4203	1371
2	19770002	19870001	0.648575	0.420255	1565
3	80600002	80700001	0.675055	0.420254	1048
2	19870002	19970001	0.625947	0.420239	1564
1	80690002	80790001	0.687693	0.420139	1581
2	40810002	40910001	0.558338	0.420119	1737
3	55170002	55270001	0.606185	0.420115	1340
1	79150002	79250001	0.674652	0.420094	1688
3	34130002	34230001	0.737589	0.42003	1266
2	60380002	60480001	0.629355	0.419985	1504
1	64160002	64260001	0.531506	0.419963	953
1	72330002	72430001	0.707337	0.419949	921
2	77530002	77630001	0.667707	0.419938	1267
2	60400002	60500001	0.676803	0.419873	1358
2	52210002	52310001	0.442413	0.419845	5
1	41670002	41770001	0.771093	0.419827	527
20	6100002	6200001	0.730547	0.419766	1142
4	90780002	90880001	0.694613	0.41976	148
1	62980002	63080001	0.761525	0.419663	1158
3	90240002	90340001	0.642483	0.419616	668
1	42940002	43040001	0.653143	0.419566	491
1	77390002	77490001	0.70187	0.419564	1321
3	29840002	29940001	0.567316	0.419563	1644
13	12180002	12280001	0.618613	0.419524	1405
1	75080002	75180001	0.541471	0.419522	29
3	80590002	80690001	0.656692	0.419499	1039
1	79120002	79220001	0.655745	0.419449	1773
1	94700002	94800001	0.666523	0.419443	479
1	74390002	74490001	0.529223	0.419408	110
2	35820002	35920001	0.751032	0.419408	816
1	74240002	74340001	0.54989	0.419404	112
11	5560002	5660001	0.542031	0.419323	1242
5	41380002	41480001	0.671759	0.41932	711
1	50050002	50150001	0.681302	0.419276	1600
5	35190002	35290001	0.630129	0.419229	1296
2	60390002	60490001	0.646455	0.419224	1425
3	91010002	91110001	0.72107	0.419207	1407
1	80600002	80700001	0.674122	0.419206	2006
20	13410002	13510001	0.655454	0.419178	1202
20	7160002	7260001	0.582919	0.419109	1230
11	5550002	5650001	0.548725	0.419101	1229
1	70540002	70640001	0.604639	0.419097	1272
11	4420002	4520001	0.61704	0.419093	1214
23	6030002	6130001	0.581164	0.419089	66
1	42210002	42310001	0.595293	0.419014	379
25	1220002	1320001	0.653799	0.418967	1258
1	80700002	80800001	0.684218	0.418931	1548
1	43250002	43350001	0.475366	0.418927	634
20	1440002	1540001	0.653872	0.418909	1752
1	74420002	74520001	0.535873	0.418842	115
2	51330002	51430001	0.487597	0.418811	472
1	74870002	74970001	0.538736	0.418799	66
3	37050002	37150001	0.609398	0.418784	1031
20	13420002	13520001	0.659216	0.418779	1086
6	12540002	12640001	0.653634	0.418761	1025
3	84550002	84650001	0.73155	0.418685	590
3	80580002	80680001	0.654461	0.41868	1047
2	54660002	54760001	0.609511	0.418679	1521
3	90290002	90390001	0.677086	0.418642	571
3	90880002	90980001	0.616805	0.418525	1248
4	85050002	85150001	0.63209	0.418462	2273
3	90910002	91010001	0.631192	0.418453	1274
4	85030002	85130001	0.631046	0.418417	2277
4	78570002	78670001	0.548959	0.418379	1459
3	32980002	33080001	0.636001	0.418332	1203
11	18690002	18790001	0.675682	0.418309	691
5	44680002	44780001	0.610326	0.418295	1444
34	1260002	1360001	0.63713	0.41825	573
6	12780002	12880001	0.646599	0.418233	338
3	55180002	55280001	0.595533	0.418187	1353
1	73980002	74080001	0.530807	0.418122	89
1	75070002	75170001	0.522606	0.41812	18
34	1270002	1370001	0.623643	0.418108	583
3	50020002	50120001	0.601235	0.418102	1220
2	61830002	61930001	0.615822	0.418058	1797
1	87010002	87110001	0.660069	0.418039	1254
1	74030002	74130001	0.535212	0.418023	104
1	75420002	75520001	0.507678	0.417995	145
1	87940002	88040001	0.662426	0.417963	1232
11	10670002	10770001	0.601118	0.417921	1103
2	80730002	80830001	0.619937	0.417899	1170
2	13610002	13710001	0.673033	0.41789	1037
2	80170002	80270001	0.580733	0.417852	1929
1	77400002	77500001	0.70653	0.417836	1289
3	97000002	97100001	0.594399	0.417784	1644
2	72550002	72650001	0.647293	0.417783	578
1	67910002	68010001	0.596773	0.417734	1612
5	41390002	41490001	0.678861	0.417711	735
2	74850002	74950001	0.668416	0.417658	1181
2	18960002	19060001	0.581604	0.417646	1552
3	91000002	91100001	0.716532	0.417641	1336
11	4860002	4960001	0.657974	0.417619	1025
2	40860002	40960001	0.534446	0.417599	1754
1	28100002	28200001	0.664207	0.417552	788
2	58220002	58320001	0.641005	0.41751	1136
4	26780002	26880001	0.653457	0.41747	688
14	10370002	10470001	0.607655	0.417443	533
2	77740002	77840001	0.609478	0.417411	1756
1	72680002	72780001	0.693968	0.417354	555
20	2920002	3020001	0.605961	0.417289	1558
16	1020002	1120001	0.565712	0.417257	14
16	1030002	1130001	0.565712	0.417257	14
16	1040002	1140001	0.565712	0.417257	14
1	72810002	72910001	0.609861	0.417247	373
6	12920002	13020001	0.569447	0.417196	810
11	18860002	18960001	0.558739	0.417178	676
3	49070002	49170001	0.663502	0.417144	1148
3	90190002	90290001	0.648463	0.417081	825
1	72700002	72800001	0.677403	0.41701	571
3	57950002	58050001	0.712069	0.417002	895
1	43440002	43540001	0.701828	0.416838	887
2	54400002	54500001	0.568244	0.416724	1168
3	25690002	25790001	0.559016	0.416714	978
2	80690002	80790001	0.585951	0.416661	880
6	12570002	12670001	0.641434	0.416632	1004
3	29710002	29810001	0.559503	0.416586	1492
20	6210002	6310001	0.735738	0.416527	1142
11	9130002	9230001	0.595174	0.416476	1139
2	72570002	72670001	0.660309	0.416458	644
34	1200002	1300001	0.649117	0.416382	488
13	12260002	12360001	0.569487	0.416276	1532
1	74430002	74530001	0.524159	0.416266	112
3	97010002	97110001	0.605567	0.416147	1613
20	1190002	1290001	0.705457	0.416146	1198
2	20600002	20700001	0.75837	0.416139	727
1	50060002	50160001	0.677877	0.416128	1511
1	74800002	74900001	0.531599	0.415964	124
1	80590002	80690001	0.677614	0.415955	2013
11	5540002	5640001	0.549453	0.415952	1257
1	14810002	14910001	0.632394	0.415918	1103
3	48810002	48910001	0.66453	0.415908	463
3	32790002	32890001	0.599869	0.415886	1134
2	58210002	58310001	0.625981	0.415862	1139
1	77320002	77420001	0.681844	0.41586	1358
3	57670002	57770001	0.598769	0.415859	1715
3	57490002	57590001	0.584911	0.415846	1077
11	1570002	1670001	0.611213	0.415768	1438
1	75280002	75380001	0.538195	0.415712	88
1	77350002	77450001	0.685642	0.41567	1428
1	73970002	74070001	0.530395	0.415579	89
20	6200002	6300001	0.741828	0.415516	1158
1	77990002	78090001	0.670744	0.415472	805
1	28110002	28210001	0.666501	0.415437	819
1	49930002	50030001	0.648134	0.41535	1618
3	29820002	29920001	0.564769	0.415335	1651
20	1460002	1560001	0.637574	0.41533	1743
4	56060002	56160001	0.567934	0.415314	966
2	35810002	35910001	0.728057	0.415295	847
3	13690002	13790001	0.59961	0.415235	1217
3	34110002	34210001	0.711941	0.415233	1228
1	50040002	50140001	0.674741	0.415231	1585
1	87930002	88030001	0.65757	0.4152	1205
2	47240002	47340001	0.672111	0.41518	1699
2	54510002	54610001	0.775605	0.415121	999
2	80190002	80290001	0.579225	0.415103	1763
11	18670002	18770001	0.660209	0.415083	727
3	13710002	13810001	0.585021	0.415009	1258
20	7250002	7350001	0.569974	0.414967	966
2	14040002	14140001	0.615907	0.414897	2346
1	56560002	56660001	0.610178	0.414876	1066
4	71090002	71190001	0.541275	0.414872	732
3	57500002	57600001	0.577944	0.414867	1107
1	14880002	14980001	0.611655	0.414848	1391
20	1430002	1530001	0.645182	0.414835	1792
2	20890002	20990001	0.619007	0.414797	1326
20	6840002	6940001	0.665079	0.414776	1125
4	71140002	71240001	0.504635	0.414774	796
5	40040002	40140001	0.775798	0.414717	742
3	13260002	13360001	0.590389	0.414713	1403
1	87880002	87980001	0.595262	0.414695	1489
1	74350002	74450001	0.527278	0.414671	95
2	79170002	79270001	0.601185	0.41467	838
5	38270002	38370001	0.558869	0.41466	1177
3	58300002	58400001	0.695175	0.414618	1088
2	84230002	84330001	0.564631	0.414613	1348
3	28020002	28120001	0.662054	0.41457	953
13	12270002	12370001	0.559605	0.414552	1577
11	9320002	9420001	0.660755	0.414417	1199
5	44690002	44790001	0.601069	0.414179	1425
2	63990002	64090001	0.672184	0.414175	1921
1	74010002	74110001	0.529937	0.414165	95
3	25700002	25800001	0.550333	0.414141	1005
1	72340002	72440001	0.704408	0.414131	845
2	80430002	80530001	0.542279	0.414063	873
1	74730002	74830001	0.540086	0.41404	126
2	21140002	21240001	0.667003	0.414031	1169
14	10350002	10450001	0.631101	0.414014	545
1	74750002	74850001	0.53654	0.413984	129
1	74890002	74990001	0.536533	0.413945	48
13	5410002	5510001	0.568762	0.413929	1158
5	41400002	41500001	0.682053	0.413918	745
3	23150002	23250001	0.510968	0.413915	1169
20	7150002	7250001	0.570026	0.41388	1279
1	67920002	68020001	0.590551	0.413806	1657
1	74070002	74170001	0.517625	0.413788	111
1	94760002	94860001	0.668723	0.413728	351
1	42820002	42920001	0.638508	0.413698	1138
2	25210002	25310001	0.671333	0.413687	708
2	54540002	54640001	0.639751	0.413669	985
20	13400002	13500001	0.650989	0.413648	1220
11	9260002	9360001	0.632761	0.413644	1242
1	89660002	89760001	0.48895	0.413631	496
1	86200002	86300001	0.660057	0.413515	1235
20	6240002	6340001	0.69711	0.413505	1174
4	78610002	78710001	0.505018	0.413463	1502
5	34710002	34810001	0.670607	0.413452	807
4	71070002	71170001	0.560917	0.413448	685
1	74690002	74790001	0.543171	0.413415	113
5	34730002	34830001	0.676652	0.413407	787
13	5430002	5530001	0.542166	0.413359	1132
20	6220002	6320001	0.719242	0.413267	1131
3	13250002	13350001	0.605812	0.413229	1437
2	63980002	64080001	0.671104	0.413143	1860
3	3270002	3370001	0.508552	0.413129	1086
3	28350002	28450001	0.678109	0.413089	762
1	25330002	25430001	0.605038	0.413085	1669
1	79140002	79240001	0.667382	0.413038	1699
14	1460002	1560001	0.681111	0.413012	1606
2	13760002	13860001	0.610544	0.412992	1115
2	80160002	80260001	0.575371	0.412992	2019
13	3710002	3810001	0.68364	0.41291	1388
1	74780002	74880001	0.538354	0.4129	126
25	1560002	1660001	0.620168	0.4129	981
2	18870002	18970001	0.630171	0.41288	893
11	4730002	4830001	0.609	0.412839	1347
25	1210002	1310001	0.651901	0.412837	1217
4	78550002	78650001	0.56967	0.412804	1344
1	77340002	77440001	0.683846	0.412712	1429
3	46240002	46340001	0.613916	0.412677	1822
11	4850002	4950001	0.632965	0.412654	1012
1	86210002	86310001	0.644094	0.412653	1140
18	7860002	7960001	0.628767	0.412629	1481
4	90770002	90870001	0.699219	0.412609	201
1	74760002	74860001	0.539329	0.412608	125
3	68800002	68900001	0.577744	0.412579	799
11	1990002	2090001	0.611525	0.412557	1156
2	49330002	49430001	0.616322	0.412488	969
1	64000002	64100001	0.723596	0.412487	1100
3	29760002	29860001	0.549558	0.412455	1536
1	42840002	42940001	0.656531	0.412453	1066
5	58670002	58770001	0.58472	0.4124	1222
3	29770002	29870001	0.546155	0.412363	1608
3	84370002	84470001	0.727585	0.412302	460
2	72560002	72660001	0.651525	0.412247	615
1	74050002	74150001	0.531821	0.412243	110
20	1200002	1300001	0.69421	0.412237	1269
1	57830002	57930001	0.526575	0.412198	847
15	4740002	4840001	0.599692	0.412197	1068
1	42850002	42950001	0.662377	0.412175	1039
2	21030002	21130001	0.589755	0.412167	1116
2	20880002	20980001	0.600925	0.412153	1319
2	35870002	35970001	0.760054	0.412112	1067
1	70470002	70570001	0.573768	0.412081	1876
3	37040002	37140001	0.61083	0.411997	933
15	4750002	4850001	0.596478	0.411959	1102
3	73060002	73160001	0.549671	0.411931	495
2	40820002	40920001	0.549607	0.411924	1735
4	62810002	62910001	0.657986	0.411869	1257
3	33860002	33960001	0.641832	0.411853	1326
2	21150002	21250001	0.653809	0.41183	1201
1	49970002	50070001	0.651098	0.411787	1512
1	74040002	74140001	0.52588	0.411777	104
2	19800002	19900001	0.622338	0.411777	1447
1	37970002	38070001	0.638961	0.411771	1821
1	41680002	41780001	0.76634	0.411762	506
3	55230002	55330001	0.552017	0.411745	1363
20	6120002	6220001	0.73096	0.411722	1156
1	28090002	28190001	0.659639	0.411719	739
1	75330002	75430001	0.515611	0.41171	99
1	95040002	95140001	0.572275	0.411672	499
3	13660002	13760001	0.610497	0.411612	1054
11	18680002	18780001	0.661877	0.411607	731
13	5880002	5980001	0.588499	0.411569	1085
1	95620002	95720001	0.615633	0.411566	735
6	12940002	13040001	0.554024	0.411526	877
27	5090002	5190001	0.499995	0.411525	139
14	1470002	1570001	0.664204	0.411523	1653
3	57510002	57610001	0.571364	0.411487	1124
3	84400002	84500001	0.743539	0.411466	467
3	22850002	22950001	0.580407	0.411438	1381
1	79130002	79230001	0.661364	0.41137	1727
25	1240002	1340001	0.623067	0.411365	1197
2	18500002	18600001	0.679283	0.411362	766
5	41420002	41520001	0.676255	0.411337	723
2	19750002	19850001	0.636613	0.411274	1546
1	49980002	50080001	0.652557	0.411222	1478
4	55610002	55710001	0.596154	0.4112	1013
18	7840002	7940001	0.613921	0.411193	1355
2	76530002	76630001	0.662206	0.411193	1191
1	41570002	41670001	0.677972	0.411182	495
5	43310002	43410001	0.594892	0.411181	1565
2	19780002	19880001	0.62419	0.411138	1469
5	40200002	40300001	0.600912	0.410943	999
1	72320002	72420001	0.702592	0.410912	918
1	74370002	74470001	0.522125	0.410889	107
1	41650002	41750001	0.754496	0.410883	553
25	1340002	1440001	0.598531	0.410881	991
1	24750002	24850001	0.621815	0.410858	1588
3	28420002	28520001	0.680152	0.41082	723
19	2110002	2210001	0.604789	0.410757	1273
3	96990002	97090001	0.576285	0.410733	1640
1	74380002	74480001	0.526358	0.410672	109
2	26370002	26470001	0.725596	0.410668	1221
4	71110002	71210001	0.52574	0.410666	772
3	14410002	14510001	0.563385	0.410643	847
3	23340002	23440001	0.498729	0.41061	952
1	44880002	44980001	0.585535	0.4106	1531
25	1380002	1480001	0.60043	0.410558	965
1	75270002	75370001	0.534656	0.410551	88
10	16530002	16630001	0.56231	0.410538	1240
1	50070002	50170001	0.673408	0.410531	1476
1	49990002	50090001	0.660094	0.410529	1472
3	84560002	84660001	0.718491	0.410509	567
3	14400002	14500001	0.575326	0.410432	835
2	80670002	80770001	0.546387	0.410388	894
19	2100002	2200001	0.603177	0.410383	1295
1	72310002	72410001	0.703204	0.41034	959
3	55160002	55260001	0.599518	0.410272	1282
11	10680002	10780001	0.559711	0.410217	1060
3	22870002	22970001	0.547551	0.410186	1229
10	16520002	16620001	0.570669	0.410163	1289
3	28060002	28160001	0.673239	0.410146	982
2	24510002	24610001	0.602065	0.410058	1759
3	70860002	70960001	0.580776	0.410035	1049
3	84620002	84720001	0.710485	0.410028	582
3	72990002	73090001	0.650979	0.410004	646
5	43580002	43680001	0.562809	0.409994	1398
4	56050002	56150001	0.538046	0.40996	997
5	44660002	44760001	0.622697	0.409941	1458
2	58240002	58340001	0.639129	0.409939	1045
2	59350002	59450001	0.622312	0.409902	1081
1	75410002	75510001	0.510898	0.409894	141
1	80560002	80660001	0.639634	0.409893	2016
3	79890002	79990001	0.631149	0.40986	1406
19	6070002	6170001	0.601833	0.40979	1239
4	80950002	81050001	0.576614	0.409719	1022
1	95080002	95180001	0.542802	0.409707	588
5	34690002	34790001	0.648386	0.409679	845
2	54550002	54650001	0.615671	0.409645	1008
2	96710002	96810001	0.612495	0.4096	1743
2	64000002	64100001	0.659364	0.409582	1894
13	5440002	5540001	0.524927	0.409558	1117
2	54630002	54730001	0.552926	0.409558	1340
3	14390002	14490001	0.59246	0.40955	808
2	58040002	58140001	0.606296	0.409547	1247
5	35150002	35250001	0.586598	0.409535	1165
1	37990002	38090001	0.643848	0.409502	1875
13	3790002	3890001	0.63331	0.409497	1190
3	80570002	80670001	0.632979	0.409492	1127
5	34670002	34770001	0.646764	0.40948	920
1	49940002	50040001	0.648398	0.409461	1597
1	93740002	93840001	0.677513	0.409405	823
3	13700002	13800001	0.58277	0.409349	1272
20	2930002	3030001	0.591917	0.409306	1574
6	12710002	12810001	0.691356	0.409306	156
2	19810002	19910001	0.618639	0.4093	1507
1	79160002	79260001	0.658031	0.409286	1696
2	60370002	60470001	0.601079	0.409274	1553
1	43450002	43550001	0.703022	0.409222	827
11	2250002	2350001	0.569616	0.409208	567
3	22840002	22940001	0.589574	0.409184	1400
24	1140002	1240001	0.585684	0.40907	1423
1	74770002	74870001	0.538777	0.409056	128
2	57980002	58080001	0.671138	0.409046	1323
2	25980002	26080001	0.570409	0.409026	978
2	54670002	54770001	0.583464	0.409011	1525
4	85060002	85160001	0.616555	0.408996	2237
3	3260002	3360001	0.52144	0.408972	1081
5	44700002	44800001	0.589013	0.408941	1409
25	1190002	1290001	0.625065	0.408927	1190
3	90870002	90970001	0.615511	0.408807	1222
5	34750002	34850001	0.666765	0.408796	768
3	78570002	78670001	0.670679	0.408765	905
14	1450002	1550001	0.670401	0.408662	1560
2	77540002	77640001	0.6716	0.408658	1199
1	77330002	77430001	0.684831	0.408615	1373
2	40780002	40880001	0.549076	0.40861	1663
2	78800002	78900001	0.579496	0.408602	1653
1	14800002	14900001	0.60998	0.408565	1165
3	57460002	57560001	0.570068	0.408537	1235
1	49850002	49950001	0.611082	0.408367	1373
18	7850002	7950001	0.623193	0.40836	1439
13	5450002	5550001	0.50487	0.408307	1115
1	74060002	74160001	0.523901	0.408262	112
1	64790002	64890001	0.677086	0.408224	1270
2	58230002	58330001	0.623324	0.40821	1114
5	43320002	43420001	0.57643	0.408208	1531
4	55660002	55760001	0.605379	0.408205	1164
1	71730002	71830001	0.629152	0.408128	1202
13	5460002	5560001	0.491048	0.408119	1064
11	5010002	5110001	0.688671	0.408098	999
3	96580002	96680001	0.579401	0.408075	1856
1	71720002	71820001	0.628237	0.408071	1204
1	89670002	89770001	0.480126	0.408022	522
3	96710002	96810001	0.616426	0.407958	1544
25	1570002	1670001	0.591933	0.407952	999
13	5980002	6080001	0.597333	0.407931	1229
2	7010002	7110001	0.705215	0.407847	1436
2	13750002	13850001	0.610153	0.407814	1142
4	71100002	71200001	0.531412	0.407795	741
2	24450002	24550001	0.604772	0.407756	1745
2	62610002	62710001	0.580379	0.407754	1688
1	32190002	32290001	0.597729	0.4076	844
2	19790002	19890001	0.616163	0.407597	1479
1	43240002	43340001	0.449515	0.407549	577
1	75770002	75870001	0.564608	0.407544	163
1	42800002	42900001	0.607949	0.407543	1051
19	6080002	6180001	0.604106	0.40749	1305
5	43420002	43520001	0.595727	0.407461	1589
15	4960002	5060001	0.527208	0.407429	1134
1	74680002	74780001	0.527752	0.407381	116
1	49870002	49970001	0.641002	0.407365	1432
1	37960002	38060001	0.624574	0.407333	1806
3	91040002	91140001	0.711512	0.40733	1462
3	49050002	49150001	0.653839	0.407328	1260
3	52370002	52470001	0.64753	0.407315	963
3	29720002	29820001	0.535095	0.4073	1507
3	3320002	3420001	0.533332	0.407287	1143
2	7000002	7100001	0.711555	0.407274	1440
3	23300002	23400001	0.517254	0.407209	1158
2	49370002	49470001	0.633424	0.407201	893
3	29380002	29480001	0.630096	0.407131	1516
15	3240002	3340001	0.542466	0.407098	811
2	7020002	7120001	0.692858	0.407088	1431
1	76050002	76150001	0.625766	0.407054	528
15	4710002	4810001	0.575222	0.407035	1020
1	40790002	40890001	0.652749	0.407015	1327
1	57820002	57920001	0.513662	0.406994	795
4	75370002	75470001	0.526344	0.406948	1241
25	1400002	1500001	0.589639	0.406947	1006
3	90750002	90850001	0.585695	0.406941	989
[truncated: 1,261 more rows]

## Sheet: Huiyang
Chromosome	Start	End	WEIGHTED_FST	MEAN_FST	N_VARIANTS
1	32370002	32470001	0.821449	0.616303	925
1	32380002	32480001	0.816101	0.614326	945
3	84170002	84270001	0.770709	0.607614	580
1	32390002	32490001	0.81382	0.607404	875
3	84150002	84250001	0.77038	0.601357	501
3	84160002	84260001	0.769143	0.600432	536
1	32360002	32460001	0.822505	0.599443	902
3	84180002	84280001	0.766472	0.598959	603
3	84140002	84240001	0.768821	0.598537	474
27	260002	360001	0.736493	0.595369	155
1	32400002	32500001	0.809157	0.59519	848
1	32350002	32450001	0.822475	0.588836	896
3	84130002	84230001	0.76866	0.588243	431
3	84190002	84290001	0.762137	0.587105	628
27	270002	370001	0.72973	0.585404	209
11	4620002	4720001	0.847537	0.583944	1086
3	84200002	84300001	0.758424	0.581538	630
11	4630002	4730001	0.850854	0.581353	1031
3	84120002	84220001	0.770331	0.578857	381
11	4600002	4700001	0.822804	0.577643	1042
5	58830002	58930001	0.847112	0.577241	1291
11	4610002	4710001	0.830596	0.575734	1053
3	84210002	84310001	0.752541	0.574839	607
1	32340002	32440001	0.818577	0.574722	848
3	32890002	32990001	0.812941	0.573077	962
3	90120002	90220001	0.835832	0.572041	717
5	58820002	58920001	0.842334	0.570863	1305
1	32410002	32510001	0.794332	0.569794	852
3	84220002	84320001	0.750196	0.56958	566
11	4590002	4690001	0.825784	0.569314	1031
3	84230002	84330001	0.747182	0.567955	501
11	4640002	4740001	0.831922	0.566642	1031
5	58780002	58880001	0.832497	0.564869	1443
3	32870002	32970001	0.803861	0.563621	1018
3	32880002	32980001	0.810956	0.562928	974
5	58790002	58890001	0.835654	0.562678	1435
5	58810002	58910001	0.84019	0.562302	1385
5	58800002	58900001	0.838485	0.561863	1443
5	58840002	58940001	0.827341	0.561703	1277
11	4580002	4680001	0.833142	0.561488	1006
11	4540002	4640001	0.840928	0.558719	990
5	41020002	41120001	0.743489	0.558597	726
27	280002	380001	0.703751	0.557869	228
3	90110002	90210001	0.825829	0.556979	698
27	310002	410001	0.710281	0.55688	248
27	320002	420001	0.710281	0.55688	248
5	41040002	41140001	0.735506	0.556524	787
5	58760002	58860001	0.814833	0.556186	1477
3	84110002	84210001	0.77123	0.555995	356
3	28250002	28350001	0.791878	0.555816	1073
3	90130002	90230001	0.828549	0.55575	727
1	32420002	32520001	0.788826	0.555625	867
11	4570002	4670001	0.831707	0.555593	1030
27	330002	430001	0.709745	0.555359	250
1	32330002	32430001	0.808244	0.55469	806
11	4560002	4660001	0.834398	0.554552	1055
11	4550002	4650001	0.838874	0.554314	1040
5	41030002	41130001	0.740266	0.554292	761
27	290002	390001	0.701006	0.554202	225
5	41050002	41150001	0.736153	0.553844	773
27	340002	440001	0.707974	0.553666	255
3	84240002	84340001	0.740157	0.552422	461
5	58770002	58870001	0.816101	0.552141	1470
3	90140002	90240001	0.832521	0.551334	786
3	28260002	28360001	0.794886	0.550462	1072
5	41010002	41110001	0.740895	0.550019	743
3	32910002	33010001	0.778758	0.549989	951
5	58750002	58850001	0.812468	0.549161	1495
1	32430002	32530001	0.775577	0.548744	871
3	28240002	28340001	0.789831	0.547456	1075
15	3080002	3180001	0.806949	0.546539	785
3	28220002	28320001	0.804327	0.545419	1147
27	350002	450001	0.703238	0.544785	223
11	4530002	4630001	0.821575	0.544678	935
1	32320002	32420001	0.800056	0.544611	801
3	90100002	90200001	0.815392	0.544252	687
2	78290002	78390001	0.837901	0.543657	1136
11	4650002	4750001	0.788418	0.543089	1050
5	58850002	58950001	0.792581	0.542543	1256
15	3090002	3190001	0.804466	0.542397	831
3	32860002	32960001	0.791005	0.542108	1012
1	72960002	73060001	0.669646	0.539954	290
2	78300002	78400001	0.837912	0.539626	1034
3	84250002	84350001	0.731158	0.538966	423
3	28230002	28330001	0.797709	0.538717	1107
5	41060002	41160001	0.718473	0.538659	781
5	58740002	58840001	0.806946	0.537824	1501
1	32440002	32540001	0.763077	0.537664	893
3	28270002	28370001	0.790812	0.537515	1086
1	32450002	32550001	0.759575	0.536606	911
11	4510002	4610001	0.806775	0.535888	919
11	4660002	4760001	0.777868	0.535506	1088
3	32850002	32950001	0.7822	0.534792	1045
3	28210002	28310001	0.799092	0.53449	1143
1	78950002	79050001	0.795213	0.533961	1157
3	90150002	90250001	0.825432	0.533791	765
2	59490002	59590001	0.80423	0.533048	1377
3	32840002	32940001	0.773712	0.532863	1071
3	90090002	90190001	0.810282	0.532137	677
5	41000002	41100001	0.727452	0.531399	728
15	3070002	3170001	0.788212	0.531002	757
1	32310002	32410001	0.791365	0.530982	779
1	72890002	72990001	0.688168	0.530349	346
1	72870002	72970001	0.690556	0.530337	303
15	3110002	3210001	0.778101	0.529789	946
5	43510002	43610001	0.827324	0.52974	1540
2	78310002	78410001	0.82535	0.529307	984
3	90190002	90290001	0.804645	0.52843	778
3	28200002	28300001	0.798909	0.528395	1131
15	3100002	3200001	0.79982	0.52797	863
3	90260002	90360001	0.753644	0.527245	501
1	72880002	72980001	0.683582	0.527151	318
3	32920002	33020001	0.760046	0.526913	975
3	98500002	98600001	0.833729	0.52687	1489
2	78280002	78380001	0.822113	0.526829	1182
1	72950002	73050001	0.657791	0.526824	336
5	41070002	41170001	0.708529	0.526678	786
2	59510002	59610001	0.796611	0.526573	1355
5	43500002	43600001	0.827711	0.526429	1593
4	24410002	24510001	0.832692	0.526317	45
5	58730002	58830001	0.796388	0.525932	1528
2	59470002	59570001	0.808171	0.525452	1360
1	78940002	79040001	0.782333	0.525446	1222
11	4520002	4620001	0.809223	0.524923	882
2	59480002	59580001	0.803213	0.524742	1323
1	78960002	79060001	0.800752	0.524371	1165
1	32460002	32560001	0.75006	0.52428	910
1	78930002	79030001	0.775691	0.523931	1284
3	32830002	32930001	0.761081	0.523915	1064
3	80660002	80760001	0.77689	0.523604	799
27	30002	130001	0.7847	0.523453	288
3	90270002	90370001	0.7438	0.523269	510
4	27500002	27600001	0.728793	0.52296	645
1	78920002	79020001	0.774256	0.522938	1264
1	72970002	73070001	0.66188	0.522287	287
2	59500002	59600001	0.794318	0.522125	1385
5	43520002	43620001	0.796148	0.52193	1634
2	59550002	59650001	0.794289	0.521454	1416
5	58720002	58820001	0.790489	0.521303	1488
4	27510002	27610001	0.740184	0.520932	640
2	59810002	59910001	0.761239	0.520865	1167
1	72940002	73040001	0.649567	0.519804	355
3	98490002	98590001	0.819561	0.519648	1518
10	20400002	20500001	0.69558	0.519127	6
2	78270002	78370001	0.782174	0.519096	1166
3	80670002	80770001	0.776069	0.51896	823
1	78910002	79010001	0.772767	0.518801	1258
3	83770002	83870001	0.777501	0.518386	714
27	5120002	5220001	0.598983	0.5183	91
5	58860002	58960001	0.753684	0.517915	1218
2	59540002	59640001	0.794202	0.517911	1282
3	28580002	28680001	0.798729	0.517557	973
5	41080002	41180001	0.702666	0.517518	724
11	4500002	4600001	0.801513	0.517242	965
5	58710002	58810001	0.762057	0.516725	1441
2	59820002	59920001	0.785065	0.51652	1140
3	28280002	28380001	0.790537	0.516365	1141
3	90180002	90280001	0.808876	0.516128	787
15	3060002	3160001	0.771816	0.516085	739
5	43480002	43580001	0.794614	0.516076	1629
3	90200002	90300001	0.799587	0.515987	777
2	59460002	59560001	0.79708	0.515984	1312
2	78330002	78430001	0.786368	0.515763	814
20	6570002	6670001	0.76014	0.51566	943
3	29090002	29190001	0.83739	0.515391	1415
1	72930002	73030001	0.65289	0.515383	372
2	78320002	78420001	0.799924	0.515044	870
3	28190002	28290001	0.793685	0.514751	1129
3	98510002	98610001	0.829122	0.514593	1427
3	28500002	28600001	0.854046	0.514427	875
3	90250002	90350001	0.749359	0.514352	565
3	80850002	80950001	0.768131	0.514315	755
3	98520002	98620001	0.824958	0.514186	1411
3	28180002	28280001	0.797296	0.513958	1148
27	5110002	5210001	0.593122	0.51373	106
3	80890002	80990001	0.720209	0.513626	861
3	98480002	98580001	0.821288	0.513503	1510
3	32820002	32920001	0.744814	0.513402	1024
3	90080002	90180001	0.783554	0.513395	671
15	3050002	3150001	0.766863	0.513198	722
3	90280002	90380001	0.745533	0.512915	518
1	72910002	73010001	0.670683	0.512846	378
3	84260002	84360001	0.711193	0.512736	378
5	43490002	43590001	0.802242	0.512484	1643
23	5990002	6090001	0.605794	0.512112	68
23	5970002	6070001	0.604422	0.511935	77
3	80650002	80750001	0.770137	0.511839	755
3	28510002	28610001	0.8524	0.511519	847
23	5980002	6080001	0.615091	0.511482	77
3	90210002	90310001	0.785567	0.511306	773
3	80680002	80780001	0.776653	0.510994	849
3	98470002	98570001	0.808107	0.509767	1499
3	80880002	80980001	0.725101	0.509524	796
3	80700002	80800001	0.778617	0.50932	859
2	59530002	59630001	0.787015	0.509045	1262
1	32470002	32570001	0.742824	0.50895	910
2	78260002	78360001	0.755816	0.508907	1191
3	29080002	29180001	0.842958	0.508891	1380
3	46380002	46480001	0.760837	0.508855	1079
3	90170002	90270001	0.811736	0.508811	777
2	59520002	59620001	0.788931	0.508792	1338
3	90160002	90260001	0.812866	0.508561	774
11	4490002	4590001	0.788396	0.508343	974
3	80710002	80810001	0.762773	0.508239	941
11	4670002	4770001	0.747199	0.507906	1147
1	78970002	79070001	0.785875	0.507802	1185
3	28570002	28670001	0.797834	0.507609	996
3	28170002	28270001	0.797312	0.50735	1193
3	83760002	83860001	0.767171	0.507123	738
2	59830002	59930001	0.776911	0.50706	1136
5	43470002	43570001	0.778938	0.506755	1510
20	6550002	6650001	0.758004	0.506731	941
2	14070002	14170001	0.775338	0.506388	2237
3	28490002	28590001	0.844555	0.506385	893
20	6560002	6660001	0.757369	0.506126	968
3	80840002	80940001	0.767739	0.506122	770
3	83780002	83880001	0.775912	0.506001	690
3	80800002	80900001	0.767903	0.505969	982
20	6430002	6530001	0.811829	0.505749	1026
1	41630002	41730001	0.759765	0.505358	537
3	29100002	29200001	0.830986	0.505302	1459
3	97830002	97930001	0.782636	0.504989	808
27	20002	120001	0.768024	0.504983	293
1	32300002	32400001	0.778216	0.504977	755
1	72920002	73020001	0.659003	0.504932	372
1	32480002	32580001	0.749107	0.504416	922
20	6540002	6640001	0.759016	0.504348	889
1	78980002	79080001	0.769658	0.503999	1221
1	72640002	72740001	0.702079	0.503955	354
3	28550002	28650001	0.802006	0.503715	1034
1	41620002	41720001	0.760218	0.503196	533
3	97820002	97920001	0.775674	0.503099	856
1	78890002	78990001	0.762063	0.502297	1280
3	80790002	80890001	0.7651	0.502285	1005
3	80690002	80790001	0.772242	0.502037	860
3	46370002	46470001	0.75446	0.501522	1050
3	90240002	90340001	0.749782	0.50151	607
3	46360002	46460001	0.727505	0.501346	1045
2	59560002	59660001	0.778426	0.501109	1439
3	28150002	28250001	0.799307	0.501075	1245
20	6580002	6680001	0.749798	0.501021	962
3	97800002	97900001	0.770875	0.500051	854
3	84100002	84200001	0.75858	0.499998	359
3	90220002	90320001	0.764961	0.49998	737
3	28290002	28390001	0.78616	0.499501	1160
11	18830002	18930001	0.772292	0.499287	635
20	6420002	6520001	0.811717	0.499189	1040
3	29650002	29750001	0.727456	0.499009	1291
11	18820002	18920001	0.792977	0.498995	631
3	80810002	80910001	0.772078	0.49896	913
5	40990002	41090001	0.703879	0.498709	720
5	41090002	41190001	0.693856	0.498576	720
2	59840002	59940001	0.768297	0.498499	1175
11	4480002	4580001	0.767458	0.498495	978
4	27520002	27620001	0.73172	0.498454	653
20	6400002	6500001	0.796263	0.498381	1153
3	29660002	29760001	0.722332	0.498348	1277
1	77460002	77560001	0.747702	0.498318	1268
3	80860002	80960001	0.754391	0.498193	768
3	28560002	28660001	0.799754	0.498152	1031
3	49170002	49270001	0.687465	0.497497	705
1	41610002	41710001	0.752032	0.497215	535
27	5100002	5200001	0.578571	0.49712	118
20	6530002	6630001	0.760294	0.49702	873
3	28600002	28700001	0.787148	0.49702	876
4	90810002	90910001	0.748225	0.497012	53
3	29070002	29170001	0.836903	0.496672	1386
3	28590002	28690001	0.789397	0.496601	946
3	49180002	49280001	0.700797	0.496475	808
1	72860002	72960001	0.680568	0.496462	319
3	90230002	90330001	0.768051	0.496153	681
3	28140002	28240001	0.795527	0.496021	1208
3	83750002	83850001	0.753351	0.49592	708
5	58700002	58800001	0.716302	0.495905	1425
3	80720002	80820001	0.742038	0.495899	972
15	3120002	3220001	0.723824	0.495893	970
3	90290002	90390001	0.740926	0.495534	485
2	14060002	14160001	0.735958	0.495203	2298
11	18800002	18900001	0.821388	0.495105	602
20	6590002	6690001	0.749074	0.495099	986
3	32930002	33030001	0.725156	0.495097	1061
11	18810002	18910001	0.803973	0.495081	605
3	29670002	29770001	0.717806	0.494912	1241
3	97840002	97940001	0.781765	0.494798	772
20	6410002	6510001	0.80383	0.494646	1120
3	80870002	80970001	0.732258	0.494476	787
3	97810002	97910001	0.769359	0.494352	873
3	29110002	29210001	0.820922	0.494283	1496
5	58870002	58970001	0.70615	0.494175	1215
4	75350002	75450001	0.767529	0.49371	961
3	90300002	90400001	0.735879	0.493643	489
1	72980002	73080001	0.637715	0.493441	293
3	29130002	29230001	0.812171	0.493392	1580
11	18840002	18940001	0.760902	0.493068	622
29	490002	590001	0.63926	0.493059	79
2	78250002	78350001	0.724392	0.492932	1228
3	28520002	28620001	0.832196	0.492733	882
3	46390002	46490001	0.749009	0.492651	1065
3	80830002	80930001	0.7669	0.492622	858
20	6440002	6540001	0.802263	0.492594	1042
3	28890002	28990001	0.83822	0.49257	960
5	43530002	43630001	0.723418	0.492532	1780
3	98450002	98550001	0.787285	0.492499	1384
3	98530002	98630001	0.76902	0.492472	1471
2	59570002	59670001	0.755738	0.492438	1435
3	28160002	28260001	0.792482	0.492415	1216
20	6390002	6490001	0.793034	0.492382	1226
15	3040002	3140001	0.747055	0.492252	701
1	77450002	77550001	0.746117	0.492228	1236
2	78340002	78440001	0.740769	0.491898	777
3	98460002	98560001	0.796346	0.491721	1426
3	97780002	97880001	0.74409	0.491558	874
1	73710002	73810001	0.626709	0.491511	505
2	59450002	59550001	0.781754	0.491402	1307
3	29140002	29240001	0.801346	0.491346	1605
3	80730002	80830001	0.738668	0.491143	1004
5	43540002	43640001	0.715797	0.491089	1757
1	32290002	32390001	0.768608	0.491045	740
3	29680002	29780001	0.697615	0.490451	1290
5	39980002	40080001	0.788633	0.490337	880
3	28880002	28980001	0.842685	0.490288	947
20	6380002	6480001	0.792712	0.490105	1233
3	80820002	80920001	0.764827	0.489713	914
3	28540002	28640001	0.795149	0.489331	975
3	28610002	28710001	0.788964	0.489147	861
2	59800002	59900001	0.703255	0.489097	1209
3	80910002	81010001	0.67709	0.488977	959
20	6600002	6700001	0.744657	0.488505	1033
4	75230002	75330001	0.642517	0.488205	945
2	59850002	59950001	0.757389	0.488091	1254
15	3130002	3230001	0.685965	0.487995	941
1	42930002	43030001	0.659161	0.48775	494
3	83790002	83890001	0.775406	0.487664	681
3	80780002	80880001	0.751075	0.48749	1025
3	97850002	97950001	0.782705	0.48732	723
2	59440002	59540001	0.774536	0.486651	1312
2	59580002	59680001	0.751407	0.486587	1458
3	28620002	28720001	0.79882	0.486414	792
11	4470002	4570001	0.74434	0.486372	978
3	97790002	97890001	0.747629	0.486343	852
3	46350002	46450001	0.699592	0.486233	1019
3	29150002	29250001	0.799584	0.486206	1574
3	80620002	80720001	0.729818	0.485409	826
3	28130002	28230001	0.77598	0.485283	1146
20	6520002	6620001	0.754024	0.485186	901
11	4890002	4990001	0.815898	0.485099	907
1	77470002	77570001	0.711917	0.484774	1353
1	78870002	78970001	0.739966	0.48466	1274
20	6360002	6460001	0.789079	0.484586	1302
1	32230002	32330001	0.737194	0.484514	817
1	41600002	41700001	0.744867	0.484466	524
3	29640002	29740001	0.712492	0.484446	1343
1	18330002	18430001	0.606074	0.484424	484
3	28870002	28970001	0.843889	0.484258	908
20	6610002	6710001	0.743731	0.484153	1048
4	75360002	75460001	0.709626	0.483862	1061
5	17640002	17740001	0.725422	0.483818	1411
2	77320002	77420001	0.740555	0.483743	1479
3	90070002	90170001	0.754773	0.483471	698
1	18340002	18440001	0.612184	0.483279	513
4	90800002	90900001	0.757922	0.483195	89
20	6370002	6470001	0.79277	0.482963	1282
27	10002	110001	0.754225	0.482574	242
1	41640002	41740001	0.76334	0.482572	553
11	4920002	5020001	0.822513	0.482487	865
3	80640002	80740001	0.743908	0.482469	835
3	29120002	29220001	0.81382	0.482409	1563
3	28300002	28400001	0.768088	0.482351	1163
1	78880002	78980001	0.744217	0.482249	1297
3	49200002	49300001	0.664203	0.482241	927
3	80770002	80870001	0.744655	0.48224	1035
2	14050002	14150001	0.706989	0.482162	2271
3	49190002	49290001	0.67941	0.482117	872
2	59860002	59960001	0.726168	0.482011	1363
1	42870002	42970001	0.695383	0.481816	838
1	77440002	77540001	0.737706	0.481633	1261
3	83970002	84070001	0.749637	0.481571	553
5	58690002	58790001	0.680351	0.481316	1413
1	63010002	63110001	0.712353	0.481127	1207
1	73720002	73820001	0.625987	0.481116	519
3	29690002	29790001	0.672546	0.480984	1314
2	59430002	59530001	0.768513	0.480978	1355
4	27490002	27590001	0.663452	0.480869	630
1	32490002	32590001	0.704343	0.480726	936
3	49160002	49260001	0.671056	0.480688	688
1	32250002	32350001	0.753683	0.48058	732
5	17620002	17720001	0.721946	0.480472	1322
3	27950002	28050001	0.721318	0.480432	999
11	4930002	5030001	0.825805	0.480236	833
5	43460002	43560001	0.748214	0.480048	1515
3	97770002	97870001	0.722379	0.479996	868
1	73000002	73100001	0.619993	0.479792	315
3	73030002	73130001	0.696267	0.479772	547
20	6510002	6610001	0.757412	0.479764	891
11	18850002	18950001	0.735286	0.479507	602
3	28530002	28630001	0.791003	0.479495	963
1	78990002	79090001	0.748167	0.479489	1230
1	73010002	73110001	0.639964	0.479273	361
11	4910002	5010001	0.813715	0.479145	898
2	51300002	51400001	0.497699	0.478993	494
11	18780002	18880001	0.831061	0.478887	569
3	96700002	96800001	0.680211	0.478814	1403
4	75340002	75440001	0.784779	0.478796	907
20	6350002	6450001	0.781739	0.478563	1326
2	77310002	77410001	0.737437	0.478445	1459
1	32240002	32340001	0.743661	0.47818	792
1	32220002	32320001	0.720492	0.478164	824
27	5160002	5260001	0.59124	0.477916	34
2	51290002	51390001	0.499705	0.477735	484
27	5150002	5250001	0.591423	0.477708	43
3	28860002	28960001	0.844207	0.477608	829
4	23430002	23530001	0.757845	0.477567	885
27	40002	140001	0.777079	0.477518	334
23	5960002	6060001	0.583625	0.477185	92
3	49450002	49550001	0.720248	0.47713	815
3	80630002	80730001	0.725745	0.47708	851
11	18790002	18890001	0.820188	0.477079	589
3	27970002	28070001	0.712077	0.476993	955
1	41590002	41690001	0.735743	0.476914	524
2	47210002	47310001	0.76104	0.476733	1625
3	83800002	83900001	0.774327	0.476714	667
3	96710002	96810001	0.674587	0.476641	1451
3	57830002	57930001	0.765721	0.476475	937
3	48650002	48750001	0.803205	0.476232	658
3	80920002	81020001	0.652964	0.475885	954
1	42860002	42960001	0.692075	0.475801	898
4	24420002	24520001	0.770194	0.475415	210
3	98540002	98640001	0.731146	0.475406	1435
11	4970002	5070001	0.795553	0.475349	869
11	4880002	4980001	0.775119	0.4753	962
20	6740002	6840001	0.729855	0.475283	1501
1	77230002	77330001	0.735082	0.47517	1385
1	73700002	73800001	0.605574	0.475149	493
4	75220002	75320001	0.609332	0.475059	980
11	4950002	5050001	0.796217	0.474875	866
5	41100002	41200001	0.669645	0.474565	665
3	83740002	83840001	0.73601	0.474562	668
3	27980002	28080001	0.714918	0.474472	930
3	27960002	28060001	0.707431	0.474408	995
3	90310002	90410001	0.732239	0.474263	509
1	42920002	43020001	0.674651	0.474083	534
5	39970002	40070001	0.736228	0.473922	970
5	17630002	17730001	0.7113	0.473889	1369
3	29630002	29730001	0.69523	0.473822	1376
2	77620002	77720001	0.720679	0.473775	1026
2	59870002	59970001	0.711315	0.47375	1373
2	77680002	77780001	0.708551	0.473665	1266
5	39990002	40090001	0.774032	0.473606	893
1	80370002	80470001	0.722333	0.47358	1736
3	49430002	49530001	0.70892	0.473205	772
11	4940002	5040001	0.828074	0.473134	838
1	32280002	32380001	0.756012	0.473034	710
3	32940002	33040001	0.695693	0.473032	1138
1	77220002	77320001	0.738249	0.47298	1334
20	6730002	6830001	0.73118	0.472881	1484
3	49420002	49520001	0.707659	0.472868	707
1	72990002	73090001	0.615042	0.472745	285
1	32270002	32370001	0.757724	0.472726	723
3	80930002	81030001	0.64134	0.472667	999
1	80360002	80460001	0.716485	0.472655	1732
2	13700002	13800001	0.694891	0.472545	1054
3	80740002	80840001	0.728287	0.472532	1092
2	14040002	14140001	0.686652	0.472484	2124
1	42940002	43040001	0.641818	0.472476	467
20	6620002	6720001	0.723137	0.472295	1087
11	4960002	5060001	0.783339	0.472033	871
1	32260002	32360001	0.750739	0.471984	730
20	6500002	6600001	0.764562	0.471953	930
3	69350002	69450001	0.600405	0.471641	809
2	77590002	77690001	0.7579	0.471482	1068
3	28910002	29010001	0.807546	0.471466	1040
1	72650002	72750001	0.67657	0.471451	400
3	29620002	29720001	0.693358	0.471227	1386
3	80940002	81040001	0.639633	0.471159	1032
20	6720002	6820001	0.732426	0.471061	1491
27	70002	170001	0.76531	0.471052	398
3	73040002	73140001	0.675089	0.471033	553
20	6750002	6850001	0.731001	0.470998	1490
15	3030002	3130001	0.710479	0.470977	671
3	28930002	29030001	0.780305	0.470906	1145
11	18610002	18710001	0.748204	0.470831	926
5	43550002	43650001	0.672563	0.47082	1654
2	47200002	47300001	0.753842	0.470798	1583
3	90320002	90420001	0.741689	0.470789	537
1	72850002	72950001	0.673013	0.470759	307
3	27940002	28040001	0.716796	0.470641	1008
3	98440002	98540001	0.760242	0.470603	1327
5	43450002	43550001	0.724008	0.470602	1458
1	73020002	73120001	0.639007	0.470599	366
5	17650002	17750001	0.704674	0.470479	1357
11	18770002	18870001	0.837109	0.470368	573
20	5950002	6050001	0.778005	0.470367	1193
1	25280002	25380001	0.742549	0.470322	1792
20	6800002	6900001	0.740533	0.470216	1215
2	20910002	21010001	0.691219	0.470101	1092
22	190002	290001	0.790478	0.47001	104
1	41650002	41750001	0.762351	0.46999	543
1	79000002	79100001	0.729247	0.46985	1288
4	23420002	23520001	0.742817	0.469843	833
3	49400002	49500001	0.706546	0.469833	718
4	75330002	75430001	0.8181	0.469683	831
3	90060002	90160001	0.737309	0.469669	692
2	19930002	20030001	0.704349	0.469648	1394
1	77480002	77580001	0.677475	0.469115	1400
2	59420002	59520001	0.746957	0.469088	1306
1	41660002	41760001	0.765216	0.469027	543
4	56060002	56160001	0.657298	0.468823	1065
3	29160002	29260001	0.783435	0.468626	1582
2	78240002	78340001	0.685334	0.468413	1268
4	75320002	75420001	0.824243	0.468392	778
1	72630002	72730001	0.675714	0.468389	328
3	28480002	28580001	0.829114	0.46837	887
1	42880002	42980001	0.685878	0.46825	807
2	77690002	77790001	0.700983	0.468218	1322
20	6450002	6550001	0.773251	0.46805	1002
11	4680002	4780001	0.71062	0.468026	1245
11	9070002	9170001	0.672786	0.468007	1156
2	59790002	59890001	0.661181	0.467887	1269
27	5090002	5190001	0.556551	0.467771	135
1	78860002	78960001	0.734453	0.467765	1228
2	47220002	47320001	0.755504	0.467736	1599
27	50002	150001	0.775695	0.467692	371
27	60002	160001	0.775695	0.467692	371
2	59590002	59690001	0.722058	0.467657	1400
3	32810002	32910001	0.672899	0.467655	1071
11	9080002	9180001	0.681507	0.467646	1126
3	42290002	42390001	0.707295	0.467578	1763
2	20920002	21020001	0.695154	0.467559	1038
3	97760002	97860001	0.699426	0.467479	912
3	28920002	29020001	0.79357	0.467429	1086
1	25270002	25370001	0.737749	0.46742	1814
3	42280002	42380001	0.717447	0.46741	1815
2	47180002	47280001	0.748185	0.467407	1547
5	58680002	58780001	0.662057	0.467376	1285
3	84440002	84540001	0.77111	0.467279	674
5	40980002	41080001	0.668101	0.467094	722
5	39950002	40050001	0.681128	0.467071	985
3	42300002	42400001	0.699655	0.46698	1675
1	41580002	41680001	0.731617	0.466921	506
20	6680002	6780001	0.70685	0.466764	1395
3	49410002	49510001	0.692855	0.466735	715
3	83980002	84080001	0.745633	0.466697	561
3	50030002	50130001	0.744914	0.466589	1199
20	5960002	6060001	0.783853	0.466511	1157
1	25290002	25390001	0.73822	0.466477	1756
27	80002	180001	0.755607	0.466471	433
3	49440002	49540001	0.711219	0.466461	784
2	47170002	47270001	0.747933	0.466277	1495
2	77290002	77390001	0.717929	0.465826	1526
3	80760002	80860001	0.725148	0.465638	1054
23	6000002	6100001	0.578072	0.465496	72
11	9090002	9190001	0.678057	0.465485	1094
2	13690002	13790001	0.711815	0.465431	1123
1	63000002	63100001	0.724077	0.465392	1270
2	47190002	47290001	0.742928	0.465349	1572
3	80610002	80710001	0.68505	0.465287	839
4	27530002	27630001	0.717391	0.465226	667
11	9300002	9400001	0.719859	0.465222	1129
5	17610002	17710001	0.702087	0.464991	1246
11	18600002	18700001	0.721185	0.464969	921
2	14080002	14180001	0.697482	0.464943	2301
3	28630002	28730001	0.823972	0.464868	671
20	5940002	6040001	0.767491	0.464729	1187
3	29170002	29270001	0.779263	0.464723	1515
11	18760002	18860001	0.845364	0.464599	536
11	9290002	9390001	0.677319	0.464563	1111
4	23440002	23540001	0.750907	0.464557	907
3	46400002	46500001	0.713801	0.464382	1104
3	49620002	49720001	0.743618	0.464275	733
20	6670002	6770001	0.704032	0.464126	1289
11	18860002	18960001	0.703682	0.464064	607
3	57820002	57920001	0.756813	0.463956	950
3	29340002	29440001	0.731022	0.46387	1523
2	80710002	80810001	0.656377	0.463779	1105
3	84270002	84370001	0.67282	0.463774	354
1	52740002	52840001	0.603127	0.463742	1280
5	39960002	40060001	0.70364	0.463736	944
3	29610002	29710001	0.674428	0.463581	1381
1	73730002	73830001	0.612867	0.463496	540
3	28120002	28220001	0.759848	0.463458	1126
1	80350002	80450001	0.688933	0.463374	1684
11	9100002	9200001	0.679275	0.463338	1062
11	9110002	9210001	0.676139	0.463276	1035
25	1510002	1610001	0.724383	0.463234	419
3	28010002	28110001	0.695937	0.463057	993
3	49210002	49310001	0.640986	0.463002	910
3	49460002	49560001	0.720047	0.462988	798
11	9060002	9160001	0.670946	0.462854	1227
20	7220002	7320001	0.718908	0.462773	1166
4	75240002	75340001	0.634665	0.462671	910
11	4460002	4560001	0.691636	0.462627	1013
3	80750002	80850001	0.717814	0.46262	1111
3	73020002	73120001	0.694214	0.462589	572
2	77610002	77710001	0.733198	0.462584	980
5	58880002	58980001	0.651226	0.462572	1203
3	84430002	84530001	0.754727	0.46249	676
3	49140002	49240001	0.646074	0.462465	723
20	6490002	6590001	0.762714	0.462435	932
3	83960002	84060001	0.739123	0.462362	540
2	77300002	77400001	0.721934	0.462179	1466
2	13710002	13810001	0.6643	0.462153	1047
3	49390002	49490001	0.71016	0.462055	736
14	13630002	13730001	0.518349	0.462033	2003
1	63020002	63120001	0.675218	0.462017	1244
3	90330002	90430001	0.700076	0.461924	599
2	19940002	20040001	0.716243	0.461909	1389
3	57840002	57940001	0.767673	0.461785	895
4	90790002	90890001	0.744997	0.461713	112
20	6790002	6890001	0.737185	0.461652	1198
11	4980002	5080001	0.798804	0.461459	926
1	79010002	79110001	0.714781	0.461389	1286
20	5970002	6070001	0.783881	0.461351	1111
3	29060002	29160001	0.823179	0.461349	1355
20	6340002	6440001	0.762268	0.46134	1339
3	29330002	29430001	0.725796	0.461306	1524
20	6690002	6790001	0.704365	0.461264	1440
15	3020002	3120001	0.685816	0.461254	640
20	6710002	6810001	0.710933	0.461149	1413
2	77330002	77430001	0.718834	0.461002	1447
20	6760002	6860001	0.725923	0.460901	1421
3	96720002	96820001	0.636243	0.460826	1478
1	80380002	80480001	0.713881	0.460702	1698
3	84450002	84550001	0.779388	0.460593	664
1	41670002	41770001	0.759625	0.460571	523
3	50040002	50140001	0.751752	0.46055	1208
1	42950002	43050001	0.631271	0.460529	443
14	13610002	13710001	0.514711	0.460349	1372
5	58670002	58770001	0.656155	0.46032	1191
20	7210002	7310001	0.709286	0.460267	1188
27	250002	350001	0.625832	0.460136	60
1	25300002	25400001	0.704668	0.460121	1762
2	77600002	77700001	0.740794	0.460099	1033
2	59400002	59500001	0.728164	0.45998	1262
20	6660002	6760001	0.701525	0.45997	1237
3	49490002	49590001	0.714755	0.459786	676
1	77430002	77530001	0.713974	0.459658	1325
3	32800002	32900001	0.649098	0.459595	1127
1	72620002	72720001	0.66668	0.459571	360
2	51280002	51380001	0.478474	0.459563	481
3	57790002	57890001	0.757449	0.459443	1067
3	28310002	28410001	0.746537	0.459423	1203
3	42270002	42370001	0.706512	0.459323	1793
27	360002	460001	0.587119	0.45925	174
2	77670002	77770001	0.685366	0.459235	1244
3	57780002	57880001	0.75734	0.459101	1051
20	5980002	6080001	0.787023	0.459073	1042
3	29700002	29800001	0.638423	0.459014	1365
2	80700002	80800001	0.648092	0.458971	1004
20	6700002	6800001	0.706696	0.458935	1406
4	56050002	56150001	0.632502	0.458774	1083
4	23410002	23510001	0.699118	0.458761	825
1	32210002	32310001	0.68567	0.45868	844
2	13670002	13770001	0.717374	0.458659	1123
14	13620002	13720001	0.515547	0.458398	1656
5	40000002	40100001	0.765778	0.458365	862
29	570002	670001	0.63743	0.458308	118
2	77580002	77680001	0.748467	0.4581	1037
27	5140002	5240001	0.558235	0.457933	51
2	77700002	77800001	0.690129	0.457889	1437
11	18880002	18980001	0.672249	0.457763	560
3	29180002	29280001	0.766939	0.457682	1479
1	32200002	32300001	0.680493	0.457646	839
1	80340002	80440001	0.666196	0.457643	1568
3	28110002	28210001	0.749239	0.457542	1141
3	49480002	49580001	0.713689	0.457511	717
22	180002	280001	0.80313	0.457477	104
6	12690002	12790001	0.74528	0.457455	393
2	59600002	59700001	0.706062	0.457325	1363
2	78350002	78450001	0.681948	0.457306	764
5	43560002	43660001	0.634567	0.457298	1579
1	42890002	42990001	0.667399	0.457287	752
1	78850002	78950001	0.733835	0.457173	1218
1	77240002	77340001	0.724815	0.457161	1357
2	63470002	63570001	0.734788	0.456978	1269
2	14030002	14130001	0.664003	0.456974	2125
3	27890002	27990001	0.747034	0.456952	1147
3	80600002	80700001	0.654567	0.456839	892
3	80950002	81050001	0.625836	0.45651	1110
3	83810002	83910001	0.765499	0.456427	656
3	57800002	57900001	0.756471	0.456346	1045
1	42850002	42950001	0.674937	0.456281	930
3	83730002	83830001	0.707326	0.456233	621
2	77630002	77730001	0.681074	0.456232	1030
4	75370002	75470001	0.641017	0.456214	1178
3	57810002	57910001	0.7607	0.456017	959
20	6460002	6560001	0.765997	0.456016	973
29	560002	660001	0.62935	0.456006	119
27	90002	190001	0.756777	0.455982	406
2	51310002	51410001	0.471674	0.455968	492
3	80590002	80690001	0.643564	0.455961	861
1	94710002	94810001	0.715118	0.455894	418
13	7620002	7720001	0.70455	0.455876	1485
3	34170002	34270001	0.663582	0.45584	1248
2	13680002	13780001	0.712823	0.455822	1112
3	73010002	73110001	0.711912	0.455815	592
1	75690002	75790001	0.564529	0.455793	171
3	97860002	97960001	0.758532	0.455789	674
20	7200002	7300001	0.69137	0.455773	1230
3	27930002	28030001	0.714211	0.455702	1006
1	77210002	77310001	0.707324	0.455667	1308
20	7190002	7290001	0.692786	0.455616	1245
1	32500002	32600001	0.67362	0.455549	927
4	75210002	75310001	0.565486	0.455537	1020
3	29350002	29450001	0.716368	0.455536	1516
1	79020002	79120001	0.695357	0.455535	1296
3	69340002	69440001	0.564386	0.455477	762
4	90680002	90780001	0.741406	0.455465	902
3	84470002	84570001	0.788335	0.455347	637
3	84280002	84380001	0.665942	0.455309	352
1	52730002	52830001	0.597304	0.455306	1279
2	62630002	62730001	0.674512	0.455298	1688
20	5990002	6090001	0.790846	0.455182	1020
2	63460002	63560001	0.716334	0.455149	1271
2	77640002	77740001	0.662376	0.454981	1088
3	96690002	96790001	0.644826	0.454933	1396
11	18870002	18970001	0.687374	0.454918	581
1	42910002	43010001	0.66462	0.454874	617
3	28000002	28100001	0.682451	0.454854	972
27	380002	480001	0.556199	0.454835	107
11	18620002	18720001	0.768011	0.454797	894
1	75700002	75800001	0.561415	0.454749	183
1	63030002	63130001	0.650824	0.454693	1280
20	6630002	6730001	0.707178	0.454661	1139
3	80570002	80670001	0.642562	0.454539	953
20	6080002	6180001	0.762558	0.454437	1182
5	39450002	39550001	0.6969	0.454326	866
2	19920002	20020001	0.67951	0.454169	1452
4	75310002	75410001	0.817008	0.45416	785
20	6810002	6910001	0.713344	0.454141	1224
1	75670002	75770001	0.568645	0.45393	156
1	87910002	88010001	0.69561	0.453916	1250
5	17660002	17760001	0.669254	0.45385	1359
3	29320002	29420001	0.720077	0.453587	1441
1	50040002	50140001	0.693655	0.453564	1489
20	6070002	6170001	0.779966	0.453532	1085
3	28940002	29040001	0.754272	0.453516	1198
1	50050002	50150001	0.69485	0.453291	1487
3	49630002	49730001	0.697058	0.453256	761
1	75680002	75780001	0.573974	0.453224	157
3	27880002	27980001	0.735635	0.453202	1253
2	59410002	59510001	0.725842	0.453107	1288
1	41680002	41780001	0.759455	0.453104	505
3	28020002	28120001	0.688229	0.453096	1032
3	32950002	33050001	0.666714	0.453085	1215
3	98040002	98140001	0.681095	0.453079	773
20	6770002	6870001	0.724446	0.453036	1335
1	80390002	80490001	0.706278	0.453009	1668
3	84090002	84190001	0.749004	0.452891	373
4	23860002	23960001	0.747179	0.452815	967
2	21100002	21200001	0.684173	0.452776	1197
3	98550002	98650001	0.670748	0.452735	1420
3	34160002	34260001	0.666048	0.452638	1270
20	6870002	6970001	0.637977	0.452621	1200
4	71130002	71230001	0.584534	0.452621	772
3	84480002	84580001	0.789479	0.452566	614
4	56070002	56170001	0.628086	0.452562	1051
2	19950002	20050001	0.697441	0.452396	1417
20	6000002	6100001	0.781609	0.452277	1003
3	34150002	34250001	0.65906	0.452213	1222
3	73050002	73150001	0.657943	0.452203	555
2	61890002	61990001	0.698481	0.452191	1650
3	29220002	29320001	0.746849	0.452174	1388
20	6330002	6430001	0.748231	0.452147	1389
22	150002	250001	0.780382	0.452058	97
20	6120002	6220001	0.748659	0.451894	1178
3	73000002	73100001	0.70704	0.451894	611
20	6060002	6160001	0.782233	0.451857	1047
20	6650002	6750001	0.6978	0.451857	1169
3	27920002	28020001	0.71435	0.451803	963
27	5080002	5180001	0.538073	0.451726	141
3	46410002	46510001	0.699376	0.451661	1104
1	78760002	78860001	0.711003	0.451599	1548
2	61880002	61980001	0.69922	0.451597	1693
20	6010002	6110001	0.781977	0.451555	1026
27	5130002	5230001	0.546835	0.451504	59
2	80690002	80790001	0.632744	0.45147	966
3	28100002	28200001	0.738839	0.451469	1162
20	6640002	6740001	0.70396	0.451371	1158
4	90690002	90790001	0.748048	0.451212	819
22	140002	240001	0.776059	0.451211	96
2	59780002	59880001	0.636783	0.451047	1306
2	77280002	77380001	0.71274	0.45099	1539
3	27990002	28090001	0.694532	0.450911	976
3	49610002	49710001	0.745814	0.450832	737
1	77760002	77860001	0.57909	0.450746	454
2	77660002	77760001	0.670737	0.450738	1178
3	29210002	29310001	0.751498	0.450693	1367
2	47160002	47260001	0.723642	0.45069	1390
2	77570002	77670001	0.721774	0.450679	1051
6	12700002	12800001	0.758402	0.450649	265
3	28090002	28190001	0.723983	0.450528	1156
2	59610002	59710001	0.686734	0.450432	1382
1	73690002	73790001	0.597115	0.450202	539
22	160002	260001	0.79071	0.450051	101
29	550002	650001	0.617289	0.45004	129
2	51320002	51420001	0.468361	0.449999	487
4	90670002	90770001	0.723663	0.44998	916
2	49370002	49470001	0.678621	0.449872	836
3	84460002	84560001	0.783709	0.449855	661
20	6780002	6880001	0.728963	0.44982	1210
3	34140002	34240001	0.653974	0.449803	1211
2	62610002	62710001	0.646233	0.449729	1649
11	4990002	5090001	0.791898	0.449666	954
3	83990002	84090001	0.738802	0.449661	568
2	25240002	25340001	0.619039	0.449632	537
2	77340002	77440001	0.707811	0.449613	1486
3	49470002	49570001	0.709302	0.449564	738
2	61870002	61970001	0.687395	0.449425	1707
20	6030002	6130001	0.780999	0.44936	1055
14	13640002	13740001	0.511093	0.449324	2322
20	6480002	6580001	0.763702	0.449295	969
1	50030002	50130001	0.690868	0.449249	1456
20	6040002	6140001	0.784259	0.449216	1061
11	18590002	18690001	0.698908	0.449202	923
3	34180002	34280001	0.661761	0.449202	1278
3	80580002	80680001	0.645197	0.449171	884
1	78770002	78870001	0.723676	0.449085	1540
5	41410002	41510001	0.703449	0.449062	622
20	6130002	6230001	0.74774	0.449054	1181
20	6020002	6120001	0.781907	0.448973	1053
2	59880002	59980001	0.661988	0.448863	1436
2	77350002	77450001	0.692344	0.448843	1547
3	29240002	29340001	0.743921	0.448832	1355
2	63450002	63550001	0.69169	0.448736	1212
2	63420002	63520001	0.651411	0.448717	1242
5	41110002	41210001	0.615871	0.448653	595
3	97870002	97970001	0.760774	0.448614	638
14	10360002	10460001	0.601423	0.448461	538
2	78230002	78330001	0.661733	0.448451	1257
1	77770002	77870001	0.567919	0.448428	484
1	94720002	94820001	0.709667	0.448389	406
20	6090002	6190001	0.745301	0.448367	1191
2	62620002	62720001	0.659756	0.448343	1654
20	6860002	6960001	0.654185	0.448297	1128
1	87920002	88020001	0.692958	0.448284	1277
3	49150002	49250001	0.64308	0.448283	710
3	80560002	80660001	0.645266	0.448135	944
13	7630002	7730001	0.693728	0.448125	1528
3	29260002	29360001	0.728267	0.4481	1360
1	52750002	52850001	0.589245	0.448074	1251
1	41570002	41670001	0.721245	0.447976	490
3	57770002	57870001	0.737346	0.447903	1129
1	43460002	43560001	0.742432	0.447791	795
1	72660002	72760001	0.646446	0.447775	419
2	21110002	21210001	0.699432	0.447751	1195
2	18910002	19010001	0.67613	0.447613	1309
20	6320002	6420001	0.735978	0.447612	1369
1	75660002	75760001	0.569598	0.447583	144
1	72670002	72770001	0.630504	0.447551	429
4	90780002	90880001	0.73111	0.447525	139
11	9120002	9220001	0.650071	0.447356	1062
5	39940002	40040001	0.630263	0.447317	996
11	5560002	5660001	0.566676	0.447248	1257
3	29190002	29290001	0.760005	0.447245	1456
3	98430002	98530001	0.738415	0.447208	1269
20	6050002	6150001	0.785107	0.44719	1043
2	13660002	13760001	0.718286	0.447183	1111
1	75650002	75750001	0.56154	0.447164	119
1	78830002	78930001	0.750201	0.447135	1212
20	6140002	6240001	0.745761	0.447027	1134
2	80680002	80780001	0.608273	0.447023	982
3	29230002	29330001	0.74019	0.446968	1358
11	18630002	18730001	0.766051	0.446907	861
5	38320002	38420001	0.662598	0.446884	1181
2	49360002	49460001	0.665075	0.446881	854
3	51730002	51830001	0.666088	0.446876	1763
3	28850002	28950001	0.836172	0.446808	790
5	46650002	46750001	0.60467	0.446779	484
1	25310002	25410001	0.657396	0.446684	1789
2	62600002	62700001	0.616782	0.446673	1619
14	10350002	10450001	0.606547	0.446631	559
2	59390002	59490001	0.714516	0.446413	1220
3	57720002	57820001	0.719242	0.446409	1496
20	6880002	6980001	0.613169	0.446237	1280
2	13640002	13740001	0.712465	0.446232	1145
2	59620002	59720001	0.662916	0.446223	1399
27	150002	250001	0.678849	0.44614	206
11	4870002	4970001	0.723779	0.446125	1009
1	32190002	32290001	0.676034	0.446114	851
22	170002	270001	0.796879	0.446083	102
3	29200002	29300001	0.756273	0.445954	1397
3	48660002	48760001	0.797947	0.445863	626
5	17600002	17700001	0.663894	0.445807	1180
3	69360002	69460001	0.588841	0.445757	842
29	520002	620001	0.605587	0.445566	131
29	530002	630001	0.605587	0.445566	131
29	540002	640001	0.605587	0.445566	131
3	46340002	46440001	0.662458	0.445481	952
3	57760002	57860001	0.719233	0.445481	1205
1	24770002	24870001	0.631124	0.445467	1478
1	24760002	24860001	0.62429	0.445343	1477
1	75710002	75810001	0.54672	0.445219	184
3	28470002	28570001	0.813206	0.445216	874
2	25250002	25350001	0.603837	0.445192	563
4	23850002	23950001	0.7484	0.445087	818
2	13650002	13750001	0.721393	0.44503	1182
1	40810002	40910001	0.725219	0.444819	1219
1	25260002	25360001	0.675949	0.444739	1800
16	1110002	1210001	0.61405	0.444602	8
3	29250002	29350001	0.734995	0.444542	1388
1	18350002	18450001	0.563718	0.444522	555
4	71140002	71240001	0.568737	0.444509	776
27	110002	210001	0.748922	0.444474	382
4	75300002	75400001	0.781865	0.444437	869
1	72690002	72790001	0.62777	0.444319	517
3	37000002	37100001	0.594592	0.444203	758
2	77170002	77270001	0.735528	0.444103	1209
15	2940002	3040001	0.697217	0.444093	559
1	77410002	77510001	0.718696	0.44393	1381
2	18890002	18990001	0.688414	0.443882	1100
3	57710002	57810001	0.697175	0.443826	1594
2	60400002	60500001	0.695598	0.443789	1292
1	50060002	50160001	0.68291	0.443703	1398
4	90700002	90800001	0.744636	0.443667	694
20	7180002	7280001	0.665835	0.443647	1276
5	41400002	41500001	0.701239	0.443621	641
13	7610002	7710001	0.680991	0.443586	1519
2	77270002	77370001	0.70916	0.443579	1555
3	51740002	51840001	0.665799	0.443571	1695
1	42840002	42940001	0.669167	0.44355	973
2	59380002	59480001	0.701818	0.44351	1198
5	43570002	43670001	0.610149	0.44351	1525
20	6910002	7010001	0.587318	0.443411	1401
3	29280002	29380001	0.712839	0.443351	1383
3	73060002	73160001	0.62992	0.443292	531
1	73740002	73840001	0.611568	0.443291	492
3	57850002	57950001	0.765678	0.443253	891
11	5550002	5650001	0.569405	0.443194	1239
4	90660002	90760001	0.684592	0.443079	979
2	52210002	52310001	0.460829	0.443056	5
3	84490002	84590001	0.778707	0.443029	606
2	21080002	21180001	0.65693	0.442925	1210
1	79030002	79130001	0.671333	0.442892	1349
2	47230002	47330001	0.735121	0.442883	1577
1	43450002	43550001	0.738238	0.442877	830
1	72680002	72780001	0.629054	0.442851	477
4	23450002	23550001	0.731887	0.442819	931
1	77360002	77460001	0.68596	0.442804	1508
2	77650002	77750001	0.654222	0.442803	1113
3	28030002	28130001	0.685735	0.442764	1010
15	3010002	3110001	0.681845	0.442715	623
25	1500002	1600001	0.713102	0.442709	351
1	32510002	32610001	0.660456	0.442641	883
11	9280002	9380001	0.655407	0.442636	1081
3	48680002	48780001	0.729731	0.44251	599
19	6070002	6170001	0.678175	0.442464	1324
1	77300002	77400001	0.697542	0.442359	1407
20	6110002	6210001	0.741685	0.442295	1161
29	510002	610001	0.604585	0.442173	132
3	90950002	91050001	0.700424	0.442109	1324
2	59630002	59730001	0.653274	0.442036	1410
1	77250002	77350001	0.705302	0.441867	1357
3	96730002	96830001	0.599746	0.441804	1510
15	2930002	3030001	0.693781	0.441747	531
3	29300002	29400001	0.707378	0.441747	1455
2	80720002	80820001	0.651675	0.441736	1211
3	80960002	81060001	0.61822	0.441712	1190
20	6100002	6200001	0.739083	0.441637	1176
3	42150002	42250001	0.544893	0.44162	1631
3	96680002	96780001	0.614446	0.441608	1395
5	34800002	34900001	0.74297	0.441571	921
5	35190002	35290001	0.632189	0.441549	1411
5	38330002	38430001	0.627752	0.441516	1242
2	7030002	7130001	0.709485	0.441502	1362
3	42310002	42410001	0.666857	0.441463	1621
11	18580002	18680001	0.693364	0.441385	931
1	50020002	50120001	0.68921	0.441373	1421
3	84420002	84520001	0.73828	0.441339	670
3	83950002	84050001	0.72351	0.441302	500
3	90940002	91040001	0.696267	0.44124	1344
3	29270002	29370001	0.710815	0.441207	1372
11	18750002	18850001	0.841876	0.441205	541
3	29600002	29700001	0.627994	0.441189	1404
27	5070002	5170001	0.528819	0.441113	160
1	78750002	78850001	0.671358	0.441063	1557
11	4690002	4790001	0.671814	0.441001	1272
4	90710002	90810001	0.750716	0.440956	622
1	77420002	77520001	0.70127	0.440868	1372
20	7230002	7330001	0.687677	0.440815	1115
2	63430002	63530001	0.641	0.440804	1214
2	72610002	72710001	0.65153	0.440728	506
1	78820002	78920001	0.742562	0.440665	1246
15	3000002	3100001	0.67763	0.440534	630
3	29310002	29410001	0.710471	0.440449	1452
1	94730002	94830001	0.701897	0.440416	378
1	75640002	75740001	0.54964	0.440395	115
1	40800002	40900001	0.717965	0.44039	1234
5	40010002	40110001	0.745137	0.440364	851
1	87020002	87120001	0.698484	0.440331	1330
2	59200002	59300001	0.707702	0.44027	249
2	19960002	20060001	0.686938	0.440231	1461
4	71090002	71190001	0.60123	0.440225	726
27	140002	240001	0.703707	0.440208	231
2	21120002	21220001	0.68719	0.4401	1208
4	71110002	71210001	0.588248	0.440077	756
27	5170002	5270001	0.555996	0.440064	30
2	61860002	61960001	0.679446	0.440036	1719
1	77290002	77390001	0.702497	0.440032	1336
3	48690002	48790001	0.729876	0.440019	577
14	13650002	13750001	0.509926	0.439937	2625
22	130002	230001	0.779022	0.439936	91
3	29290002	29390001	0.707648	0.439909	1388
3	98030002	98130001	0.664144	0.43988	816
11	1570002	1670001	0.670385	0.439743	1520
2	7020002	7120001	0.714955	0.439736	1345
2	21090002	21190001	0.667697	0.439679	1208
3	84290002	84390001	0.667044	0.439646	340
1	43470002	43570001	0.721602	0.439609	702
5	35160002	35260001	0.620968	0.439607	1263
1	78780002	78880001	0.715441	0.439592	1466
2	49380002	49480001	0.686344	0.43958	810
27	160002	260001	0.669986	0.439575	213
1	87010002	87110001	0.710388	0.439556	1324
5	41420002	41520001	0.701989	0.439556	603
1	77370002	77470001	0.675725	0.439553	1493
20	6830002	6930001	0.66944	0.439517	1079
13	7600002	7700001	0.676924	0.439491	1523
5	39440002	39540001	0.647861	0.439476	939
3	80550002	80650001	0.642071	0.439457	948
15	2950002	3050001	0.696444	0.439373	589
3	49220002	49320001	0.609693	0.439368	929
3	84300002	84400001	0.682582	0.439153	342
3	48640002	48740001	0.767692	0.438964	686
20	5930002	6030001	0.709606	0.438813	1219
1	78840002	78940001	0.725089	0.438811	1209
5	35170002	35270001	0.628891	0.438677	1315
14	13660002	13760001	0.511326	0.438618	2949
2	77160002	77260001	0.743847	0.438454	1194
11	18890002	18990001	0.646427	0.438366	556
2	20930002	21030001	0.649509	0.438358	1059
2	49080002	49180001	0.636347	0.438303	365
3	57750002	57850001	0.703387	0.43824	1311
2	62640002	62740001	0.666809	0.438162	1801
3	28320002	28420001	0.725646	0.438129	1200
1	18320002	18420001	0.560445	0.438056	466
3	97750002	97850001	0.665261	0.438035	903
5	35180002	35280001	0.632132	0.438018	1341
23	5950002	6050001	0.549864	0.437955	107
2	13720002	13820001	0.610793	0.43792	1060
2	14090002	14190001	0.652868	0.437918	2242
2	49050002	49150001	0.630437	0.437873	132
5	43440002	43540001	0.670369	0.437811	1460
4	71120002	71220001	0.581642	0.437728	796
5	39460002	39560001	0.650242	0.437727	832
3	97010002	97110001	0.612348	0.437713	1526
20	6890002	6990001	0.591833	0.43761	1322
20	6470002	6570001	0.757715	0.4376	980
1	70530002	70630001	0.622591	0.437561	1405
3	29360002	29460001	0.68263	0.437538	1546
2	49350002	49450001	0.644611	0.437458	902
11	9310002	9410001	0.688276	0.437452	1165
2	18540002	18640001	0.730612	0.437337	912
3	55400002	55500001	0.587302	0.437179	1058
2	63440002	63540001	0.649237	0.437173	1215
15	2960002	3060001	0.693304	0.43712	589
2	77040002	77140001	0.764938	0.437022	1165
29	580002	680001	0.613149	0.436969	91
5	11230002	11330001	0.721401	0.436967	1971
3	97880002	97980001	0.749688	0.436965	647
4	26780002	26880001	0.731771	0.436939	690
3	29710002	29810001	0.590819	0.436858	1447
3	27870002	27970001	0.696946	0.436747	1285
2	18530002	18630001	0.721948	0.436746	946
20	1190002	1290001	0.674694	0.43668	1202
3	90050002	90150001	0.694655	0.436586	658
20	6820002	6920001	0.676308	0.436518	1127
20	6310002	6410001	0.720751	0.436489	1327
3	83820002	83920001	0.767524	0.436385	612
1	73680002	73780001	0.593977	0.436353	508
3	72990002	73090001	0.683511	0.43634	646
5	17590002	17690001	0.619109	0.43629	1205
3	23640002	23740001	0.649085	0.436217	1156
15	2970002	3070001	0.675323	0.436136	608
1	80330002	80430001	0.626046	0.436063	1482
3	29050002	29150001	0.800776	0.435993	1392
3	28060002	28160001	0.699766	0.43599	1057
4	90640002	90740001	0.635892	0.435876	1026
11	9050002	9150001	0.626667	0.435874	1238
2	50002	150001	0.649682	0.435835	243
19	6080002	6180001	0.672684	0.435765	1389
3	51750002	51850001	0.655396	0.435735	1656
22	210002	310001	0.784491	0.435727	111
11	5000002	5100001	0.788454	0.435714	948
5	34790002	34890001	0.766908	0.43571	925
2	72620002	72720001	0.653134	0.435621	545
11	5540002	5640001	0.569329	0.435613	1258
2	77560002	77660001	0.693724	0.435585	1060
3	97740002	97840001	0.647703	0.435545	904
3	98160002	98260001	0.613153	0.435518	1044
3	84000002	84100001	0.734717	0.435515	583
1	43400002	43500001	0.732975	0.435499	1160
4	27480002	27580001	0.585339	0.43545	604
4	23870002	23970001	0.709185	0.435326	1109
4	90650002	90750001	0.649954	0.435239	1021
2	14020002	14120001	0.623154	0.435238	2095
4	71100002	71200001	0.592676	0.435166	728
11	9130002	9230001	0.617253	0.435124	1059
2	77710002	77810001	0.661256	0.435111	1484
3	96740002	96840001	0.585666	0.435105	1521
25	1490002	1590001	0.688084	0.435078	441
5	58660002	58760001	0.611932	0.435069	1195
2	59190002	59290001	0.732626	0.435006	196
3	23660002	23760001	0.6274	0.434951	1045
2	51330002	51430001	0.454575	0.43491	469
2	25230002	25330001	0.597797	0.434904	548
3	97000002	97100001	0.600392	0.434894	1563
13	12200002	12300001	0.624424	0.434862	1507
2	49060002	49160001	0.627551	0.43486	190
2	80670002	80770001	0.581336	0.434768	971
5	34810002	34910001	0.725057	0.434696	924
19	6060002	6160001	0.644273	0.43464	1266
3	57730002	57830001	0.708288	0.434639	1411
3	34120002	34220001	0.636432	0.434577	1164
3	41580002	41680001	0.589069	0.434566	1434
1	80400002	80500001	0.652022	0.434473	1662
13	12180002	12280001	0.613365	0.434449	1511
13	12190002	12290001	0.619987	0.434444	1532
1	94740002	94840001	0.693339	0.43444	358
5	18480002	18580001	0.6468	0.434409	714
1	49990002	50090001	0.673928	0.434341	1463
1	73030002	73130001	0.614213	0.434341	369
3	28080002	28180001	0.707223	0.434299	1151
15	2980002	3080001	0.667451	0.434151	629
20	1200002	1300001	0.669842	0.434093	1271
2	13630002	13730001	0.70238	0.434046	1111
3	52370002	52470001	0.657692	0.434003	887
1	77490002	77590001	0.62847	0.433975	1432
14	13670002	13770001	0.510592	0.433972	3176
2	60380002	60480001	0.652634	0.43396	1428
2	25890002	25990001	0.588316	0.433915	1013
20	6850002	6950001	0.652738	0.433915	1117
2	59890002	59990001	0.638229	0.433891	1499
3	57740002	57840001	0.699504	0.433865	1367
5	39930002	40030001	0.598132	0.433856	964
2	60390002	60490001	0.665663	0.433849	1364
3	37010002	37110001	0.613782	0.433827	792
1	49980002	50080001	0.664316	0.433764	1476
1	50070002	50170001	0.672809	0.433687	1356
11	18650002	18750001	0.779895	0.433578	780
3	50020002	50120001	0.675075	0.433503	1314
2	63480002	63580001	0.70989	0.433454	1261
4	75250002	75350001	0.623299	0.433441	885
2	61910002	62010001	0.669268	0.433424	1678
2	18520002	18620001	0.724296	0.43342	868
3	23650002	23750001	0.641518	0.433394	1073
3	27910002	28010001	0.706689	0.433388	1020
1	78000002	78100001	0.649611	0.433355	670
11	5570002	5670001	0.550263	0.433326	1347
5	46660002	46760001	0.610925	0.43332	491
1	41690002	41790001	0.746576	0.433162	505
13	7640002	7740001	0.668532	0.43305	1510
3	42140002	42240001	0.542004	0.433032	1631
3	48630002	48730001	0.741079	0.433019	746
15	2990002	3090001	0.674008	0.433014	637
20	6150002	6250001	0.733335	0.433012	1104
2	80730002	80830001	0.630316	0.432997	1265
4	85040002	85140001	0.644223	0.432771	2269
20	6840002	6940001	0.663754	0.432652	1093
2	19910002	20010001	0.649311	0.432647	1471
13	12230002	12330001	0.630051	0.432583	1489
2	25910002	26010001	0.594636	0.432533	1020
1	87940002	88040001	0.661888	0.432451	1238
13	3600002	3700001	0.667663	0.432445	1299
3	42260002	42360001	0.666801	0.432385	1840
4	26790002	26890001	0.720485	0.432376	652
3	41590002	41690001	0.579981	0.432346	1419
2	18950002	19050001	0.617754	0.432244	1376
1	77350002	77450001	0.676515	0.432231	1510
2	25880002	25980001	0.59722	0.432219	983
5	41120002	41220001	0.578726	0.432093	578
2	77150002	77250001	0.748947	0.432007	1154
4	27860002	27960001	0.685826	0.43199	524
3	50050002	50150001	0.720428	0.431974	1210
3	57700002	57800001	0.671468	0.431865	1639
2	49070002	49170001	0.639659	0.431804	267
6	12750002	12850001	0.511446	0.431798	10
2	60410002	60510001	0.663065	0.43177	1245
2	61850002	61950001	0.655521	0.431718	1737
3	90960002	91060001	0.695673	0.43166	1315
5	11240002	11340001	0.706768	0.431598	1935
13	12220002	12320001	0.626687	0.431548	1463
1	75630002	75730001	0.54572	0.431488	117
13	12240002	12340001	0.626352	0.431448	1533
2	78220002	78320001	0.650018	0.431375	1210
1	94700002	94800001	0.646156	0.431354	454
4	26800002	26900001	0.714712	0.431298	652
3	28070002	28170001	0.702401	0.431294	1105
11	9270002	9370001	0.638919	0.431191	1074
4	26810002	26910001	0.703715	0.431182	650
3	84610002	84710001	0.661322	0.430968	556
2	77260002	77360001	0.694784	0.430908	1562
3	90890002	90990001	0.656035	0.430892	1269
1	50010002	50110001	0.678446	0.430843	1395
3	90930002	91030001	0.678221	0.43081	1349
4	75200002	75300001	0.528737	0.43076	975
5	41390002	41490001	0.699981	0.430714	625
1	78790002	78890001	0.70559	0.430691	1425
20	7170002	7270001	0.638312	0.430689	1277
3	46420002	46520001	0.680166	0.430672	1135
3	69370002	69470001	0.584306	0.430522	844
4	54200002	54300001	0.619804	0.43052	1307
3	96990002	97090001	0.594467	0.430479	1572
29	480002	580001	0.571803	0.430436	47
3	29020002	29120001	0.780351	0.430394	1469
1	42960002	43060001	0.605376	0.430343	420
3	28460002	28560001	0.799093	0.430329	848
2	63490002	63590001	0.689213	0.430303	1242
4	56080002	56180001	0.588576	0.430145	1013
1	77200002	77300001	0.685148	0.430085	1287
1	38010002	38110001	0.673762	0.430073	1898
1	77390002	77490001	0.691898	0.430071	1412
3	51720002	51820001	0.645447	0.430065	1747
1	77340002	77440001	0.677606	0.430021	1512
3	49380002	49480001	0.643459	0.430004	781
3	91050002	91150001	0.698688	0.429995	1471
1	70520002	70620001	0.604167	0.429977	1500
2	77180002	77280001	0.715533	0.429964	1259
1	79040002	79140001	0.652582	0.429954	1425
1	77380002	77480001	0.672043	0.429953	1477
1	77310002	77410001	0.686452	0.429941	1448
3	84310002	84410001	0.692004	0.42993	376
1	75720002	75820001	0.549098	0.429885	197
2	77360002	77460001	0.670184	0.429851	1627
11	18640002	18740001	0.767892	0.429792	796
3	29830002	29930001	0.608618	0.42975	1651
2	19760002	19860001	0.646503	0.429731	1479
3	98120002	98220001	0.738274	0.429698	965
11	18740002	18840001	0.852367	0.429601	533
15	3140002	3240001	0.602103	0.429512	951
3	49500002	49600001	0.711649	0.429473	673
4	23840002	23940001	0.730024	0.429422	770
1	52760002	52860001	0.576933	0.429352	1198
1	80730002	80830001	0.681432	0.429334	1435
1	49970002	50070001	0.654729	0.429327	1511
2	77140002	77240001	0.747831	0.429292	1190
5	35200002	35300001	0.608709	0.429289	1457
3	28640002	28740001	0.807357	0.429217	600
2	13620002	13720001	0.704164	0.42917	1101
3	41560002	41660001	0.596173	0.429141	1404
3	34130002	34230001	0.64025	0.429132	1187
2	61840002	61940001	0.631761	0.429116	1740
3	98020002	98120001	0.661577	0.429038	837
1	77320002	77420001	0.674389	0.429009	1437
1	99800002	99900001	0.698914	0.428992	686
5	34780002	34880001	0.767048	0.428907	881
3	29010002	29110001	0.771279	0.428862	1545
1	80680002	80780001	0.729052	0.428839	1715
2	40002	140001	0.651329	0.428818	242
2	49390002	49490001	0.671067	0.428785	765
5	58890002	58990001	0.592239	0.428524	1223
1	62990002	63090001	0.691653	0.428523	1291
1	70510002	70610001	0.614453	0.428516	1573
3	82870002	82970001	0.681726	0.428457	1101
28	5130002	5230001	0.495598	0.428441	86
1	80720002	80820001	0.698929	0.428407	1485
3	90920002	91020001	0.662106	0.428336	1309
4	90770002	90870001	0.723507	0.428196	191
3	29770002	29870001	0.578441	0.428156	1596
1	43440002	43540001	0.730196	0.428118	912
1	70500002	70600001	0.603607	0.428113	1668
2	77250002	77350001	0.687046	0.428022	1532
1	24750002	24850001	0.611386	0.427924	1504
3	32960002	33060001	0.626812	0.427738	1242
1	87930002	88030001	0.667209	0.427683	1219
1	80580002	80680001	0.678961	0.427648	1959
1	42830002	42930001	0.6627	0.427617	1021
2	7010002	7110001	0.714336	0.427578	1408
11	10630002	10730001	0.55504	0.427569	989
1	39130002	39230001	0.636938	0.4275	1031
4	75380002	75480001	0.575383	0.427496	1214
1	25320002	25420001	0.625165	0.42748	1768
2	59770002	59870001	0.591053	0.427468	1283
14	10340002	10440001	0.592288	0.427428	620
3	34190002	34290001	0.637912	0.427424	1345
3	36640002	36740001	0.714975	0.427417	594
1	77280002	77380001	0.706857	0.427397	1294
3	80540002	80640001	0.637562	0.427384	923
3	97730002	97830001	0.645854	0.427232	942
4	54210002	54310001	0.619357	0.427175	1373
1	80660002	80760001	0.741622	0.427173	1832
20	6920002	7020001	0.56471	0.427146	1424
4	26820002	26920001	0.682424	0.42711	609
22	220002	320001	0.769753	0.427038	111
3	97020002	97120001	0.584346	0.426946	1554
14	10370002	10470001	0.555196	0.426929	575
13	3630002	3730001	0.646939	0.426868	1168
1	80670002	80770001	0.738581	0.426802	1743
1	80570002	80670001	0.671234	0.426693	1925
2	7040002	7140001	0.665568	0.426653	1318
1	77400002	77500001	0.698679	0.426651	1374
1	42820002	42920001	0.643565	0.42665	1086
1	71720002	71820001	0.676795	0.426632	1173
3	84500002	84600001	0.752835	0.426615	614
1	80710002	80810001	0.707131	0.426585	1510
1	52720002	52820001	0.577408	0.426577	1387
2	72600002	72700001	0.639369	0.426557	537
2	62650002	62750001	0.660075	0.426526	1879
2	7000002	7100001	0.71493	0.426521	1466
11	2000002	2100001	0.620269	0.426494	1219
1	39140002	39240001	0.650287	0.42642	976
2	60002	160001	0.644853	0.426402	251
2	77030002	77130001	0.763901	0.426384	1136
1	41550002	41650001	0.71408	0.42633	507
5	40020002	40120001	0.733092	0.426313	826
3	57860002	57960001	0.753083	0.426221	905
27	5060002	5160001	0.509499	0.426196	173
11	4450002	4550001	0.646283	0.426194	1090
3	28040002	28140001	0.664552	0.426159	1035
2	7050002	7150001	0.633372	0.426105	1375
4	56090002	56190001	0.570556	0.426089	938
14	1450002	1550001	0.679312	0.426056	1540
1	77330002	77430001	0.677245	0.426051	1442
13	12210002	12310001	0.613438	0.426046	1466
11	5530002	5630001	0.576168	0.426029	1174
1	72700002	72800001	0.612101	0.426023	520
4	56040002	56140001	0.565864	0.425827	1159
2	6990002	7090001	0.710005	0.425816	1477
3	29720002	29820001	0.567386	0.425762	1472
2	19750002	19850001	0.635898	0.425674	1464
3	29370002	29470001	0.656995	0.425645	1559
5	34820002	34920001	0.659966	0.425626	943
3	84600002	84700001	0.674469	0.4256	586
2	51270002	51370001	0.441774	0.425592	463
20	1180002	1280001	0.646014	0.425564	1133
3	96980002	97080001	0.57293	0.425563	1607
2	25260002	25360001	0.543516	0.42552	585
2	72590002	72690001	0.642072	0.425518	557
4	23240002	23340001	0.605625	0.425449	1374
11	5010002	5110001	0.768129	0.425411	981
2	25920002	26020001	0.587141	0.425294	1032
3	98050002	98150001	0.668543	0.425289	763
20	2710002	2810001	0.620018	0.425119	1672
2	25940002	26040001	0.615439	0.425064	1049
4	250002	350001	0.613817	0.425048	858
3	57870002	57970001	0.727101	0.424996	909
3	49130002	49230001	0.617339	0.42494	742
1	72840002	72940001	0.64334	0.424794	309
16	920002	1020001	0.602548	0.424789	7
16	930002	1030001	0.602548	0.424789	7
16	940002	1040001	0.602548	0.424789	7
16	950002	1050001	0.602548	0.424789	7
16	960002	1060001	0.602548	0.424789	7
16	970002	1070001	0.602548	0.424789	7
16	980002	1080001	0.602548	0.424789	7
1	67870002	67970001	0.619029	0.424765	1482
3	83940002	84040001	0.714206	0.424748	474
3	28950002	29050001	0.740984	0.424714	1303
27	1410002	1510001	0.649331	0.424672	1633
11	18720002	18820001	0.855158	0.424588	558
2	19890002	19990001	0.635409	0.424562	1590
5	41380002	41480001	0.68677	0.424533	602
2	77060002	77160001	0.752861	0.424513	1276
3	29730002	29830001	0.569275	0.424453	1479
1	80650002	80750001	0.7375	0.424423	1872
2	77050002	77150001	0.754684	0.42442	1253
5	43580002	43680001	0.566512	0.424411	1399
1	14840002	14940001	0.600557	0.424398	1214
3	49640002	49740001	0.62864	0.424372	823
15	2920002	3020001	0.619142	0.424304	575
1	77750002	77850001	0.534899	0.424233	536
27	170002	270001	0.666109	0.424162	188
4	27540002	27640001	0.695752	0.424036	672
25	1520002	1620001	0.678656	0.424033	571
3	51710002	51810001	0.629113	0.424028	1688
1	70490002	70590001	0.597574	0.423993	1760
3	42160002	42260001	0.524622	0.423901	1787
2	25960002	26060001	0.592668	0.423894	956
27	180002	280001	0.669832	0.42388	154
27	1400002	1500001	0.647824	0.423845	1602
1	38020002	38120001	0.669393	0.42384	1978
4	85050002	85150001	0.626806	0.423755	2296
5	17670002	17770001	0.590639	0.423746	1470
3	29840002	29940001	0.591639	0.423701	1675
13	3620002	3720001	0.657663	0.423693	1150
1	39120002	39220001	0.627542	0.423692	1077
1	50000002	50100001	0.673753	0.423677	1363
2	13730002	13830001	0.58134	0.423666	1099
4	26770002	26870001	0.728705	0.423653	678
11	4860002	4960001	0.683286	0.42358	1043
3	29820002	29920001	0.591761	0.423574	1650
19	6050002	6150001	0.608638	0.423539	1268
2	60370002	60470001	0.630362	0.423502	1472
5	43430002	43530001	0.637732	0.423473	1482
3	84620002	84720001	0.654716	0.423466	591
1	38000002	38100001	0.660021	0.423456	1819
3	90340002	90440001	0.667604	0.423362	671
5	38310002	38410001	0.616496	0.423355	1148
3	98070002	98170001	0.68846	0.423335	850
13	3610002	3710001	0.659411	0.423274	1226
1	80690002	80790001	0.703269	0.423263	1584
4	23400002	23500001	0.630809	0.423247	830
1	43430002	43530001	0.727611	0.423232	986
2	77080002	77180001	0.758482	0.423178	1357
11	18570002	18670001	0.672584	0.423136	943
4	1400002	1500001	0.630911	0.423127	1590
4	71070002	71170001	0.607387	0.423126	687
14	13680002	13780001	0.507377	0.423125	2986
13	5950002	6050001	0.703173	0.423116	1182
28	5150002	5250001	0.472477	0.423095	81
11	2010002	2110001	0.638628	0.423073	1222
4	23260002	23360001	0.608477	0.423026	1323
4	27870002	27970001	0.657714	0.422991	558
1	71710002	71810001	0.672567	0.422989	1171
11	18660002	18760001	0.784752	0.422987	749
1	78800002	78900001	0.704981	0.422969	1340
2	18940002	19040001	0.613482	0.422914	1386
1	32520002	32620001	0.632099	0.422901	831
2	77240002	77340001	0.681157	0.422898	1554
3	80970002	81070001	0.603682	0.422824	1176
3	98170002	98270001	0.575825	0.42278	999
3	82840002	82940001	0.663525	0.422773	1315
13	3640002	3740001	0.647357	0.422762	1177
11	5580002	5680001	0.531908	0.422701	1467
2	25950002	26050001	0.600471	0.422665	999
11	1580002	1680001	0.6448	0.422661	1568
1	67860002	67960001	0.598232	0.422659	1404
1	80640002	80740001	0.731494	0.422608	1928
14	14260002	14360001	0.489276	0.422598	664
3	36650002	36750001	0.696984	0.422571	615
3	55410002	55510001	0.575216	0.422459	996
3	96940002	97040001	0.573105	0.422458	1741
2	47240002	47340001	0.715681	0.422457	1559
3	83930002	84030001	0.709319	0.42244	450
3	36630002	36730001	0.719653	0.422436	595
3	29760002	29860001	0.573689	0.42243	1522
[truncated: 1,835 more rows]

## Sheet: Jianghan
Chromosome	Start	End	WEIGHTED_FST	MEAN_FST	N_VARIANTS
[truncated: 3,260 more rows]

[truncated: 5 more sheets: Pakistan, Shiraz, Wuhua, Zahedan, Venn diagram]
