# Supplementary material for: Whole genome analysis of selection associated with resistance to heat stress in chickens
Source: Sci Rep. 2026 Apr 7;16:11726. doi: 10.1038/s41598-026-41813-8 (PMC13062120; doi:10.1038/s41598-026-41813-8)
Supplement: Supplementary file 11 — Supplementary Material 11 [file 41598_2026_41813_MOESM11_ESM.xls]

## Sheet: Afghanistan
Chromosome	Start	End	PI-local	N_VARIANTS	PI-Leghorn	N_VARIANTS	Log2(PI-Local/PI-Leghorn)
3	28380002	28480001	290.216	965	0.193741	5	10.5488
3	28370002	28470001	290.312	970	0.387482	10	9.54926
3	28400002	28500001	310.338	994	0.484233	6	9.32392
3	28390002	28490001	297.909	964	0.484233	6	9.26495
3	28410002	28510001	312.446	979	0.527234	7	9.21095
3	28420002	28520001	323.874	988	0.699236	11	8.85544
3	28360002	28460001	311.043	1040	0.68108	12	8.83508
3	28350002	28450001	328.381	1112	0.896082	17	8.51752
3	28340002	28440001	319.303	1119	0.896082	17	8.47708
3	28430002	28530001	340.268	1038	1.00024	18	8.41018
3	28440002	28540001	339.918	1048	1.08624	20	8.2897
3	28330002	28430001	329.022	1178	1.06808	21	8.26701
3	64760002	64860001	222.684	599	0.735786	5	8.2415
3	28450002	28550001	322.935	1002	1.12924	21	8.15975
3	28320002	28420001	326.957	1205	1.15409	23	8.14621
3	28310002	28410001	334.779	1201	1.28309	26	8.02745
13	3590002	3690001	445.645	1525	1.72026	6	8.01713
13	3600002	3700001	413.407	1427	1.61634	5	7.99869
1	64070002	64170001	316.398	1052	1.2377	24	7.99794
5	43510002	43610001	499.805	1450	2.14907	51	7.86151
13	3620002	3720001	353.273	1287	1.56856	5	7.8152
13	3640002	3740001	369.468	1320	1.65265	6	7.80452
1	78910002	79010001	395.126	1218	1.78476	42	7.79044
5	43500002	43600001	523.095	1523	2.36455	57	7.78937
13	3650002	3750001	361.152	1312	1.65265	6	7.77168
3	28300002	28400001	327.121	1170	1.49809	31	7.77056
13	3630002	3730001	360.498	1316	1.65265	6	7.76906
3	28290002	28390001	335.238	1191	1.54109	32	7.76509
13	3660002	3760001	357.095	1295	1.65265	6	7.75538
13	5950002	6050001	358.632	1162	1.68442	29	7.7341
13	3580002	3680001	440.563	1483	2.10893	11	7.70669
1	64080002	64180001	329.671	1073	1.58648	25	7.69905
20	6530002	6630001	201.338	715	0.969661	27	7.69792
13	5940002	6040001	376.403	1226	1.87434	32	7.64975
3	28270002	28370001	350.935	1181	1.79718	37	7.60932
3	28260002	28360001	343.368	1134	1.78285	41	7.58943
1	78920002	79020001	393.182	1229	2.04276	48	7.58853
3	28560002	28660001	371.082	1264	1.93215	45	7.58538
1	78930002	79030001	395.835	1237	2.08576	49	7.56818
1	78950002	79050001	360.814	1122	1.90803	43	7.56303
1	64060002	64160001	335.299	1117	1.8053	27	7.53706
13	3610002	3710001	383.104	1357	2.06808	6	7.5333
3	28460002	28560001	343.81	1054	1.87745	28	7.51669
3	28280002	28380001	353.541	1192	1.94792	41	7.5038
1	64040002	64140001	347.017	1170	1.91304	30	7.50299
1	64090002	64190001	345.307	1105	1.93096	34	7.48242
3	28470002	28570001	354.766	1101	1.98471	30	7.4818
20	6520002	6620001	200.212	729	1.12279	36	7.4783
20	6540002	6640001	199.68	729	1.14262	33	7.4492
3	28250002	28350001	341.506	1111	1.95485	45	7.44871
1	78940002	79040001	373.892	1162	2.16603	49	7.43142
1	64050002	64150001	336.519	1134	1.97731	31	7.41101
3	28240002	28340001	338.792	1099	1.99785	46	7.40581
3	28490002	28590001	344.597	1086	2.1247	40	7.34151
3	28570002	28670001	370.606	1257	2.36216	55	7.29364
3	28480002	28580001	345.108	1095	2.22145	36	7.2794
2	82090002	82190001	224.623	524	1.48638	5	7.23956
1	64100002	64200001	338.74	1080	2.28309	31	7.21305
2	82130002	82230001	271.636	719	1.86335	7	7.18763
3	28500002	28600001	340.13	1071	2.3397	45	7.18362
3	28580002	28680001	361.654	1229	2.51242	58	7.16939
3	28590002	28690001	348.251	1216	2.4269	57	7.16487
3	28530002	28630001	352.511	1132	2.46679	47	7.15889
3	28520002	28620001	327.364	1042	2.2967	44	7.15519
2	76980002	77080001	270.498	972	1.93478	22	7.1273
3	84390002	84490001	194.091	722	1.414	6	7.10081
2	82140002	82240001	272.351	762	1.98662	8	7.099
3	28510002	28610001	325.286	1031	2.3827	46	7.09296
3	28550002	28650001	357.307	1218	2.68036	52	7.05859
20	6440002	6540001	235.134	885	1.77162	60	7.05227
2	82150002	82250001	261.026	758	1.98662	8	7.03773
2	54480002	54580001	169.346	412	1.30817	6	7.01628
2	82100002	82200001	231.416	543	1.7881	7	7.01591
3	28540002	28640001	340.485	1139	2.63927	52	7.01131
2	82070002	82170001	191.697	453	1.48638	5	7.01088
3	28600002	28700001	321.602	1156	2.53798	67	6.98545
3	84640002	84740001	206.697	631	1.6474	5	6.97119
20	6450002	6550001	216.965	813	1.72957	61	6.9709
20	6510002	6610001	191.866	718	1.53536	55	6.96538
3	28230002	28330001	352.463	1123	2.82298	82	6.96411
3	49590002	49690001	234.45	754	1.8784	21	6.96363
3	49600002	49700001	225.069	733	1.80769	23	6.96008
3	84650002	84750001	214.212	660	1.72193	5	6.95887
2	82160002	82260001	246.009	742	1.98662	8	6.95225
3	84530002	84630001	183.515	619	1.48447	6	6.94981
5	58810002	58910001	372.87	1241	3.01959	51	6.94818
5	58800002	58900001	390.684	1268	3.16937	54	6.94566
3	28930002	29030001	373.035	1069	3.03392	121	6.94198
3	84420002	84520001	219.156	762	1.80387	6	6.92472
20	6470002	6570001	201.545	797	1.66531	60	6.91917
20	6410002	6510001	246.519	858	2.04778	42	6.9115
3	28940002	29040001	385.818	1117	3.23005	131	6.90022
2	26290002	26390001	338.113	900	2.8495	52	6.89065
2	77320002	77420001	424.359	1364	3.63139	77	6.86862
5	58830002	58930001	363.177	1257	3.14142	47	6.85311
3	49580002	49680001	227.043	740	1.96441	23	6.85273
3	49530002	49630001	245.329	754	2.12685	25	6.84985
1	78890002	78990001	400.481	1243	3.49116	112	6.84188
20	6460002	6560001	202.706	790	1.77258	62	6.8374
20	6420002	6520001	233.074	851	2.05208	51	6.82756
1	78960002	79060001	354.013	1104	3.13473	51	6.81932
20	6480002	6580001	204.649	791	1.81605	64	6.8162
5	58790002	58890001	403.121	1273	3.59747	54	6.80809
3	64770002	64870001	212.39	567	1.90659	25	6.79957
3	84410002	84510001	199.68	736	1.80387	6	6.79045
5	58820002	58920001	356.887	1213	3.25251	51	6.77777
20	6550002	6650001	215.416	796	1.96679	68	6.77513
2	77000002	77100001	289.68	1027	2.6689	37	6.76207
2	76990002	77090001	268.29	975	2.47516	32	6.76013
2	77010002	77110001	298.325	1046	2.7549	39	6.75874
2	82080002	82180001	208.017	486	1.92284	6	6.75732
3	84400002	84500001	194.515	730	1.80387	6	6.75264
20	6500002	6600001	192.442	737	1.81605	64	6.72747
3	84510002	84610001	210.203	707	1.98901	7	6.72359
3	98480002	98580001	377.022	1219	3.58385	54	6.71699
3	84340002	84440001	190.896	739	1.81725	13	6.71489
20	6430002	6530001	238.818	897	2.29121	62	6.70366
3	49540002	49640001	233.991	720	2.25203	26	6.69908
2	82120002	82220001	262.156	661	2.52914	9	6.69563
3	84500002	84600001	205.489	685	1.98901	7	6.69087
3	28950002	29050001	406.887	1208	3.9957	176	6.67004
3	84430002	84530001	224.199	743	2.20449	6	6.66819
3	98490002	98590001	385.68	1262	3.80076	60	6.66497
2	82200002	82300001	203.939	686	2.04324	6	6.64114
3	49520002	49620001	249.113	748	2.50167	28	6.63776
3	84520002	84620001	197.424	659	1.98901	7	6.6331
3	49550002	49650001	229.887	722	2.31677	28	6.63267
3	49570002	49670001	206.294	666	2.09341	26	6.62271
20	6400002	6500001	260.186	862	2.64548	57	6.61987
20	6490002	6590001	194.801	750	1.98806	68	6.6145
2	77030002	77130001	347.312	1142	3.58815	54	6.59685
3	28220002	28320001	377.84	1161	3.90659	127	6.59572
3	98500002	98600001	363.221	1209	3.77043	64	6.58998
2	82110002	82210001	243.446	592	2.52914	9	6.58881
3	49560002	49660001	213.606	681	2.22241	29	6.58669
2	77140002	77240001	357.693	1115	3.72934	57	6.58366
2	82170002	82270001	230.541	724	2.42308	9	6.57204
2	77130002	77230001	364.797	1108	3.83708	60	6.57094
3	49500002	49600001	258.403	764	2.71882	37	6.57049
2	82230002	82330001	176.589	542	1.86025	25	6.56875
3	49510002	49610001	248.364	737	2.63067	31	6.56088
2	77040002	77140001	353.996	1127	3.76063	59	6.55661
3	28610002	28710001	314.052	1165	3.36455	106	6.54445
2	82180002	82280001	217.528	708	2.34496	8	6.5355
2	77120002	77220001	371.606	1149	4.05471	62	6.51803
2	77050002	77150001	383.342	1177	4.21285	71	6.50769
3	49450002	49550001	257.251	751	2.84233	36	6.49996
2	82060002	82160001	173.442	415	1.92284	6	6.49507
2	82190002	82290001	209.879	695	2.34496	8	6.48385
3	98510002	98610001	331.68	1138	3.72742	63	6.47547
5	58780002	58880001	413.303	1262	4.68108	59	6.46421
3	84440002	84540001	225.736	741	2.55925	7	6.46277
3	27930002	28030001	292.1	820	3.34066	142	6.45018
2	82240002	82340001	163.035	484	1.86742	30	6.44799
3	84540002	84640001	170.589	572	1.96823	7	6.43748
2	77020002	77120001	319.177	1072	3.6904	50	6.43444
3	84450002	84550001	226.463	744	2.66316	8	6.40999
3	28960002	29060001	429.009	1306	5.06044	224	6.4056
2	77090002	77190001	403.736	1221	4.80363	71	6.39314
3	84590002	84690001	177.797	544	2.11945	5	6.3904
2	77080002	77180001	402.498	1220	4.80817	77	6.38735
3	28210002	28310001	367.978	1142	4.42785	151	6.37687
2	77100002	77200001	393.87	1191	4.76063	70	6.37042
2	76970002	77070001	279.736	980	3.3882	45	6.3674
20	6390002	6490001	268.926	911	3.27783	90	6.35833
3	27960002	28060001	295.13	843	3.60392	158	6.35564
3	84470002	84570001	217.203	725	2.66316	8	6.34976
3	84490002	84590001	201.636	679	2.4828	8	6.34364
2	77070002	77170001	395.186	1208	4.89919	75	6.33385
3	84460002	84560001	222.983	749	2.76708	9	6.33242
3	49390002	49490001	174.069	633	2.16603	16	6.32846
3	49470002	49570001	265.81	788	3.32179	36	6.32229
20	6560002	6660001	225.104	829	2.81414	106	6.32175
1	78880002	78980001	417.082	1276	5.2236	181	6.31914
2	77110002	77210001	381.082	1150	4.80029	70	6.31084
3	49460002	49560001	268.333	791	3.47253	40	6.2719
3	80610002	80710001	173.597	720	2.2592	26	6.26379
3	28920002	29020001	329.693	984	4.29288	176	6.26303
3	49440002	49540001	233.719	702	3.04467	34	6.26234
3	49480002	49580001	266.61	781	3.51505	40	6.24504
3	28620002	28720001	292.818	1105	3.8655	131	6.2432
2	78290002	78390001	281.567	1018	3.72026	67	6.24193
3	27940002	28040001	294.991	824	3.90588	168	6.23888
1	32380002	32480001	331.693	905	4.40038	67	6.23607
1	32370002	32470001	317.558	868	4.22838	63	6.23077
3	84480002	84580001	205.823	690	2.74725	9	6.22727
3	27950002	28050001	289.693	820	3.88414	167	6.22078
3	49430002	49530001	219.147	678	2.95867	32	6.21081
13	3670002	3770001	375.545	1337	5.10893	45	6.19982
3	28970002	29070001	453.697	1370	6.29909	283	6.17044
3	49490002	49590001	253.606	752	3.55805	41	6.15536
2	77060002	77160001	382.485	1170	5.39154	77	6.14856
1	94720002	94820001	81.7619	331	1.15695	22	6.14303
3	84600002	84700001	177.991	526	2.5387	6	6.13157
3	84580002	84680001	172.381	534	2.46345	6	6.12878
3	27970002	28070001	273.459	788	3.91065	175	6.12777
3	84550002	84650001	159.671	527	2.28356	7	6.12767
2	77620002	77720001	292.056	805	4.18395	10	6.12524
2	78300002	78400001	266.628	935	3.82561	68	6.12299
1	32350002	32450001	291.316	794	4.18538	62	6.12108
3	84630002	84730001	206.468	618	2.97969	8	6.11461
3	80620002	80720001	174.061	708	2.5172	32	6.11163
1	32390002	32490001	304.385	840	4.46321	60	6.09167
3	28200002	28300001	360.9	1132	5.31725	189	6.08478
3	49420002	49520001	204.165	659	3.02819	30	6.07513
3	27920002	28020001	284.286	821	4.22312	150	6.07289
3	64780002	64880001	191.55	524	2.90516	36	6.04296
1	32360002	32460001	299.476	820	4.60463	63	6.02321
20	6380002	6480001	265.766	916	4.10105	124	6.01802
2	59490002	59590001	381.442	1164	5.90779	93	6.0127
2	82050002	82150001	155.009	377	2.40444	7	6.0105
3	28050002	28150001	230.935	915	3.61204	125	5.99853
1	78870002	78970001	414.918	1249	6.5	231	5.99624
3	80640002	80740001	167.515	679	2.63091	33	5.99258
2	59480002	59580001	375.212	1138	5.90779	93	5.98894
2	82250002	82350001	172.537	497	2.72981	65	5.98196
3	27980002	28080001	256.074	753	4.06283	182	5.97793
1	32340002	32440001	261.827	727	4.16866	55	5.97289
3	84570002	84670001	159.312	507	2.54754	7	5.9666
3	80630002	80730001	173.316	719	2.77305	34	5.96579
20	6570002	6670001	218.801	806	3.50549	132	5.96386
3	27910002	28010001	302.074	921	4.85117	175	5.96042
3	84330002	84430001	185.649	718	3.02437	28	5.9398
2	54500002	54600001	221.286	591	3.61156	24	5.93714
3	80650002	80750001	164.502	652	2.71691	35	5.91999
3	84620002	84720001	179.519	516	2.97969	8	5.91283
3	28980002	29080001	481.879	1442	8.02007	338	5.90891
1	32450002	32550001	313.095	859	5.22432	81	5.90521
3	84560002	84660001	152.221	493	2.54754	7	5.90092
1	32430002	32530001	302.606	812	5.06665	77	5.90026
3	28630002	28730001	251.896	974	4.22002	158	5.89944
20	6580002	6680001	223.476	838	3.7678	147	5.89026
1	32410002	32510001	296.584	823	5.01003	64	5.88748
3	28190002	28290001	359.857	1123	6.09699	219	5.88318
1	32400002	32500001	295.723	820	5.01147	64	5.88287
1	32440002	32540001	308.169	841	5.23172	88	5.88029
2	54490002	54590001	192.861	499	3.28978	17	5.87343
1	32460002	32560001	306.043	847	5.22432	80	5.87235
2	77150002	77250001	337.026	1095	5.75514	70	5.87187
1	32470002	32570001	300.381	826	5.13832	78	5.86935
1	32420002	32520001	300.351	824	5.13903	67	5.86901
3	84610002	84710001	173.511	491	2.97969	8	5.86372
2	77590002	77690001	290.623	776	4.99307	12	5.86308
3	98470002	98570001	378.818	1213	6.58743	88	5.84565
3	49400002	49500001	183	637	3.18371	21	5.84499
3	28890002	28990001	273.848	841	4.76517	180	5.84471
2	77610002	77710001	266.944	740	4.68849	11	5.83127
3	49410002	49510001	191.333	649	3.36431	28	5.82963
3	28060002	28160001	242.563	949	4.2807	148	5.82437
3	28910002	29010001	302.307	939	5.37625	212	5.81327
2	77600002	77700001	278.978	753	4.99307	12	5.80408
1	32330002	32430001	237.035	674	4.30793	49	5.78196
1	80380002	80480001	408.714	1304	7.43407	78	5.7808
2	62670002	62770001	650.827	2159	12.1175	68	5.74711
3	28070002	28170001	258.671	1018	4.81844	164	5.74641
3	28640002	28740001	245.524	915	4.5915	179	5.74076
2	82040002	82140001	140.68	350	2.65098	9	5.72974
1	32320002	32420001	237.55	678	4.51147	50	5.71849
3	28040002	28140001	230.563	900	4.39465	161	5.71327
2	54510002	54610001	233.087	653	4.48304	31	5.70025
3	28180002	28280001	363.97	1144	7.0043	255	5.69943
2	59470002	59570001	377.061	1148	7.31462	117	5.68787
1	80370002	80470001	400.1	1291	7.77592	82	5.6852
13	3680002	3780001	386.264	1349	7.51624	78	5.68343
5	58740002	58840001	440.433	1234	8.58767	64	5.68051
1	78860002	78960001	411.333	1229	8.0258	276	5.67952
2	77330002	77430001	385.437	1269	7.53512	127	5.67672
5	58750002	58850001	437.381	1246	8.58767	64	5.67048
1	94750002	94850001	78.8442	297	1.54849	22	5.67007
2	82510002	82610001	199.784	661	3.92953	132	5.66794
3	28990002	29090001	503.416	1498	9.94004	407	5.66235
3	28100002	28200001	336.169	1149	6.69446	230	5.65007
5	58760002	58860001	439.403	1261	8.77473	66	5.64605
3	28090002	28190001	315.896	1127	6.32633	216	5.64194
20	6370002	6470001	272.273	932	5.48901	183	5.63236
5	58730002	58830001	440.13	1241	8.88868	71	5.62982
2	26300002	26400001	338.294	925	6.88342	148	5.61901
13	5960002	6060001	370.667	1207	7.55256	37	5.61701
3	27990002	28090001	245.372	767	5.09675	215	5.58925
2	59500002	59600001	381.97	1179	7.93932	119	5.5883
3	28880002	28980001	272.359	823	5.6763	219	5.58442
20	6590002	6690001	230.065	870	4.79599	182	5.58407
3	84320002	84420001	178.355	672	3.72432	34	5.58163
3	64790002	64890001	186.675	509	3.90588	53	5.57874
3	28080002	28180001	287.1	1087	6.04611	204	5.5694
3	27890002	27990001	353.472	1114	7.44697	275	5.5688
20	6600002	6700001	247.506	943	5.29312	200	5.5472
1	32310002	32410001	226.411	657	4.84233	47	5.5471
1	32480002	32580001	299.268	847	6.40253	78	5.54665
3	80600002	80700001	181.061	747	3.87602	32	5.54575
1	80360002	80460001	368.082	1240	7.88366	85	5.54502
20	6360002	6460001	274.394	968	5.94219	200	5.52911
2	54520002	54620001	242.597	692	5.29599	40	5.51752
3	28110002	28210001	340.619	1166	7.47611	265	5.50973
3	29000002	29100001	513.03	1507	11.2704	427	5.50843
1	32300002	32400001	206.775	638	4.54324	41	5.5082
3	28650002	28750001	238.511	889	5.26875	214	5.50045
1	94740002	94840001	80.8961	315	1.78739	24	5.50015
3	64750002	64850001	228.797	616	5.0614	12	5.49839
1	78850002	78950001	411.225	1223	9.11371	328	5.49575
5	58770002	58870001	418.048	1249	9.29431	68	5.49118
2	77310002	77410001	431.835	1387	9.672	133	5.48052
3	28170002	28270001	372.143	1177	8.34114	301	5.47947
2	82520002	82620001	217.528	722	4.87888	171	5.47851
1	94730002	94830001	80.632	322	1.80913	25	5.47799
1	64030002	64130001	346.524	1205	7.81343	63	5.47086
2	82260002	82360001	176.303	500	3.99068	83	5.46528
2	82270002	82370001	197.017	540	4.48901	125	5.45578
5	58720002	58820001	430.056	1226	9.81247	67	5.45377
2	82500002	82600001	191.688	628	4.37482	136	5.45339
1	32250002	32350001	198.022	581	4.52007	43	5.45317
20	6350002	6450001	266.078	976	6.09245	203	5.44868
3	28120002	28220001	343.498	1159	7.86574	289	5.44857
3	28010002	28110001	235.576	811	5.39584	218	5.4482
1	94760002	94860001	70.4069	260	1.62351	19	5.43853
1	32260002	32360001	192.048	558	4.43215	40	5.43731
3	28030002	28130001	224.152	856	5.22074	199	5.42408
3	27880002	27980001	378.394	1184	8.83445	333	5.42061
3	29010002	29110001	503.762	1509	11.8141	420	5.41416
1	32290002	32390001	200.355	622	4.71739	41	5.40843
3	28020002	28120001	233.502	853	5.5043	214	5.40673
3	28000002	28100001	231.511	771	5.55136	232	5.38209
3	28870002	28970001	280.251	831	6.74104	267	5.3776
3	28160002	28260001	374.667	1208	9.01266	330	5.37751
2	82530002	82630001	218.983	727	5.27735	194	5.37486
1	32280002	32380001	186.281	565	4.50239	36	5.37065
3	28130002	28230001	365.381	1199	8.90635	333	5.35842
2	59460002	59560001	359.351	1097	8.77926	130	5.35515
2	82280002	82380001	225.251	597	5.56546	191	5.33889
3	80660002	80760001	175.251	673	4.35452	61	5.33077
1	32270002	32370001	186.658	559	4.65122	39	5.32664
2	78280002	78380001	282.97	1038	7.05351	80	5.32616
2	77160002	77260001	349.974	1133	8.77711	106	5.31736
20	6340002	6440001	259.762	968	6.52532	220	5.315
2	58010002	58110001	308.429	1106	7.78548	144	5.30801
3	28150002	28250001	390.835	1261	9.90349	373	5.30248
3	98520002	98620001	314.043	1090	7.99761	73	5.29525
2	82480002	82580001	161.684	519	4.12279	110	5.29341
1	78840002	78940001	409.061	1201	10.4611	390	5.28921
3	28140002	28240001	382.091	1243	9.77449	370	5.28875
1	94770002	94870001	72.1732	267	1.84926	20	5.28644
2	76960002	77060001	286.169	987	7.35284	94	5.28242
3	28860002	28960001	267.139	792	6.94052	283	5.2664
3	29020002	29120001	476.524	1452	12.4577	440	5.25744
2	59450002	59550001	351.485	1103	9.21954	130	5.25262
3	28800002	28900001	290.29	813	7.6818	329	5.23991
3	98460002	98560001	359.506	1152	9.52484	121	5.23818
2	54430002	54530001	220.152	654	5.84281	17	5.23569
20	6610002	6710001	259.368	957	6.89417	264	5.23348
15	3100002	3200001	291.16	806	7.73985	194	5.23336
2	77340002	77440001	385.022	1266	10.3055	175	5.22345
20	6060002	6160001	276.654	835	7.43407	307	5.21779
3	28810002	28910001	293.779	797	7.92236	343	5.21266
2	77580002	77680001	273.074	759	7.41567	20	5.20257
20	6800002	6900001	372.584	1156	10.1844	299	5.19313
2	26280002	26380001	325.126	872	8.91209	77	5.18909
2	59510002	59610001	388.004	1182	10.6558	166	5.18637
15	3090002	3190001	291.558	796	8.02914	215	5.18239
5	43490002	43590001	541.905	1595	15.011	120	5.17395
2	58000002	58100001	335.182	1197	9.34806	197	5.16413
1	28110002	28210001	240.801	701	6.71739	242	5.1638
20	6780002	6880001	377.779	1185	10.5786	324	5.15832
2	82570002	82670001	235.84	747	6.60655	223	5.15777
13	3690002	3790001	380.463	1302	10.6914	120	5.15324
1	28120002	28220001	273.701	792	7.70736	253	5.15022
2	82490002	82590001	172.299	558	4.85643	120	5.14887
2	82470002	82570001	145.442	463	4.12279	110	5.14067
20	6750002	6850001	465.052	1445	13.204	407	5.13834
20	6070002	6170001	284.234	863	8.07764	324	5.137
2	82540002	82640001	226.684	740	6.45915	225	5.13319
2	82550002	82650001	242.641	768	6.91567	241	5.13281
2	82560002	82660001	235.974	753	6.73698	229	5.13038
3	28660002	28760001	222.485	848	6.35619	265	5.1294
20	6270002	6370001	283.935	1087	8.15194	299	5.12227
1	78830002	78930001	411.528	1198	11.8698	448	5.11562
20	6000002	6100001	274.558	924	7.94362	344	5.11117
3	28850002	28950001	275.165	796	8.02795	334	5.09912
20	6790002	6890001	371.589	1152	10.8579	330	5.0969
1	28140002	28240001	272.887	792	7.98853	254	5.09423
20	5990002	6090001	277.615	949	8.16292	357	5.08785
20	5970002	6070001	301.511	1051	8.8741	380	5.08646
3	64800002	64900001	171.147	474	5.08194	76	5.07371
20	6210002	6310001	302.346	977	9.00812	341	5.06883
2	74840002	74940001	368.939	1090	11.0119	225	5.06624
20	5980002	6080001	284.701	986	8.50979	372	5.06418
2	82460002	82560001	137.528	432	4.12279	110	5.05996
2	74850002	74950001	378.905	1117	11.4018	231	5.0545
20	6330002	6430001	253.078	980	7.66197	272	5.04572
1	28130002	28230001	269.468	798	8.17941	259	5.04197
20	6260002	6360001	277.009	1046	8.43287	307	5.03776
3	28790002	28890001	306.351	877	9.34878	387	5.03426
2	82290002	82390001	235.234	630	7.22838	237	5.02428
3	28840002	28940001	270.732	784	8.33708	358	5.02118
1	80390002	80490001	396.42	1262	12.2398	82	5.01737
20	6220002	6320001	295.173	964	9.11634	345	5.01696
3	28670002	28770001	214.688	802	6.6431	288	5.01424
2	26310002	26410001	324.892	916	10.059	203	5.0134
20	6050002	6150001	268.727	823	8.32346	345	5.01282
2	82300002	82400001	253.342	688	7.85882	277	5.01063
3	49610002	49710001	249.983	786	7.75705	52	5.01018
3	84310002	84410001	173.403	627	5.38223	46	5.00978
1	78970002	79070001	368.299	1130	11.4513	114	5.0073
20	5940002	6040001	328.745	1116	10.2473	415	5.00366
20	6760002	6860001	437.035	1361	13.8552	435	4.97924
3	29030002	29130001	444.628	1405	14.1739	504	4.97129
20	6740002	6840001	457.823	1445	14.628	416	4.96798
4	90800002	90900001	21.0087	59	0.673913	6	4.96228
20	6010002	6110001	280.758	922	9.03106	396	4.95829
3	28820002	28920001	286.485	796	9.2236	390	4.95698
20	6200002	6300001	296.433	945	9.54873	361	4.95625
20	5950002	6050001	331.974	1138	10.7043	437	4.95481
20	6730002	6830001	444.506	1414	14.334	427	4.95469
20	6770002	6870001	409.242	1279	13.2711	414	4.94659
1	28150002	28250001	282.065	832	9.17487	285	4.9422
1	78820002	78920001	405.87	1200	13.2107	498	4.94124
11	4630002	4730001	345.32	1087	11.2671	116	4.93775
20	6230002	6330001	288.814	972	9.4343	355	4.93608
11	4620002	4720001	354.589	1128	11.6687	74	4.92544
15	3080002	3180001	264.229	719	8.70306	246	4.92413
20	5960002	6060001	318.03	1105	10.5096	429	4.91939
3	98450002	98550001	359.779	1142	11.8968	147	4.91847
2	62680002	62780001	604.117	2085	19.9809	42	4.91814
20	6020002	6120001	284.714	924	9.44458	416	4.91388
3	28680002	28780001	228.771	831	7.63975	331	4.90423
2	59520002	59620001	375.779	1163	12.5659	194	4.9023
20	6190002	6290001	282.052	916	9.45628	369	4.89854
3	84800002	84900001	210.71	574	7.11825	19	4.88759
3	29090002	29190001	423.043	1404	14.2946	440	4.88727
20	6030002	6130001	284.091	905	9.60989	409	4.88569
3	29140002	29240001	473.45	1522	16.0225	484	4.88505
3	29120002	29220001	432.732	1493	14.6949	478	4.88008
2	76950002	77050001	277.727	967	9.46058	129	4.8756
20	6280002	6380001	272.442	1067	9.28094	350	4.87553
20	6690002	6790001	416.403	1329	14.2248	459	4.8715
3	29130002	29230001	441.294	1493	15.0853	469	4.87053
1	78780002	78880001	457.121	1329	15.6273	576	4.87043
20	6320002	6420001	251.81	1014	8.65241	310	4.86309
3	28740002	28840001	352.645	1073	12.1187	431	4.86291
20	6250002	6350001	292.81	1053	10.0948	368	4.85827
20	6290002	6390001	255.779	1031	8.84902	332	4.85324
2	82030002	82130001	127.035	326	4.3968	13	4.85262
3	29080002	29180001	421.693	1384	14.6006	475	4.85209
1	78770002	78870001	485.42	1402	16.8194	607	4.85104
5	40480002	40580001	249.9	685	8.66842	195	4.84944
20	6040002	6140001	272.784	859	9.47611	399	4.84732
15	2980002	3080001	180.13	451	6.2709	275	4.84422
3	28730002	28830001	333.247	1035	11.6032	418	4.844
15	3000002	3100001	181.229	445	6.33612	278	4.83807
3	29100002	29200001	420.035	1438	14.7231	457	4.83435
3	29110002	29210001	424.325	1452	14.8825	478	4.83348
20	6720002	6820001	440.987	1378	15.4876	484	4.83155
3	28780002	28880001	321.048	926	11.3027	409	4.82805
20	6700002	6800001	413.645	1285	14.5731	476	4.82701
2	82310002	82410001	262.675	736	9.25753	321	4.82651
15	2990002	3090001	177.42	444	6.25633	279	4.82571
3	29060002	29160001	418.476	1345	14.8039	486	4.8211
1	28100002	28200001	225.108	654	7.97874	237	4.81831
3	29150002	29250001	458.801	1467	16.2828	486	4.81644
20	6300002	6400001	252.264	1060	8.95318	350	4.81639
2	82440002	82540001	128.069	409	4.54634	124	4.81607
2	59550002	59650001	413.753	1278	14.6964	230	4.81524
2	82450002	82550001	131.918	416	4.69135	115	4.81349
15	3010002	3110001	181.078	441	6.44935	292	4.81131
20	6620002	6720001	272.004	994	9.70927	335	4.80812
2	59560002	59660001	411.485	1291	14.7002	232	4.80693
3	28750002	28850001	335.247	1003	12.0105	427	4.80285
20	6670002	6770001	360.186	1197	12.9145	423	4.80168
20	6240002	6340001	282.632	996	10.1398	373	4.80083
3	28770002	28870001	323.584	945	11.6216	413	4.79926
1	78790002	78890001	448.069	1297	16.1032	595	4.7983
3	29050002	29150001	421.433	1372	15.1536	505	4.79757
5	43520002	43620001	521.407	1484	18.753	80	4.79722
3	29040002	29140001	416.329	1375	14.9969	524	4.79499
3	28760002	28860001	333.268	971	12.0105	427	4.79432
15	3060002	3160001	238.918	630	8.61443	295	4.79362
20	6310002	6410001	252.126	1038	9.09293	341	4.79325
3	28830002	28930001	260.424	760	9.41782	397	4.78933
20	6710002	6810001	413.519	1281	15.0628	461	4.77889
15	2970002	3070001	177.42	451	6.46679	271	4.77797
3	29070002	29170001	428.13	1392	15.662	508	4.77271
15	3070002	3170001	249.961	670	9.2064	276	4.76292
3	28720002	28820001	308.186	981	11.3641	407	4.76125
2	62660002	62760001	670.628	2153	24.7817	144	4.75817
15	3020002	3120001	191.706	486	7.1001	320	4.75491
3	11830002	11930001	73.3247	337	2.72575	21	4.74957
20	6810002	6910001	369.134	1172	13.8294	284	4.73833
5	58840002	58940001	348.468	1224	13.0812	70	4.73545
2	77350002	77450001	396.788	1299	14.9396	247	4.73116
20	6180002	6280001	264.216	865	9.96966	361	4.72803
13	3700002	3800001	397.632	1339	15.0437	172	4.7242
2	57990002	58090001	347.264	1224	13.1388	243	4.72413
1	78800002	78900001	415.957	1236	15.8235	587	4.7163
1	78810002	78910001	399.169	1200	15.2398	562	4.71108
20	6660002	6760001	336.234	1139	13.0005	428	4.69283
3	29160002	29260001	459.541	1451	17.9204	505	4.68052
20	6680002	6780001	393	1271	15.3602	496	4.67726
15	3050002	3150001	231.368	598	9.04969	316	4.67618
2	82390002	82490001	157.416	531	6.16388	201	4.6746
2	59540002	59640001	371.346	1156	14.5655	226	4.67214
20	6630002	6730001	281.758	1015	11.0566	397	4.67147
2	82360002	82460001	242.883	732	9.53703	321	4.67058
2	76940002	77040001	267.45	932	10.5444	146	4.66472
15	2960002	3060001	172.13	452	6.80268	278	4.66125
2	82430002	82530001	123.97	401	4.90827	135	4.65863
15	2930002	3030001	161.186	457	6.39178	239	4.65637
1	77390002	77490001	416.619	1295	16.5241	371	4.65608
3	80670002	80770001	183.511	680	7.28524	116	4.65475
2	77170002	77270001	354.039	1130	14.1001	159	4.65013
20	6080002	6180001	305.186	948	12.1823	377	4.64683
2	82350002	82450001	247.723	740	9.90325	319	4.64468
3	28690002	28790001	257.407	879	10.3966	388	4.62987
2	82330002	82430001	251.68	732	10.2081	334	4.62381
2	82340002	82440001	256.515	752	10.4396	339	4.61891
2	82320002	82420001	256.506	731	10.44	340	4.6188
20	6640002	6740001	296.511	1041	12.0764	442	4.61782
15	2950002	3050001	173.909	485	7.10416	288	4.61353
2	82370002	82470001	213.169	663	8.73268	284	4.60943
3	28710002	28810001	289.139	942	11.908	433	4.60175
2	77300002	77400001	451.407	1420	18.628	215	4.59888
15	2940002	3040001	169.489	474	7.00191	269	4.5973
2	26320002	26420001	303.1	897	12.5256	261	4.59684
2	82580002	82680001	235.939	742	9.78882	222	4.59114
2	82380002	82480001	177.022	583	7.39202	227	4.58181
3	29170002	29270001	436.926	1384	18.3356	481	4.57467
1	94780002	94880001	79.5108	296	3.36503	34	4.56246
2	82420002	82520001	120.455	390	5.11108	149	4.55872
15	3040002	3140001	219.035	574	9.36001	342	4.54851
1	64110002	64210001	329.156	1035	14.1675	63	4.53812
4	90790002	90890001	25.3117	72	1.09317	7	4.53322
1	94710002	94810001	84.4329	335	3.65504	26	4.52985
2	59530002	59630001	362.234	1114	15.6832	240	4.52963
3	28700002	28800001	287.922	960	12.6699	470	4.50621
20	6130002	6230001	283.095	929	12.4816	366	4.50341
1	64020002	64120001	343.61	1213	15.1515	94	4.50325
2	77360002	77460001	411.186	1344	18.2525	296	4.49363
20	6140002	6240001	276.55	901	12.3285	358	4.48747
1	77380002	77480001	434.775	1363	19.3822	356	4.48746
1	77370002	77470001	440.524	1356	19.6983	363	4.48308
3	90250002	90350001	224.801	709	10.065	204	4.48123
5	40490002	40590001	233.593	641	10.474	237	4.47912
20	6090002	6190001	298.013	960	13.387	397	4.47647
13	5930002	6030001	378.065	1242	17.0055	67	4.47456
5	43480002	43580001	543.1	1647	24.5155	171	4.46945
15	3110002	3210001	323.061	927	14.6226	174	4.46554
20	6100002	6200001	282.342	928	12.8005	371	4.46317
4	90770002	90870001	38.4199	118	1.74295	10	4.46225
3	64810002	64910001	145.84	420	6.63545	103	4.45805
20	6120002	6220001	280.844	929	12.7996	368	4.4556
15	3030002	3130001	204.632	538	9.34376	358	4.45288
20	6650002	6750001	303.16	1057	13.8696	467	4.45009
3	90240002	90340001	233.896	741	10.7021	196	4.4499
1	28160002	28260001	293.286	877	13.4257	321	4.44924
1	62930002	63030001	459.017	1529	21.075	417	4.44494
3	29180002	29280001	425.506	1349	19.5624	500	4.44303
5	34740002	34840001	220	651	10.1851	70	4.43297
1	77410002	77510001	401.922	1260	18.6488	400	4.42976
1	77360002	77460001	438.299	1368	20.3901	380	4.42597
5	34730002	34830001	221.307	690	10.3352	70	4.42042
2	63470002	63570001	390.87	1260	18.2967	464	4.41703
3	49620002	49720001	243.766	758	11.4446	71	4.41276
1	77350002	77450001	445.013	1382	21.0994	397	4.39858
1	78980002	79080001	388.784	1157	18.4479	168	4.39744
5	34750002	34850001	213.303	632	10.1214	69	4.39743
20	6110002	6210001	269.753	898	12.8416	368	4.39274
2	26330002	26430001	301.255	903	14.3481	303	4.39206
3	57840002	57940001	271.433	817	12.9293	368	4.39188
2	48210002	48310001	412.381	1287	19.806	200	4.37997
2	47210002	47310001	481.545	1397	23.1407	247	4.37917
5	34760002	34860001	207.788	627	9.99236	66	4.37814
13	3710002	3810001	433.455	1407	20.8987	246	4.37439
1	32240002	32340001	217.074	649	10.4986	75	4.36992
2	77630002	77730001	287.442	812	13.9233	30	4.36769
2	82400002	82500001	135.558	456	6.60201	183	4.35987
2	78310002	78410001	265.039	880	12.9919	97	4.35052
5	34770002	34870001	215.649	657	10.5753	69	4.34992
20	6150002	6250001	260.823	864	12.8058	379	4.3482
3	29190002	29290001	409.935	1305	20.2468	519	4.33963
5	34780002	34880001	229.074	698	11.3301	76	4.33757
1	77400002	77500001	400.312	1263	19.8122	428	4.33666
1	28090002	28190001	202.398	597	10.0604	271	4.33043
2	74860002	74960001	360.186	1075	17.9637	283	4.32559
2	63480002	63580001	375.1	1215	18.9152	451	4.30966
3	90260002	90360001	204.095	653	10.3473	207	4.30191
2	47200002	47300001	467.281	1370	23.7002	218	4.30132
3	34150002	34250001	529.342	1679	27.0079	537	4.29275
3	84300002	84400001	165.68	583	8.47754	63	4.28861
1	78760002	78860001	480.918	1405	24.655	609	4.28584
2	77370002	77470001	397.879	1330	20.4183	328	4.28439
2	82410002	82510001	122.524	402	6.2936	168	4.28303
1	77340002	77440001	436.368	1346	22.4267	425	4.28226
5	34720002	34820001	213.264	703	11.0167	74	4.27487
4	23840002	23940001	210.152	617	10.8827	241	4.27132
5	34790002	34890001	247.281	755	12.8208	79	4.26959
11	4940002	5040001	264.771	812	13.7606	293	4.26612
11	4930002	5030001	262.225	801	13.7009	294	4.25846
2	54420002	54520001	209.957	662	11.0478	32	4.24826
20	6820002	6920001	338.996	1072	17.8767	234	4.24511
2	59820002	59920001	363.281	1082	19.177	69	4.24364
2	77430002	77530001	325.58	1103	17.259	255	4.2376
3	34140002	34240001	526.489	1633	27.9689	518	4.23451
2	48200002	48300001	425.26	1353	22.623	203	4.23248
2	7000002	7100001	307.247	1021	16.3586	212	4.23128
4	23850002	23950001	233.693	709	12.4479	263	4.23064
3	29200002	29300001	393.762	1226	21.0048	503	4.22853
2	74830002	74930001	381.229	1108	20.3536	276	4.22731
5	40500002	40600001	232.346	666	12.4336	275	4.22396
20	6160002	6260001	273.325	891	14.6398	444	4.22265
4	90730002	90830001	77.0346	245	4.13473	20	4.21964
2	47180002	47280001	483.797	1419	26.0294	176	4.21619
3	64820002	64920001	144.139	401	7.75705	122	4.2158
11	4920002	5020001	275.355	814	14.8335	317	4.21436
3	80680002	80780001	193.307	682	10.4181	162	4.21374
20	6170002	6270001	268.009	891	14.5332	440	4.20485
2	77290002	77390001	474.221	1470	25.7286	280	4.20411
4	150002	250001	95.3723	272	5.19016	36	4.19972
25	1510002	1610001	116.281	367	6.3354	69	4.19804
5	58710002	58810001	428.16	1225	23.5356	101	4.18523
1	78990002	79090001	401	1183	22.2996	202	4.16851
1	62940002	63040001	447.203	1485	24.9209	417	4.1655
2	62650002	62750001	733.675	2267	40.8894	231	4.16534
1	80650002	80750001	497.805	1580	27.8748	586	4.15855
2	47220002	47320001	468.896	1347	26.2664	294	4.15798
13	3720002	3820001	457.364	1450	25.6918	303	4.15396
11	4610002	4710001	348.571	1088	19.752	60	4.14138
2	20600002	20700001	289.589	852	16.4154	397	4.14088
24	6310002	6410001	40.645	96	2.30674	22	4.13915
2	77180002	77280001	354.065	1138	20.1151	209	4.13766
25	1490002	1590001	112.675	369	6.42809	75	4.13164
4	90780002	90880001	30.5498	90	1.74295	10	4.13156
5	34710002	34810001	213.121	717	12.2083	81	4.12574
2	14070002	14170001	726.688	2291	41.6885	325	4.12362
2	20610002	20710001	292.831	854	16.8175	390	4.12204
4	23860002	23960001	270.784	833	15.5588	312	4.12134
4	23830002	23930001	206.104	614	11.8438	268	4.12117
2	59440002	59540001	352.056	1113	20.2351	159	4.12088
1	80660002	80760001	494.013	1554	28.5397	626	4.11351
4	90720002	90820001	89.9307	283	5.19995	23	4.11224
3	34160002	34260001	538.359	1738	31.1574	590	4.11092
1	77330002	77430001	411.333	1265	23.9534	461	4.102
3	98440002	98540001	361.273	1147	21.0394	175	4.10192
2	77280002	77380001	482.043	1472	28.1546	301	4.09772
1	94790002	94890001	80.987	304	4.73387	46	4.0966
2	77380002	77480001	393.597	1319	23.0334	350	4.09492
5	38320002	38420001	321.58	969	18.8347	77	4.09371
4	90680002	90780001	189.771	580	11.1412	36	4.09028
4	90760002	90860001	46.5411	150	2.73865	13	4.08697
25	1500002	1600001	96.0476	307	5.66436	67	4.08377
2	47190002	47290001	478.965	1387	28.2623	211	4.08297
2	20630002	20730001	306.03	905	18.0724	449	4.08182
4	23820002	23920001	185.545	586	10.9771	245	4.07921
3	64830002	64930001	144.55	381	8.55518	139	4.07862
2	6990002	7090001	294.537	1000	17.4324	193	4.07861
2	7010002	7110001	320.511	1071	18.9881	238	4.07721
2	62640002	62740001	723.494	2210	43.0119	243	4.07217
2	77390002	77490001	379.887	1270	22.6034	340	4.07096
2	20620002	20720001	290.411	862	17.2919	398	4.06993
13	3730002	3830001	449.433	1400	26.8509	314	4.06506
2	59570002	59670001	403.615	1265	24.1677	275	4.06183
1	80350002	80450001	336.312	1166	20.1988	109	4.05746
11	4640002	4740001	344.307	1076	20.7016	170	4.05588
4	90710002	90810001	109.913	330	6.61945	25	4.05351
3	90230002	90330001	237.528	753	14.3335	223	4.05064
3	34170002	34270001	529.961	1728	31.9821	596	4.05055
24	6320002	6420001	29.8442	72	1.8022	16	4.04962
1	77220002	77320001	357.273	1136	21.6271	336	4.04611
3	57850002	57950001	252.463	780	15.3194	377	4.04264
4	56060002	56160001	258.398	765	15.7169	43	4.03921
2	77400002	77500001	367.13	1246	22.3884	335	4.03546
1	32490002	32590001	305.329	870	18.6259	108	4.03498
1	62920002	63020001	460.294	1531	28.0975	393	4.03404
3	97810002	97910001	241.835	748	14.8144	109	4.02896
4	90690002	90790001	168.208	511	10.3082	35	4.02838
2	62690002	62790001	566.312	2019	34.7124	80	4.02807
3	34180002	34280001	526.078	1762	32.2563	571	4.02762
2	20920002	21020001	269.338	847	16.522	188	4.02696
3	97800002	97900001	232.156	716	14.296	103	4.02141
3	57830002	57930001	285.182	877	17.5659	411	4.02103
1	77320002	77420001	401.775	1235	24.7728	463	4.01956
3	80690002	80790001	208.242	693	12.8435	193	4.01915
1	77310002	77410001	400.944	1231	24.7618	458	4.01721
4	140002	240001	89.1861	253	5.51123	38	4.01637
1	25270002	25370001	526.515	1588	32.5502	297	4.01574
1	77230002	77330001	361.857	1149	22.3813	335	4.01506
2	26340002	26440001	310.528	956	19.2226	382	4.01385
1	25280002	25380001	512.485	1536	31.8724	295	4.00713
3	29210002	29310001	376.887	1189	23.4828	474	4.00446
3	90270002	90370001	213.965	667	13.3352	240	4.00407
1	25290002	25390001	501.234	1501	31.2463	289	4.00373
2	59430002	59530001	368.329	1152	23.0449	156	3.99847
1	80670002	80770001	465.277	1443	29.2267	639	3.99273
5	43470002	43570001	500.931	1539	31.4737	200	3.99239
2	62630002	62730001	681.792	2030	43.0337	244	3.98579
24	6290002	6390001	81.7706	185	5.16149	50	3.98572
2	77190002	77290001	353.39	1147	22.4353	236	3.97742
13	3570002	3670001	470.593	1564	30.0483	109	3.96913
22	260002	360001	28.6277	88	1.83373	62	3.96456
4	190002	290001	100.675	313	6.45103	51	3.96404
11	4600002	4700001	349.043	1075	22.4001	81	3.96183
2	62620002	62720001	666.788	1965	42.8122	242	3.96113
4	75310002	75410001	275.212	566	17.784	102	3.95189
11	4910002	5010001	280.835	810	18.1897	365	3.94853
2	59580002	59680001	401.126	1257	26.0822	306	3.94292
13	3740002	3840001	453.866	1405	29.7828	353	3.92971
22	250002	350001	26.6061	89	1.74677	58	3.92899
3	80860002	80960001	207.987	668	13.6859	301	3.92574
4	130002	230001	81.9351	236	5.42523	36	3.91673
1	32230002	32330001	226.511	664	15.0545	118	3.91132
3	57820002	57920001	282.74	881	18.8187	423	3.90924
3	80870002	80970001	200.242	677	13.3808	290	3.90351
2	77410002	77510001	332.455	1151	22.216	330	3.90349
3	11820002	11920001	84.3463	358	5.65409	42	3.89896
2	58020002	58120001	298.909	1077	20.0514	140	3.89793
1	58700002	58800001	281.9	797	18.919	346	3.89728
1	79000002	79100001	421.983	1245	28.3227	252	3.89715
3	90220002	90320001	248.511	771	16.6902	231	3.89624
2	77700002	77800001	397.935	1152	26.7721	73	3.89373
11	4550002	4650001	333.97	1062	22.5452	313	3.88883
4	160002	260001	93.6407	265	6.32203	48	3.88868
4	120002	220001	76.4372	222	5.16364	37	3.88781
2	77680002	77780001	373.688	1041	25.2499	67	3.88749
4	90750002	90850001	51.6017	168	3.48973	16	3.88623
1	80640002	80740001	513.905	1638	34.7965	643	3.88449
24	6300002	6400001	41.1645	97	2.79288	23	3.88157
2	77690002	77790001	384.628	1097	26.1357	71	3.87937
3	27870002	27970001	395.489	1234	26.8853	385	3.87875
13	5970002	6070001	377.45	1230	25.7566	75	3.87327
2	77450002	77550001	330.926	1075	22.6137	170	3.87124
2	47170002	47270001	463.26	1352	31.7121	187	3.86871
3	80890002	80990001	218.965	751	15.0306	325	3.86473
1	28080002	28180001	196.662	584	13.5081	300	3.86382
4	170002	270001	94.3247	272	6.48256	49	3.863
1	64010002	64110001	326.991	1150	22.5463	127	3.85829
4	90740002	90840001	56.381	183	3.8882	18	3.85803
2	20910002	21010001	300.16	902	20.7403	201	3.85522
11	4890002	4990001	277.779	798	19.2243	319	3.85293
11	4590002	4690001	335.762	1050	23.4133	114	3.84204
3	98430002	98530001	353.16	1107	24.6782	215	3.83901
3	64840002	64940001	159.303	427	11.1541	176	3.83613
27	40002	140001	94.5671	361	6.62183	146	3.83604
2	47230002	47330001	456.545	1328	31.9804	368	3.8355
1	77240002	77340001	338.974	1083	23.7475	370	3.83533
2	76930002	77030001	253.801	869	17.7895	181	3.8346
27	50002	150001	105.58	416	7.43908	158	3.82707
27	60002	160001	105.58	416	7.43908	158	3.82707
3	80880002	80980001	196.758	695	13.866	294	3.8268
2	26350002	26450001	317.71	971	22.3989	433	3.82621
1	28170002	28270001	309.784	942	21.8772	384	3.82376
2	77420002	77520001	310.022	1076	21.9372	324	3.82092
3	57860002	57960001	241.16	746	17.0972	375	3.81816
1	77300002	77400001	376.693	1177	26.7133	438	3.81776
2	77270002	77370001	482.584	1487	34.2334	352	3.8173
2	63490002	63590001	370.424	1166	26.2903	487	3.81658
2	77570002	77670001	281.429	782	20.0088	64	3.81406
4	23810002	23910001	160.424	522	11.4718	257	3.80573
3	80590002	80690001	176.489	702	12.7138	73	3.79511
4	180002	280001	96.6277	281	6.96799	54	3.79362
2	26270002	26370001	311.81	840	22.4986	107	3.79276
2	77440002	77540001	335.645	1112	24.302	234	3.78779
11	1570002	1670001	428.225	1344	31.1297	550	3.782
1	77420002	77520001	401.043	1246	29.2938	413	3.77509
3	80700002	80800001	231.061	700	16.9649	251	3.76765
3	29330002	29430001	423.658	1391	31.1949	534	3.76352
3	46370002	46470001	362.481	1201	26.7026	562	3.76285
1	79010002	79110001	428.567	1267	31.613	274	3.76093
2	7020002	7120001	336.394	1101	24.8485	296	3.75892
3	29340002	29440001	425.208	1386	31.4243	567	3.75822
3	34130002	34230001	497.355	1564	36.7671	531	3.75779
1	77250002	77350001	330.965	1058	24.7109	390	3.74346
1	80680002	80780001	457.229	1421	34.178	630	3.74178
1	79020002	79120001	424.16	1246	31.774	274	3.73869
1	77430002	77530001	390.883	1218	29.3242	407	3.73657
3	90280002	90380001	211.883	679	15.9047	272	3.73575
13	3750002	3850001	446.628	1354	33.5514	378	3.73463
11	4580002	4680001	327.061	1035	24.651	169	3.72984
4	110002	210001	75.7619	219	5.73698	42	3.72311
3	29220002	29320001	378.121	1206	28.6488	512	3.7223
2	63460002	63560001	392.606	1262	29.7917	481	3.7201
20	6830002	6930001	327.922	1026	24.8918	272	3.71961
2	48190002	48290001	438.359	1414	33.4255	227	3.71309
2	13660002	13760001	292.554	912	22.322	307	3.71216
1	77280002	77380001	320.931	1017	24.5141	455	3.71058
1	77460002	77560001	392.238	1177	29.9723	400	3.71003
3	84290002	84390001	158.325	557	12.1087	89	3.70877
1	94800002	94900001	73.4892	279	5.62613	54	3.70732
2	13650002	13750001	302.216	943	23.1464	344	3.70672
3	97820002	97920001	234.316	741	17.9515	143	3.70628
3	46220002	46320001	489.797	1392	37.5315	176	3.70601
1	77440002	77540001	382.411	1181	29.3672	408	3.70285
2	77670002	77770001	363.515	1006	28.0554	72	3.69566
2	26360002	26460001	337.814	1017	26.0999	480	3.69411
3	80710002	80810001	262.212	781	20.2738	317	3.69305
2	77200002	77300001	380.013	1217	29.4711	299	3.68868
2	74870002	74970001	353.242	1071	27.4178	319	3.68747
19	6080002	6180001	338.087	1017	26.2578	98	3.68658
1	77260002	77360001	322.827	1025	25.1515	404	3.68205
5	41000002	41100001	219.476	590	17.1233	328	3.68003
2	59830002	59930001	351.688	1083	27.4673	124	3.67851
1	77450002	77550001	375.9	1143	29.4962	411	3.67175
1	28070002	28170001	181.615	552	14.2544	274	3.6714
3	34190002	34290001	518.853	1780	40.737	599	3.67091
11	4570002	4670001	333.104	1068	26.2279	219	3.6668
2	62610002	62710001	660.632	1901	52.0719	261	3.66527
4	90670002	90770001	197.541	608	15.5996	46	3.66257
4	90002	190001	70.1558	208	5.54396	42	3.66158
2	77640002	77740001	307.706	854	24.3201	55	3.66133
3	57810002	57910001	278.701	884	22.0645	468	3.65892
4	90700002	90800001	128.307	386	10.1782	34	3.65605
2	59190002	59290001	55.9784	181	4.46011	53	3.64972
2	82020002	82120001	119.97	309	9.57549	25	3.64718
27	30002	130001	79.1645	258	6.32322	138	3.64612
3	80850002	80950001	204.775	662	16.4099	334	3.6414
2	59810002	59910001	373.805	1092	30.075	106	3.63565
1	72840002	72940001	162.312	508	13.0714	161	3.63428
2	7030002	7130001	342.732	1118	27.6481	327	3.63183
5	41390002	41490001	146.126	508	11.7941	230	3.63107
3	46380002	46480001	363.745	1207	29.3624	621	3.63088
1	77290002	77390001	347.048	1104	28.0184	465	3.63069
19	6070002	6170001	323.983	974	26.1601	105	3.63048
4	75320002	75420001	282.619	585	22.8466	121	3.62881
11	4540002	4640001	316.844	1011	25.6441	336	3.62708
2	74820002	74920001	393.723	1150	31.9322	344	3.6241
2	77260002	77360001	483.896	1491	39.3631	401	3.61978
1	80630002	80730001	514.814	1640	42.0229	709	3.6148
3	32890002	32990001	374.593	1078	30.5991	530	3.61376
11	4560002	4660001	339.693	1077	27.7604	276	3.61313
4	78540002	78640001	439.061	1351	35.9479	290	3.61044
2	77660002	77760001	342.069	947	28.0124	71	3.61015
3	34120002	34220001	499.632	1537	41.1601	531	3.60155
4	55640002	55740001	329.515	1025	27.3325	146	3.59165
3	29320002	29420001	391.584	1307	32.5831	497	3.58713
11	9300002	9400001	360.788	1163	30.0346	194	3.58645
3	97830002	97930001	218.623	715	18.2351	148	3.58366
3	64850002	64950001	156.195	430	13.0406	207	3.58226
3	90210002	90310001	249.818	790	20.865	253	3.58172
16	1700002	1800001	33.8009	94	2.82704	14	3.57969
16	1720002	1820001	33.3593	92	2.79384	13	3.57777
16	1730002	1830001	33.3593	92	2.79384	13	3.57777
16	1740002	1840001	33.3593	92	2.79384	13	3.57777
16	1750002	1850001	33.3593	92	2.79384	13	3.57777
16	1760002	1860001	33.3593	92	2.79384	13	3.57777
5	41010002	41110001	229.766	612	19.274	352	3.57544
2	13670002	13770001	310.264	948	26.0788	360	3.57255
2	47240002	47340001	432.532	1300	36.3662	440	3.57214
2	20930002	21030001	269.299	870	22.6472	224	3.57181
3	90290002	90390001	188.351	633	15.854	270	3.5705
3	32880002	32980001	373.952	1066	31.5401	540	3.56759
1	77210002	77310001	346.312	1110	29.2341	359	3.56635
2	20640002	20740001	334.385	998	28.285	522	3.5634
3	97880002	97980001	167.355	616	14.1988	172	3.55907
2	59420002	59520001	358.026	1106	30.3844	205	3.55866
22	240002	340001	13.3463	66	1.13808	30	3.55177
5	41020002	41120001	225.597	601	19.2418	347	3.55144
3	57800002	57900001	295.745	944	25.2453	502	3.55026
3	29230002	29330001	362.926	1182	31.0996	511	3.54471
2	82590002	82690001	246.45	765	21.1558	222	3.54217
2	65480002	65580001	344.732	1000	29.6314	518	3.54028
1	28060002	28160001	175.251	552	15.0913	269	3.53764
2	24480002	24580001	525.342	1571	45.2602	164	3.53694
2	54650002	54750001	410.537	1306	35.4976	134	3.53172
1	77200002	77300001	333.524	1079	28.8722	342	3.53004
20	6840002	6940001	328.706	1044	28.6558	265	3.5199
3	80840002	80940001	220.186	687	19.2155	367	3.51838
1	58690002	58790001	259.805	767	22.6823	356	3.51779
2	74810002	74910001	401.16	1189	35.0239	412	3.51777
2	77650002	77750001	318.281	884	27.8404	67	3.51505
1	77270002	77370001	309.351	998	27.1082	450	3.51244
1	62950002	63050001	455.035	1513	39.9023	440	3.51143
3	97870002	97970001	158.502	583	13.9135	156	3.50994
3	24050002	24150001	281.974	867	24.7812	104	3.50825
1	94810002	94910001	72.7229	273	6.39656	62	3.50704
2	54640002	54740001	403.753	1304	35.6027	122	3.50341
5	41090002	41190001	167.558	561	14.7943	248	3.50155
3	84810002	84910001	210.502	580	18.7028	50	3.49251
5	41400002	41500001	149.727	495	13.3161	253	3.4911
16	1710002	1810001	34.1126	95	3.03989	15	3.48821
2	77210002	77310001	430.887	1341	38.431	383	3.48697
3	57790002	57890001	292.814	955	26.1259	500	3.48643
2	59150002	59250001	176.944	537	15.7907	238	3.48614
3	98090002	98190001	287.087	971	25.6247	306	3.48588
27	70002	170001	116.104	449	10.3696	176	3.48499
2	61890002	61990001	383.082	1382	34.2549	697	3.48327
1	58710002	58810001	277.061	780	24.8027	340	3.48163
5	34700002	34800001	223.524	757	20.01	114	3.48163
5	41100002	41200001	139.675	509	12.5203	194	3.47974
2	59840002	59940001	358.537	1125	32.2155	189	3.4763
2	19940002	20040001	380.087	1135	34.1744	189	3.47534
3	98100002	98200001	289.524	966	26.0389	311	3.47494
2	61880002	61980001	409.511	1410	36.8564	744	3.47391
1	32500002	32600001	302.026	900	27.2597	125	3.46983
3	57870002	57970001	249.16	750	22.4969	394	3.46928
5	41030002	41130001	233.048	626	21.0518	372	3.46861
3	64860002	64960001	163.359	446	14.8218	235	3.46226
4	60002	160001	66.684	202	6.06665	47	3.45837
1	64000002	64100001	320.485	1099	29.1842	155	3.457
1	28050002	28150001	175.485	563	16.0002	284	3.45518
20	1440002	1540001	478.316	1506	43.7241	355	3.45146
5	40990002	41090001	203.238	573	18.5846	313	3.45099
2	13680002	13780001	302.463	928	27.6885	381	3.4494
2	57980002	58080001	361.519	1242	33.1366	318	3.44757
3	90200002	90300001	244.459	780	22.4252	259	3.4464
3	46040002	46140001	439.242	1377	40.3249	318	3.44527
2	77250002	77350001	468.814	1452	43.1343	433	3.44211
5	41080002	41180001	182.632	573	16.8165	284	3.44099
2	78270002	78370001	274.437	1015	25.2778	116	3.44053
1	28180002	28280001	310.017	954	28.5762	405	3.43946
3	98080002	98180001	284.58	952	26.2324	312	3.43941
5	43460002	43560001	492.299	1567	45.3837	264	3.43929
3	46230002	46330001	501.563	1435	46.2907	191	3.43764
1	64800002	64900001	254.091	1058	23.5387	459	3.43224
1	32220002	32320001	220.879	647	20.4704	147	3.43165
27	90002	190001	124.273	516	11.5342	176	3.42952
4	75300002	75400001	282.013	581	26.188	138	3.42878
1	80340002	80440001	327.558	1109	30.4317	135	3.42811
3	97890002	97990001	173.723	643	16.1548	196	3.42675
2	59850002	59950001	381.688	1197	35.614	243	3.42188
2	35850002	35950001	229.528	862	21.4247	522	3.42132
3	80720002	80820001	270.281	806	25.2439	397	3.42045
27	20002	120001	75.5281	224	7.05614	141	3.42006
2	74800002	74900001	409.286	1205	38.2795	484	3.41846
3	32870002	32970001	394.701	1107	36.9615	596	3.41666
2	78320002	78420001	256.983	807	24.0726	116	3.41621
3	97850002	97950001	169.762	617	15.9157	153	3.41499
1	43460002	43560001	250.437	739	23.4861	224	3.41457
5	41040002	41140001	233.173	650	21.9224	378	3.41093
1	41690002	41790001	162.658	574	15.3022	168	3.41003
3	98110002	98210001	285.758	972	26.9195	309	3.40807
20	5930002	6030001	333.593	1122	31.4505	449	3.40693
5	58850002	58950001	335.602	1182	31.6443	106	3.40673
2	54410002	54510001	224.922	742	21.2195	66	3.40596
4	80002	180001	66.7056	202	6.30172	47	3.40399
1	72960002	73060001	168.788	500	15.9513	210	3.40347
3	90300002	90400001	184.675	620	17.5045	286	3.39919
27	110002	210001	116.39	507	11.0366	166	3.3986
4	70002	170001	66.4459	200	6.30172	47	3.39836
3	98070002	98170001	259.814	876	24.6651	292	3.39694
3	64740002	64840001	227.784	620	21.6455	46	3.39553
5	40470002	40570001	258.567	735	24.689	201	3.3886
2	59200002	59300001	65.4156	224	6.2506	59	3.38757
1	72970002	73070001	167.004	488	15.9981	219	3.38391
2	13690002	13790001	299.156	932	28.7611	400	3.37871
22	180002	280001	12.3247	63	1.18586	13	3.37755
5	34800002	34900001	261.455	799	25.1744	104	3.37653
1	14090002	14190001	482.649	1491	46.5753	229	3.37334
3	46390002	46490001	352.087	1170	33.9785	577	3.37324
3	46050002	46150001	466.355	1458	45.0528	321	3.37174
3	29350002	29450001	412.844	1365	39.94	578	3.36969
13	7620002	7720001	411.13	1294	39.7926	187	3.36902
1	79030002	79130001	436.152	1266	42.2599	356	3.36747
5	41380002	41480001	138.805	502	13.4704	213	3.3652
4	78550002	78650001	443.831	1373	43.1254	300	3.3634
3	29310002	29410001	378.117	1302	36.7573	500	3.36273
2	24470002	24570001	535.333	1598	52.0893	171	3.36138
20	1450002	1550001	478.667	1484	46.5772	345	3.36133
2	77240002	77340001	468.805	1446	45.6553	459	3.36013
3	49630002	49730001	251.775	764	24.5631	117	3.35757
5	21990002	22090001	87.9221	317	8.58075	21	3.35705
1	43470002	43570001	228.974	679	22.3495	214	3.35687
3	80830002	80930001	237.351	717	23.1801	423	3.35606
5	22000002	22100001	83.4675	314	8.15647	21	3.3552
2	60460002	60560001	314.247	926	30.7203	91	3.35464
5	41070002	41170001	208.45	635	20.3918	338	3.35364
5	34680002	34780001	249.247	862	24.3942	132	3.35297
5	41410002	41510001	147.719	476	14.4728	278	3.35144
3	97840002	97940001	192.519	670	18.866	160	3.35115
3	29240002	29340001	347.74	1166	34.0812	522	3.35096
27	80002	180001	128.983	498	12.6462	185	3.3504
2	60400002	60500001	390.965	1101	38.3521	120	3.34966
2	77230002	77330001	458.584	1423	45.0339	454	3.3481
27	10002	110001	61.1472	175	6.01409	112	3.34587
5	41050002	41150001	223.039	634	21.9441	379	3.34539
22	220002	320001	14.6061	72	1.44075	28	3.34167
11	4950002	5050001	274.684	843	27.1634	327	3.33804
22	210002	310001	14.1039	70	1.3968	25	3.3359
2	35860002	35960001	224.857	859	22.2778	543	3.33533
3	34200002	34300001	519.078	1802	51.5026	601	3.33323
5	41060002	41160001	212.476	636	21.0929	352	3.33247
22	230002	330001	14.7143	73	1.46249	29	3.33071
5	34690002	34790001	236.338	810	23.5581	129	3.32656
6	10910002	11010001	218.641	674	21.8012	325	3.32608
3	98120002	98220001	274.026	960	27.3913	304	3.32252
3	97860002	97960001	160.584	587	16.0633	157	3.32149
3	98060002	98160001	237.346	795	23.7754	278	3.31945
1	80400002	80500001	395.286	1254	39.6101	160	3.31895
1	94820002	94920001	71.0043	266	7.13282	68	3.31536
3	90190002	90290001	247.468	780	24.8889	281	3.31366
20	1430002	1530001	484.87	1531	48.7938	444	3.31283
2	35840002	35940001	215.944	778	21.7453	504	3.31188
2	13640002	13740001	281.134	881	28.3201	322	3.31136
3	64730002	64830001	235.394	635	23.7444	51	3.30942
11	4660002	4760001	336.134	1041	33.9474	268	3.30766
27	120002	220001	103.9	463	10.5024	144	3.30641
2	74880002	74980001	343.268	1045	34.7518	325	3.30418
2	60410002	60510001	376.398	1077	38.1187	106	3.30369
4	56050002	56150001	260.792	772	26.4501	67	3.30156
1	28040002	28140001	186.506	592	18.9195	315	3.30128
4	80950002	81050001	143.372	675	14.5564	133	3.30004
2	49350002	49450001	267.251	893	27.1522	187	3.29906
25	1520002	1620001	144.563	461	14.7303	113	3.29484
3	34110002	34210001	472.216	1475	48.1221	564	3.29468
22	270002	370001	29.8615	89	3.04419	63	3.29415
4	75330002	75430001	293.506	615	29.9331	147	3.29358
2	77220002	77320001	436.013	1354	44.4744	440	3.29332
2	59590002	59690001	386.558	1205	39.5332	344	3.28955
3	57720002	57820001	364.403	1272	37.2709	406	3.28941
1	72830002	72930001	158.255	489	16.2095	172	3.28734
3	29250002	29350001	357.987	1202	36.6746	533	3.28705
3	98040002	98140001	196.874	693	20.1703	238	3.28697
5	41110002	41210001	113.1	448	11.5932	145	3.28625
3	98050002	98150001	203.957	721	20.9324	244	3.28445
1	41700002	41800001	169.299	604	17.3786	194	3.28418
1	43450002	43550001	252.346	755	25.9135	240	3.28363
2	35830002	35930001	204.061	734	20.9799	438	3.28192
3	57780002	57880001	278.732	916	28.6997	498	3.27977
3	48750002	48850001	215.892	649	22.2365	415	3.27931
2	59160002	59260001	123.013	369	12.6706	162	3.27926
13	7630002	7730001	423.026	1303	43.8512	234	3.27006
1	78750002	78850001	469.931	1377	48.7391	634	3.2693
3	57880002	57980001	246.541	745	25.5867	413	3.26836
3	90310002	90410001	178.19	610	18.4983	285	3.26795
3	80730002	80830001	279.087	825	29.0103	469	3.26608
2	49360002	49460001	256.468	837	26.6648	202	3.26577
1	43400002	43500001	277.126	771	28.8387	320	3.26446
1	80620002	80720001	525.965	1669	54.7914	760	3.26295
2	65470002	65570001	376.658	1077	39.3032	533	3.26054
2	62700002	62800001	532.42	1910	55.7059	122	3.25666
1	72850002	72950001	163.519	516	17.14	165	3.25402
2	77560002	77660001	284.762	806	29.8488	97	3.25401
3	98030002	98130001	207.61	699	21.8008	263	3.25143
2	77710002	77810001	403.1	1167	42.3641	122	3.25022
1	28190002	28290001	328.874	1001	34.5824	448	3.24943
3	48740002	48840001	216.563	651	22.7754	424	3.24923
4	40002	140001	55.8745	171	5.88008	45	3.24828
4	30002	130001	54.329	168	5.71954	44	3.24775
4	62820002	62920001	338.368	1118	35.6323	633	3.24733
11	1590002	1690001	449.355	1411	47.3579	626	3.24618
5	38330002	38430001	339.896	1016	35.8416	135	3.24539
1	43430002	43530001	270.022	779	28.4895	274	3.24457
2	35870002	35970001	224.701	870	23.7081	574	3.24456
11	1580002	1680001	437.554	1392	46.2262	604	3.24268
3	80820002	80920001	246.628	737	26.0867	472	3.24095
22	160002	260001	12.2208	64	1.29264	6	3.24094
2	35890002	35990001	218.351	863	23.102	540	3.24056
3	46360002	46460001	374.216	1203	39.6945	570	3.23686
3	29270002	29370001	345.909	1220	36.6952	485	3.23673
2	35880002	35980001	217.675	851	23.1414	555	3.23363
5	11230002	11330001	571.97	1812	60.8378	775	3.2329
3	97790002	97890001	222.316	688	23.689	139	3.23032
3	84280002	84380001	152.84	529	16.2903	117	3.22994
3	29260002	29360001	346.853	1199	36.9778	515	3.22959
20	13430002	13530001	284.009	947	30.327	416	3.22726
4	23430002	23530001	252.97	884	27.0296	428	3.22635
11	1560002	1660001	434.113	1351	46.5557	535	3.22104
5	41420002	41520001	141.463	452	15.1961	292	3.21865
1	75740002	75840001	55.1818	168	5.92881	32	3.21838
1	38010002	38110001	494.61	1477	53.1567	535	3.21797
2	14060002	14160001	747.403	2364	80.3677	363	3.2172
3	32910002	33010001	360.446	1030	38.7831	499	3.21628
20	13420002	13520001	304.281	1027	32.786	457	3.21426
1	64810002	64910001	244.788	1051	26.3851	491	3.21374
1	38000002	38100001	470.013	1397	50.6899	505	3.21293
2	61870002	61970001	433.303	1439	46.7518	778	3.21228
1	43440002	43540001	265.377	772	28.6359	275	3.21214
5	21980002	22080001	93.9913	335	10.146	27	3.21162
1	79040002	79140001	456.749	1343	49.3844	421	3.20927
4	50002	150001	58.8528	174	6.38008	48	3.20547
1	80690002	80790001	418.221	1315	45.3402	563	3.2054
1	25300002	25400001	497.835	1487	54.011	286	3.20434
4	23420002	23520001	251.212	875	27.3722	407	3.19812
2	59410002	59510001	350.688	1097	38.2303	254	3.1974
1	73830002	73930001	69.303	249	7.55638	60	3.19715
20	13440002	13540001	286.104	948	31.2176	410	3.19611
20	14170002	14270001	19.6104	85	2.14214	24	3.19449
4	23870002	23970001	308.623	944	33.7375	400	3.19342
20	13410002	13510001	342.437	1148	37.4534	515	3.19267
4	10002	110001	50.0996	159	5.49904	44	3.18755
2	35910002	36010001	219.883	874	24.1734	529	3.18524
24	6280002	6380001	115.68	265	12.7434	86	3.18231
2	60470002	60570001	295.095	881	32.5213	100	3.18173
2	63450002	63550001	373.532	1208	41.172	473	3.1815
3	32920002	33020001	363.273	1058	40.0463	489	3.18131
5	29390002	29490001	411.355	1340	45.3951	476	3.17977
4	23800002	23900001	156.623	532	17.295	277	3.17887
1	41680002	41780001	166.879	586	18.4288	190	3.17877
13	5920002	6020001	395.866	1289	43.7487	130	3.1777
3	29300002	29400001	362.87	1278	40.1142	497	3.17727
3	29280002	29380001	345.429	1226	38.1871	483	3.17723
5	39980002	40080001	269.952	724	29.8528	528	3.17676
3	97920002	98020001	173.645	685	19.2062	223	3.1765
4	56070002	56170001	245.675	743	27.1763	80	3.17633
4	23440002	23540001	245.273	856	27.1598	423	3.17484
2	77460002	77560001	302.29	979	33.4773	159	3.17468
2	60420002	60520001	351.113	1011	38.9673	105	3.1716
2	60430002	60530001	350.234	1009	38.8813	103	3.17117
1	64790002	64890001	241.134	995	26.7929	411	3.16991
16	1770002	1870001	34.7143	96	3.85738	16	3.16984
2	19930002	20030001	393.156	1152	43.7962	195	3.16622
1	14100002	14200001	475.281	1478	52.9603	236	3.1658
1	32510002	32610001	287.26	894	32.0265	131	3.16502
2	26260002	26360001	299.887	812	33.4353	121	3.16498
5	58700002	58800001	419.584	1224	46.8094	154	3.16409
3	24060002	24160001	283.476	882	31.6347	134	3.16365
1	94830002	94930001	68.9221	258	7.69302	76	3.16334
2	61860002	61960001	444.952	1444	49.6988	774	3.16237
5	41490002	41590001	96.1775	274	10.7444	202	3.16212
5	34810002	34910001	266.429	814	29.8094	111	3.15991
11	9310002	9410001	381.281	1218	42.7778	251	3.15592
5	41470002	41570001	113.377	330	12.7317	247	3.15462
1	43420002	43520001	277.286	781	31.1859	301	3.15241
1	38020002	38120001	526.723	1577	59.2957	632	3.15104
13	3760002	3860001	450.519	1349	50.7893	438	3.14899
3	57890002	57990001	238.489	729	26.8937	402	3.14858
3	98020002	98120001	208.355	681	23.4976	281	3.14846
2	59400002	59500001	361.732	1111	40.817	271	3.14768
1	58720002	58820001	286.264	807	32.3237	368	3.14668
16	1790002	1890001	34.6494	96	3.91257	17	3.14664
5	22010002	22110001	79.6104	300	8.99976	32	3.145
20	13390002	13490001	337.814	1144	38.2685	528	3.142
3	57730002	57830001	345.221	1185	39.1402	431	3.1408
1	87010002	87110001	351.853	1106	39.9255	198	3.13959
20	13450002	13550001	277.39	903	31.5115	391	3.13796
3	97910002	98010001	180.152	702	20.4656	237	3.13794
2	12060002	12160001	191.13	649	21.7463	166	3.13571
4	210002	310001	105.857	335	12.0535	82	3.13459
4	62830002	62930001	308.615	1047	35.2071	589	3.13187
20	13400002	13500001	344.502	1167	39.3423	533	3.13036
11	2020002	2120001	337.784	1039	38.6591	292	3.12722
1	43480002	43580001	200.182	617	22.9121	220	3.12713
5	38310002	38410001	314.727	932	36.0504	103	3.12601
4	55650002	55750001	323.957	1019	37.1412	165	3.12471
20	14140002	14240001	26.2251	115	3.00788	38	3.12413
3	97930002	98030001	182.84	688	20.9904	242	3.12278
15	3120002	3220001	331.563	941	38.0643	203	3.12277
3	32860002	32960001	389.212	1091	44.7066	638	3.122
3	48730002	48830001	197.199	600	22.6785	403	3.12026
4	55630002	55730001	320.844	992	36.9059	126	3.11995
5	29400002	29500001	424.035	1393	48.7778	471	3.11988
3	80800002	80900001	280.13	824	32.2819	570	3.1173
5	41500002	41600001	98.9177	287	11.3999	217	3.11721
3	80780002	80880001	309.455	895	35.7547	593	3.11352
1	80710002	80810001	387.957	1228	44.8528	484	3.11262
3	32850002	32950001	402.307	1137	46.5463	663	3.11156
5	41480002	41580001	100.519	289	11.6378	222	3.11058
3	98420002	98520001	359	1119	41.5898	275	3.10968
1	80700002	80800001	402.19	1274	46.6933	510	3.10659
20	14200002	14300001	10.8571	46	1.26063	12	3.10643
3	24070002	24170001	288.745	878	33.5385	138	3.10591
20	14210002	14310001	8.67532	36	1.00788	8	3.10559
1	72980002	73080001	162.424	482	18.881	227	3.10476
3	80740002	80840001	292.823	873	34.0461	548	3.10446
3	90320002	90420001	184.082	621	21.4097	290	3.10401
3	90180002	90280001	236.736	771	27.5344	312	3.10397
4	20002	120001	56.3333	172	6.55805	49	3.10265
2	20590002	20690001	274.437	781	31.9744	389	3.10149
1	77990002	78090001	250.978	749	29.2673	489	3.1002
2	62600002	62700001	636.463	1825	74.2544	306	3.09953
2	47160002	47260001	431.827	1255	50.4763	240	3.09677
16	1780002	1880001	34.961	97	4.08672	17	3.09673
1	77980002	78080001	272.177	816	31.8361	535	3.09581
3	29290002	29390001	343.459	1222	40.177	496	3.09569
1	41670002	41770001	172.727	603	20.215	208	3.095
2	13620002	13720001	246.255	787	28.8402	277	3.094
3	29650002	29750001	383.939	1188	44.9716	177	3.09379
3	91020002	91120001	414.584	1300	48.5659	728	3.09365
2	13630002	13730001	257.675	826	30.1971	296	3.09307
20	13460002	13560001	253.931	808	29.7723	336	3.09239
1	50030002	50130001	427.658	1306	50.1431	553	3.09233
3	27860002	27960001	383.745	1224	44.9995	423	3.09216
20	14000002	14100001	35.5325	135	4.16818	46	3.09165
3	80140002	80240001	476.377	1447	55.9243	560	3.09056
20	6850002	6950001	327.983	1051	38.5117	252	3.09025
3	80810002	80910001	257.177	750	30.2181	532	3.08928
3	11810002	11910001	107.835	463	12.6744	93	3.08884
3	48770002	48870001	216.792	673	25.4969	408	3.08792
5	21940002	22040001	110.978	397	13.054	39	3.08772
20	14050002	14150001	30.3074	129	3.57334	45	3.08432
3	57770002	57870001	308.939	999	36.4849	571	3.08195
5	21950002	22050001	100.29	358	11.844	36	3.08195
11	2010002	2110001	334.749	1054	39.5655	259	3.08077
3	48660002	48760001	165.303	590	19.5413	334	3.08051
3	91010002	91110001	414.247	1260	48.9763	729	3.08033
3	46210002	46310001	474.719	1338	56.1285	232	3.08027
27	130002	230001	91.1515	405	10.7819	129	3.07966
11	4650002	4750001	331.9	1026	39.2719	237	3.07918
13	3770002	3870001	438.628	1291	51.9539	435	3.07769
1	64120002	64220001	323.61	1023	38.333	113	3.0776
5	41460002	41560001	120.502	363	14.2745	281	3.07755
3	80790002	80890001	293.61	860	34.7838	590	3.07742
20	14040002	14140001	31.3506	130	3.71787	46	3.07595
4	24350002	24450001	21.0043	76	2.49546	26	3.07331
3	80580002	80680001	177.519	675	21.0939	126	3.07308
3	48720002	48820001	190.671	581	22.6806	400	3.07155
5	11240002	11340001	561.597	1786	66.8108	775	3.07138
2	12070002	12170001	182.502	632	21.7248	180	3.0705
2	74890002	74990001	329.065	1007	39.1732	319	3.07043
2	48220002	48320001	441.965	1335	52.7095	276	3.0678
14	1460002	1560001	437.965	1429	52.258	689	3.06709
11	2200002	2300001	149.797	569	17.8822	240	3.06641
2	59390002	59490001	348.671	1090	41.6598	266	3.06514
2	76920002	77020001	251.58	831	30.0729	219	3.06448
3	81420002	81520001	174.39	505	20.8483	372	3.06431
20	14190002	14290001	14.3896	62	1.72074	17	3.06393
5	34670002	34770001	253.035	892	30.2848	159	3.06267
20	13380002	13480001	338.749	1144	40.5791	543	3.06141
2	82010002	82110001	123.766	320	14.8344	37	3.06059
5	21930002	22030001	120.381	434	14.4329	42	3.06018
20	14120002	14220001	25.9784	114	3.11515	40	3.05994
4	78600002	78700001	479.719	1457	57.5251	173	3.05993
5	41510002	41610001	102.714	304	12.317	235	3.05991
1	43410002	43510001	276.173	782	33.1206	323	3.05977
20	13920002	14020001	51.6061	176	6.19302	59	3.05882
11	1600002	1700001	428.113	1357	51.3882	562	3.05848
3	97780002	97880001	242.338	720	29.0944	193	3.05821
20	14130002	14230001	26.7749	118	3.21954	41	3.05595
2	12080002	12180001	171.658	608	20.672	191	3.05379
3	91050002	91150001	446.286	1467	53.7864	764	3.05265
3	91030002	91130001	418.42	1327	50.4522	734	3.05196
2	63990002	64090001	486.978	1543	58.7212	639	3.0519
5	41450002	41550001	117.299	361	14.1519	274	3.05112
5	41440002	41540001	112.268	355	13.5487	267	3.05072
11	4880002	4980001	290.186	833	35.0349	345	3.05011
5	21970002	22070001	89.3723	326	10.791	30	3.05
3	57710002	57810001	383.455	1339	46.3316	384	3.04899
22	90002	190001	9.96537	57	1.20449	5	3.0485
4	78590002	78690001	482.372	1434	58.3263	207	3.04793
1	50020002	50120001	406.043	1235	49.1837	522	3.04538
22	170002	270001	12.0866	62	1.46464	11	3.04478
5	41520002	41620001	108.082	323	13.118	256	3.04251
2	54660002	54760001	444.541	1392	54.0275	194	3.04055
20	13470002	13570001	226.03	725	27.5088	303	3.03855
3	80150002	80250001	491.03	1506	59.8765	577	3.03575
2	49070002	49170001	95.8398	255	11.688	92	3.0356
20	14160002	14260001	22.039	96	2.68825	28	3.03532
5	39990002	40090001	259.325	738	31.7019	571	3.03212
2	25240002	25340001	175.42	652	21.4467	82	3.03198
2	63980002	64080001	475.182	1499	58.1154	633	3.03149
4	78580002	78680001	489.494	1446	59.9412	261	3.02967
20	14030002	14130001	32.0043	131	3.92666	48	3.02689
20	13370002	13470001	336.026	1133	41.3237	522	3.02353
1	73840002	73940001	67.0476	243	8.2463	56	3.02337
1	62960002	63060001	464.359	1515	57.118	500	3.02322
13	7640002	7740001	416.186	1250	51.2105	274	3.02272
25	1480002	1580001	148.372	478	18.258	135	3.02262
20	1460002	1560001	484.558	1494	59.6464	361	3.02216
3	80750002	80850001	305.784	905	37.7097	600	3.0195
2	19950002	20050001	393.814	1167	48.5664	271	3.01948
4	23450002	23550001	251.069	856	30.9644	443	3.0194
3	52340002	52440001	292.974	1004	36.1636	407	3.01816
1	41660002	41760001	179.268	622	22.1732	226	3.01523
1	64820002	64920001	231.052	1003	28.5791	521	3.01519
3	90170002	90270001	228.693	755	28.3132	326	3.01386
4	78570002	78670001	484.225	1445	59.957	279	3.01368
3	97940002	98040001	198.394	707	24.5671	285	3.01357
2	76540002	76640001	325.307	1012	40.2965	249	3.01308
4	62840002	62940001	285.074	974	35.3509	547	3.01151
3	91040002	91140001	415.758	1344	51.6312	727	3.00943
1	50040002	50140001	438.134	1336	54.4209	618	3.00914
3	80770002	80870001	303.338	894	37.6835	611	3.00892
3	33870002	33970001	455.619	1531	56.6116	583	3.00866
1	50050002	50150001	441.286	1347	54.8674	637	3.00769
1	37980002	38080001	448.121	1327	55.7592	513	3.00661
3	91000002	91100001	389.991	1181	48.5377	709	3.00626
3	34100002	34200001	466.013	1503	58.0676	555	3.00456
3	89690002	89790001	215.952	741	26.9102	311	3.00449
1	43490002	43590001	181.866	569	22.6646	216	3.00436
3	89660002	89760001	264.654	906	33.017	385	3.00283
4	27860002	27960001	132.377	403	16.5213	94	3.00225
1	79050002	79150001	469	1372	58.5638	497	3.00151
15	2920002	3020001	177.632	512	22.1918	262	3.00079
1	62910002	63010001	482.277	1572	60.2618	463	3.00055
5	40510002	40610001	236.675	699	29.5862	349	2.99991
20	14180002	14280001	17.1342	74	2.14214	24	2.99975
20	13990002	14090001	36.8398	138	4.60774	46	2.99914
3	48760002	48860001	213.567	647	26.7336	416	2.99796
2	58030002	58130001	288.87	1049	36.1789	154	2.9972
3	89680002	89780001	231.429	788	29.0148	340	2.99571
3	90990002	91090001	390.372	1182	48.9845	707	2.99445
20	13980002	14080001	37.8225	136	4.75179	46	2.9927
20	13930002	14030001	49.1472	171	6.19231	55	2.98856
1	50000002	50100001	375.442	1126	47.3149	454	2.98822
5	40070002	40170001	122.152	534	15.4064	327	2.98707
1	37990002	38090001	457.377	1375	57.7054	550	2.9866
2	63500002	63600001	357.152	1139	45.0671	519	2.98639
20	13480002	13580001	200.853	648	25.3708	271	2.9849
3	24040002	24140001	278.71	853	35.2355	109	2.98366
20	13910002	14010001	53.2641	183	6.74104	66	2.98212
1	37970002	38070001	443.009	1312	56.1352	481	2.98036
5	43450002	43550001	468.81	1529	59.4307	323	2.97972
13	3560002	3660001	482.433	1586	61.1949	217	2.97884
20	14110002	14210001	27.0087	120	3.42929	43	2.97744
4	75290002	75390001	279.398	579	35.5134	178	2.97589
3	80160002	80260001	486.926	1503	61.9964	585	2.97345
1	28200002	28300001	322.948	1002	41.1548	510	2.97217
20	14010002	14110001	34.7532	133	4.43048	50	2.97161
3	32840002	32940001	409.935	1173	52.28	712	2.97106
3	90160002	90260001	227.329	744	29.0191	335	2.96971
1	40810002	40910001	301.68	1000	38.5208	453	2.96931
5	29240002	29340001	308.948	990	39.4589	559	2.96894
2	35820002	35920001	201.723	714	25.7824	443	2.96792
13	7610002	7710001	409.342	1299	52.3285	198	2.96764
3	90110002	90210001	244.827	763	31.36	360	2.96476
2	49080002	49180001	122.835	353	15.7482	121	2.96347
5	41530002	41630001	117.758	346	15.0996	297	2.96324
1	50010002	50110001	394.576	1174	50.5982	501	2.96314
4	62850002	62950001	280.658	968	36.0043	541	2.96257
2	59600002	59700001	367.524	1134	47.2	332	2.96098
3	89670002	89770001	250.173	852	32.1746	375	2.95893
1	77470002	77570001	404.74	1222	52.0872	435	2.958
1	80610002	80710001	535.896	1696	68.9871	801	2.95755
20	13770002	13870001	77.3896	284	9.97229	97	2.95614
1	80720002	80820001	384.411	1198	49.5368	506	2.95608
11	4980002	5080001	298.281	920	38.474	382	2.95472
25	1210002	1310001	307.753	1017	39.7169	199	2.95395
13	3780002	3880001	430.827	1287	55.7109	448	2.95108
3	57760002	57860001	333.606	1065	43.1777	584	2.94979
2	26370002	26470001	338.1	1024	43.775	509	2.94927
1	32520002	32620001	270.745	875	35.0578	133	2.94912
3	90960002	91060001	405.312	1220	52.5055	694	2.94849
5	40980002	41080001	196.229	566	25.4252	296	2.94821
5	41430002	41530001	122.745	388	15.9071	302	2.94792
1	58680002	58780001	271.251	788	35.1682	394	2.94729
5	21920002	22020001	126.169	468	16.365	46	2.94667
20	14060002	14160001	30.1212	129	3.90922	49	2.94583
3	57740002	57840001	345.281	1157	44.828	501	2.9453
3	90100002	90200001	241.823	753	31.3982	359	2.94519
3	49380002	49480001	164.234	647	21.3254	56	2.94511
20	13940002	14040001	47.342	164	6.15265	55	2.94384
3	83570002	83670001	115.913	445	15.0664	145	2.94364
5	40000002	40100001	228.788	693	29.7532	531	2.94289
2	63970002	64070001	472.442	1503	61.4398	644	2.94289
3	48710002	48810001	173.017	551	22.5088	365	2.94235
3	97950002	98050001	209.931	726	27.3739	320	2.93904
3	80170002	80270001	468.961	1460	61.1925	565	2.93804
2	49370002	49470001	248.745	807	32.4974	247	2.93627
4	78560002	78660001	468.056	1414	61.1667	325	2.93586
2	13700002	13800001	280.061	889	36.5994	372	2.93585
3	52350002	52450001	270.879	927	35.4078	359	2.93551
2	76530002	76630001	332.922	1025	43.5385	288	2.93482
5	29230002	29330001	298.394	946	39.0246	529	2.93476
3	90980002	91080001	387.39	1158	50.6699	720	2.93459
2	18540002	18640001	271.571	832	35.5406	507	2.93379
6	10920002	11020001	188.935	578	24.7458	311	2.93263
3	90130002	90230001	240.065	759	31.4563	362	2.932
3	90970002	91070001	403.645	1213	52.935	732	2.93079
3	90090002	90190001	231.004	723	30.2986	349	2.9306
13	7600002	7700001	406.987	1297	53.463	189	2.92837
3	46350002	46450001	361.528	1160	47.4924	571	2.92834
20	13490002	13590001	187.433	590	24.6223	255	2.92834
2	61850002	61950001	467.381	1427	61.3992	772	2.92831
3	89700002	89800001	206.173	706	27.1106	308	2.92693
20	1420002	1520001	472.074	1499	62.0824	511	2.92676
2	19920002	20020001	400.506	1173	52.6923	218	2.92616
1	78000002	78100001	221.104	668	29.0896	437	2.92615
25	1200002	1300001	313.416	1035	41.2974	200	2.92395
14	3510002	3610001	383.749	1121	50.6151	507	2.92252
1	49990002	50090001	408.091	1226	53.8638	521	2.9215
3	84820002	84920001	190.662	520	25.1785	70	2.92076
3	32930002	33030001	376.346	1116	49.7059	543	2.92057
11	2210002	2310001	149.545	553	19.7568	210	2.92016
2	60450002	60550001	333.442	963	44.0561	123	2.92002
11	4960002	5060001	279.623	863	36.9462	345	2.91999
2	59860002	59960001	414.277	1292	54.753	285	2.91959
2	18530002	18630001	277.688	866	36.7083	531	2.91929
11	4970002	5070001	283.082	873	37.4623	357	2.91771
3	52330002	52430001	307.316	1068	40.6837	449	2.9172
20	14080002	14180001	26.6234	119	3.52891	41	2.9154
2	6980002	7080001	270.117	926	35.8211	198	2.9147
3	34090002	34190001	464.485	1508	61.6113	543	2.91436
11	4530002	4630001	297.719	964	39.4931	377	2.91428
4	62860002	62960001	273.74	963	36.3249	548	2.91378
3	98010002	98110001	187.576	631	24.8911	295	2.91377
3	80760002	80860001	298.71	886	39.6562	627	2.91313
2	60440002	60540001	350.987	1006	46.6345	132	2.91195
2	65460002	65560001	405.459	1158	53.8786	569	2.91177
2	76550002	76650001	327.13	1015	43.4735	254	2.91166
5	40010002	40110001	208.714	639	27.7379	487	2.9116
20	13720002	13820001	112.71	374	14.9814	169	2.91137
2	49340002	49440001	268.909	915	35.7508	190	2.91107
5	21910002	22010001	127.797	496	17.0072	48	2.90963
2	12050002	12150001	185.494	648	24.6866	175	2.90957
3	53570002	53670001	228.022	663	30.3509	400	2.90936
3	46410002	46510001	347.918	1168	46.4326	554	2.90554
3	50040002	50140001	413.948	1238	55.2544	627	2.90529
1	75730002	75830001	56.0909	169	7.49116	38	2.90451
3	80190002	80290001	484.779	1531	64.7977	599	2.90331
3	64870002	64970001	171.753	458	22.9871	241	2.90144
3	90150002	90250001	230.55	740	30.8571	354	2.9014
3	98530002	98630001	316.515	1111	42.3853	135	2.90064
3	90950002	91050001	411.649	1256	55.1295	716	2.90052
5	21960002	22060001	86.3939	308	11.5764	34	2.89974
20	13650002	13750001	175.368	543	23.505	302	2.89934
20	14150002	14250001	23.6537	104	3.172	34	2.8986
22	110002	210001	9.61472	57	1.29049	7	2.89732
3	46400002	46500001	355.606	1185	47.7504	588	2.8967
1	25260002	25360001	539.268	1618	72.4553	376	2.89584
2	24500002	24600001	526.082	1578	70.7054	205	2.8954
1	41650002	41750001	181.061	623	24.3416	241	2.89498
3	29640002	29740001	387.948	1209	52.2054	237	2.89359
1	28030002	28130001	208.758	633	28.1104	372	2.89265
20	13730002	13830001	105.671	353	14.2396	156	2.8916
24	6270002	6370001	149.229	338	20.1187	117	2.89092
1	87020002	87120001	354.563	1105	47.8196	247	2.89037
3	55180002	55280001	422.134	1268	56.951	411	2.88991
1	72820002	72920001	154.563	487	20.8526	185	2.88989
19	6060002	6160001	309.831	930	41.8395	145	2.88855
11	4670002	4770001	350.234	1060	47.3129	325	2.88801
3	57750002	57850001	342.996	1123	46.3588	535	2.88727
2	78330002	78430001	249.883	759	33.7845	135	2.88682
4	23460002	23560001	252.762	841	34.1753	443	2.88675
2	25230002	25330001	188.74	682	25.5282	94	2.88624
20	13600002	13700001	261.39	812	35.3763	444	2.88535
1	63990002	64090001	305.052	1070	41.3048	197	2.88467
20	13680002	13780001	131.519	404	17.8677	223	2.87985
5	40030002	40130001	169.675	583	23.059	429	2.87937
3	96700002	96800001	456.126	1440	61.9926	290	2.87926
20	14020002	14120001	33.2121	133	4.51409	51	2.8792
4	54160002	54260001	320.325	1001	43.5781	313	2.87786
3	52360002	52460001	261.229	886	35.5442	359	2.87763
4	55620002	55720001	320.494	985	43.6202	140	2.87723
20	13520002	13620001	199.844	615	27.2148	294	2.87641
22	150002	250001	12.3333	63	1.67965	8	2.87633
20	13890002	13990001	62.6147	212	8.52914	96	2.87603
20	7220002	7320001	388.766	1163	52.9568	199	2.87602
1	50060002	50160001	418.701	1275	57.0996	657	2.87437
4	90660002	90760001	224.935	682	30.6756	86	2.87435
19	6090002	6190001	368.351	1109	50.3079	139	2.87222
13	5980002	6080001	368.563	1241	50.3423	122	2.87207
2	64000002	64100001	468.623	1521	64.0473	640	2.87122
2	20650002	20750001	382.069	1115	52.258	599	2.87011
14	1450002	1550001	429.182	1397	58.7229	681	2.86959
3	97960002	98060001	212.506	740	29.0905	341	2.86888
3	80180002	80280001	478.792	1485	65.553	612	2.86867
20	13760002	13860001	81.5238	287	11.1725	108	2.86727
20	13500002	13600001	174.792	536	23.9577	246	2.86708
4	24410002	24510001	16.5108	57	2.26398	30	2.86648
25	1230002	1330001	316.554	1035	43.4682	214	2.86442
2	77470002	77570001	297.541	951	40.8935	154	2.86315
20	13950002	14050001	44.2857	153	6.0903	55	2.86226
1	50070002	50170001	406.615	1249	55.9348	641	2.86184
1	38030002	38130001	534.502	1623	73.7234	677	2.858
20	13590002	13690001	269.251	834	37.1376	461	2.858
2	18510002	18610001	249.221	774	34.4343	495	2.85551
13	5910002	6010001	387.645	1276	53.5779	167	2.85503
1	32530002	32630001	265.723	879	36.7434	124	2.85436
20	13640002	13740001	192.42	594	26.6099	332	2.85422
5	40020002	40120001	188.173	600	26.0258	463	2.85405
5	29380002	29480001	386.208	1243	53.4176	508	2.85399
2	18520002	18620001	250.931	792	34.7298	494	2.85304
20	13750002	13850001	92.6926	315	12.8538	128	2.85026
3	55170002	55270001	425.571	1274	59.0564	438	2.84924
1	72990002	73090001	151.723	460	21.0626	213	2.84868
20	13510002	13610001	180.281	557	25.0277	273	2.84865
1	49980002	50080001	418.043	1261	58.0428	564	2.84846
3	90120002	90220001	237.251	766	32.979	373	2.8468
1	79060002	79160001	489.974	1429	68.1144	578	2.84667
3	29660002	29760001	375.208	1160	52.1691	185	2.84642
2	59800002	59900001	367.835	1065	51.1591	159	2.846
1	58730002	58830001	291.398	814	40.5318	388	2.84587
3	46240002	46340001	532.74	1509	74.1763	252	2.8444
3	52370002	52470001	258.558	870	36.0062	362	2.84417
2	21110002	21210001	368.26	1080	51.2924	610	2.84391
3	90940002	91040001	425.355	1299	59.2535	763	2.8437
11	2000002	2100001	337.58	1055	47.0597	239	2.84267
2	54530002	54630001	257.303	752	35.8834	111	2.84208
2	48180002	48280001	445.052	1448	62.1097	303	2.84108
2	59170002	59270001	82.2857	251	11.4981	111	2.83925
5	43530002	43630001	530.797	1490	74.1785	194	2.83909
20	13970002	14070001	38.4805	138	5.37984	48	2.83849
11	18740002	18840001	165.017	508	23.0944	283	2.837
2	74790002	74890001	409.835	1209	57.3688	532	2.83671
20	14090002	14190001	26.8182	118	3.758	44	2.83517
22	190002	290001	12.4069	63	1.73889	19	2.83491
3	89710002	89810001	199.009	665	27.9171	304	2.83361
11	18700002	18800001	179.996	567	25.2501	307	2.8336
2	14080002	14180001	711.433	2244	99.9013	469	2.83215
1	49970002	50070001	432.701	1308	60.7676	583	2.832
4	23240002	23340001	409.074	1198	57.5241	535	2.83012
1	75710002	75810001	58.2294	172	8.19613	41	2.82873
3	78570002	78670001	258.208	829	36.3497	282	2.82852
20	14220002	14320001	6.40693	27	0.902054	6	2.82835
20	13610002	13710001	241.909	752	34.0705	407	2.82787
3	29670002	29770001	367.294	1135	51.7604	175	2.82702
5	41370002	41470001	124.312	464	17.5404	193	2.82521
1	79080002	79180001	510.502	1491	72.0366	621	2.82512
20	13630002	13730001	198.978	621	28.1252	346	2.82268
25	1190002	1290001	304.576	1005	43.0602	208	2.82237
2	76520002	76620001	310.61	972	43.9262	291	2.82195
20	13960002	14060001	39.342	137	5.56546	49	2.8215
3	83580002	83680001	115.909	443	16.4118	131	2.82018
2	24490002	24590001	523.883	1583	74.2236	224	2.8193
3	33860002	33960001	433.727	1472	61.4565	564	2.81915
20	13560002	13660001	231.494	734	32.8101	373	2.81876
17	1870002	1970001	648.749	2081	91.9759	830	2.81833
4	62870002	62970001	246.511	875	34.962	526	2.81779
5	4320002	4420001	141.381	477	20.0528	49	2.81771
20	13570002	13670001	255.277	797	36.2305	421	2.81679
1	79070002	79170001	493.29	1451	70.0344	594	2.8163
5	40050002	40150001	135.931	561	19.3008	373	2.81614
2	35920002	36020001	214.312	865	30.4431	506	2.81552
1	72950002	73050001	176.39	533	25.0678	239	2.81486
5	40040002	40140001	155.264	571	22.0836	417	2.81368
3	83880002	83980001	153.719	527	21.8882	132	2.81207
3	32830002	32930001	402.935	1154	57.3887	728	2.81171
4	78530002	78630001	420.727	1302	59.9453	343	2.81117
1	32210002	32310001	221.481	640	31.5588	209	2.81107
5	40060002	40160001	121.688	532	17.3502	346	2.81017
20	13690002	13790001	119.173	382	17.0038	199	2.80913
20	13860002	13960001	71.2165	254	10.1725	121	2.80754
20	13870002	13970001	68.8182	242	9.83612	117	2.80663
25	1220002	1320001	318.987	1050	45.6183	224	2.80581
17	1880002	1980001	648.524	2129	92.7664	835	2.80549
20	13740002	13840001	96.1385	328	13.784	141	2.80212
20	13710002	13810001	111.173	374	15.9446	178	2.80167
3	48690002	48790001	149.359	542	21.4365	268	2.80065
2	96710002	96810001	458.55	1327	65.8137	464	2.80062
3	90140002	90240001	242.359	772	34.7969	399	2.80012
20	13660002	13760001	157.563	481	22.6355	289	2.79927
20	13530002	13630001	207.126	650	29.7676	314	2.79869
20	13580002	13680001	264.519	822	38.0208	452	2.79851
14	1470002	1570001	447.58	1460	64.3368	735	2.79843
2	60390002	60490001	402.108	1138	57.8435	175	2.79736
2	24460002	24560001	517.771	1548	74.5184	237	2.79664
11	18730002	18830001	165.429	515	23.8356	275	2.79502
3	34210002	34310001	516.55	1807	74.4348	585	2.79486
2	19960002	20060001	394.935	1162	56.9331	370	2.79428
3	48670002	48770001	151.004	548	21.7764	304	2.79375
3	78580002	78680001	259.42	857	37.436	308	2.79279
20	13540002	13640001	209.576	654	30.2496	326	2.79248
4	220002	320001	112.697	366	16.2709	117	2.79208
20	14100002	14200001	27.5974	123	3.98614	46	2.79147
27	140002	240001	73.1255	294	10.5707	115	2.7903
3	48700002	48800001	142.749	511	20.6474	295	2.78945
13	7650002	7750001	432.835	1312	62.6663	343	2.78806
20	13670002	13770001	137.879	419	19.9627	251	2.78802
5	41540002	41640001	120.874	346	17.5119	339	2.7871
4	54170002	54270001	338.831	1049	49.1254	291	2.78603
1	50080002	50180001	398.797	1241	57.8708	666	2.78475
4	69390002	69490001	385.121	1106	55.9431	380	2.78328
3	80130002	80230001	475.926	1431	69.2449	669	2.78096
3	46420002	46520001	350.944	1143	51.0693	570	2.78071
20	13880002	13980001	67.2771	233	9.79049	111	2.78066
2	78260002	78360001	268.563	1020	39.091	144	2.78035
2	7040002	7140001	313.39	1062	45.6718	363	2.77858
1	79090002	79190001	534.524	1562	77.9099	668	2.77837
3	55190002	55290001	423.468	1274	61.7468	422	2.77782
3	97970002	98070001	217.909	741	31.811	372	2.77613
20	13850002	13950001	68.5584	248	10.0241	119	2.77386
2	12090002	12190001	166.481	642	24.3536	223	2.77315
20	7230002	7330001	367.766	1103	53.8089	221	2.77287
20	14070002	14170001	28.1126	122	4.11658	48	2.7717
20	1370002	1470001	388.407	1322	56.9142	555	2.77071
4	54200002	54300001	414.437	1231	60.7606	311	2.76994
22	120002	220001	9.09524	55	1.33349	8	2.7699
4	75340002	75440001	318.368	672	46.6811	217	2.76979
1	40800002	40900001	293.563	996	43.0772	505	2.76867
2	63960002	64060001	450.97	1443	66.1825	610	2.76851
2	65450002	65550001	398.58	1145	58.5041	551	2.76826
3	48780002	48880001	218.19	652	32.0399	439	2.76765
3	78590002	78690001	260.165	869	38.2198	319	2.76703
11	18780002	18880001	181.342	534	26.6457	318	2.76674
25	1540002	1640001	226.459	725	33.2817	212	2.76645
1	99800002	99900001	235.857	824	34.6675	259	2.76626
3	84270002	84370001	150.255	510	22.1077	153	2.76479
1	72860002	72960001	165.944	543	24.4276	171	2.76411
11	18710002	18810001	178.385	557	26.2606	304	2.76402
3	29360002	29460001	419.532	1355	61.7635	626	2.76396
1	73850002	73950001	65.5584	232	9.66316	59	2.76221
3	84830002	84930001	176.935	506	26.0827	74	2.76206
20	13620002	13720001	217.848	686	32.1316	382	2.76126
5	11220002	11320001	563.827	1768	83.2133	789	2.76037
6	10930002	11030001	175.701	547	25.9453	307	2.75958
5	41120002	41220001	106.126	431	15.6742	141	2.75931
20	13780002	13880001	65.8312	252	9.72432	94	2.7591
22	130002	230001	8.87879	52	1.31175	7	2.75887
3	48650002	48750001	175.004	633	25.8636	369	2.7584
3	89650002	89750001	263.675	920	39.0098	403	2.75685
3	48680002	48780001	149.303	543	22.1001	280	2.75612
20	13550002	13650001	214.342	675	31.7293	347	2.75603
3	32940002	33040001	386.675	1155	57.2582	619	2.75557
1	49960002	50060001	436.45	1325	64.7004	610	2.75397
11	4990002	5090001	297.061	919	44.0411	405	2.75384
1	14080002	14180001	471.247	1508	69.8896	310	2.75333
3	34080002	34180001	452.355	1488	67.0977	558	2.75312
2	21120002	21220001	358.848	1077	53.284	642	2.7516
3	48800002	48900001	224.329	672	33.3727	387	2.74888
3	57910002	58010001	232.835	737	34.6531	445	2.74825
3	48790002	48890001	224.117	661	33.4126	424	2.74579
1	79100002	79200001	537.325	1574	80.284	687	2.74261
2	61910002	62010001	358.498	1391	53.569	710	2.74249
1	28210002	28310001	317.823	979	47.4986	514	2.74227
11	2190002	2290001	139.935	543	20.9269	267	2.74133
22	1110002	1210001	41.2857	178	6.17774	18	2.74049
3	89720002	89820001	199.022	657	29.7941	314	2.73983
20	13700002	13800001	116.788	391	17.4933	193	2.73902
5	34660002	34760001	247.965	897	37.1424	185	2.739
11	18770002	18870001	178.177	526	26.6902	317	2.73894
2	65490002	65590001	330.056	970	49.4544	538	2.73854
1	86200002	86300001	330.805	1089	49.645	585	2.73626
20	13840002	13940001	66.7922	243	10.0241	119	2.7362
3	55200002	55300001	426.424	1304	64.0024	424	2.73609
3	96710002	96810001	476.117	1502	71.5987	318	2.73331
2	59610002	59710001	367.039	1133	55.2124	324	2.73287
4	27870002	27970001	145.494	434	21.9085	104	2.73139
2	57970002	58070001	357.818	1228	53.8884	400	2.73118
3	99660002	99760001	293.922	748	44.2688	158	2.73107
1	27980002	28080001	283.026	785	42.6859	525	2.7291
5	11250002	11350001	558.377	1802	84.2812	766	2.72796
4	55660002	55760001	338.225	1065	51.0726	233	2.72736
11	18760002	18860001	167.061	501	25.2286	303	2.72724
1	41640002	41740001	184.459	627	27.8829	274	2.72584
1	62970002	63070001	468.411	1497	70.8502	559	2.72493
22	140002	240001	11.1039	59	1.67965	8	2.72484
2	76560002	76660001	316.753	989	47.9505	274	2.72374
3	24020002	24120001	279.589	842	42.3564	104	2.72265
11	18720002	18820001	169.636	529	25.7007	282	2.72257
2	25250002	25350001	171.095	659	25.9441	92	2.72132
2	13610002	13710001	242.147	795	36.7269	263	2.72097
1	50090002	50190001	386.667	1229	58.6806	673	2.72013
3	99670002	99770001	285.732	724	43.3868	155	2.71933
3	24080002	24180001	295.463	893	44.9071	182	2.71796
11	5000002	5100001	298.55	923	45.4293	410	2.71628
1	80600002	80700001	546.628	1744	83.2277	851	2.71542
3	80910002	81010001	236.779	808	36.0908	391	2.71384
22	1090002	1190001	46.1429	210	7.04204	20	2.71204
3	33880002	33980001	478.225	1601	73.0036	601	2.71165
3	83870002	83970001	145.368	525	22.1918	134	2.71161
14	3500002	3600001	375.524	1102	57.371	506	2.71051
2	13510002	13610001	238.13	842	36.3865	442	2.71027
1	75750002	75850001	51.1429	161	7.81581	44	2.71006
4	69380002	69480001	403.87	1153	61.7637	436	2.70906
5	29250002	29350001	322.108	1044	49.3287	572	2.70705
2	54670002	54770001	433.043	1348	66.3913	228	2.70545
20	13800002	13900001	63.3766	236	9.72074	104	2.70481
2	77550002	77650001	289.58	813	44.4548	145	2.70355
20	6860002	6960001	335.143	1051	51.5466	269	2.70083
1	27970002	28070001	294.489	807	45.2989	543	2.70067
1	79110002	79210001	540.45	1579	83.2623	724	2.69843
1	75720002	75820001	58.8225	175	9.06832	46	2.69746
3	90080002	90180001	233.693	735	36.0287	353	2.6974
2	63440002	63540001	384.225	1221	59.2434	506	2.69722
19	1840002	1940001	430.896	1399	66.4969	588	2.69598
3	78600002	78700001	259.316	859	40.0444	349	2.69504
3	29680002	29780001	394.771	1208	61.0043	198	2.69403
24	1110002	1210001	332.697	986	51.4417	189	2.6932
2	18500002	18600001	229.455	702	35.4878	463	2.69281
3	80200002	80300001	485.329	1524	75.0686	643	2.69268
2	62710002	62810001	492.143	1775	76.1431	171	2.69229
1	72810002	72910001	152.108	482	23.5411	194	2.69185
25	1550002	1650001	216.476	703	33.5122	209	2.69145
1	37960002	38060001	438.965	1294	67.9596	474	2.69136
2	63510002	63610001	343.974	1067	53.2845	495	2.69051
20	1390002	1490001	403.117	1375	62.4465	533	2.69051
20	13360002	13460001	343.342	1140	53.1909	551	2.6904
1	72660002	72760001	146.545	438	22.7164	175	2.68954
1	27990002	28090001	259.801	751	40.2955	515	2.68872
11	18800002	18900001	197.9	557	30.6983	359	2.68855
2	82000002	82100001	117.983	309	18.3094	45	2.68792
5	41550002	41650001	125.952	371	19.5495	371	2.68768
20	1380002	1480001	384.537	1317	59.6866	539	2.68764
25	1530002	1630001	199.597	622	30.9821	198	2.68759
2	80720002	80820001	385.766	1064	59.8822	451	2.68753
4	62880002	62980001	212.658	767	33.0153	488	2.68733
22	280002	380001	30.7619	90	4.77616	66	2.68722
2	59870002	59970001	417.294	1297	64.7926	307	2.68716
3	24030002	24130001	270.199	825	41.9749	108	2.68642
20	13810002	13910001	66.5281	246	10.3421	115	2.68544
3	55160002	55260001	406.437	1188	63.2463	465	2.68398
1	77970002	78070001	313.411	932	48.7726	655	2.68391
22	1100002	1200001	44.8571	201	6.98256	20	2.68351
3	53560002	53660001	183.468	548	28.5604	364	2.68343
11	18790002	18890001	191.294	553	29.7855	348	2.68311
2	15540002	15640001	343.61	1064	53.5736	356	2.68118
3	91060002	91160001	466.645	1561	72.7575	785	2.68116
3	50030002	50130001	400.948	1206	62.6137	618	2.67886
11	18750002	18850001	165.463	507	25.8447	305	2.67857
4	23230002	23330001	396.701	1174	61.967	521	2.67848
3	29630002	29730001	397.805	1241	62.1541	292	2.67814
4	23470002	23570001	249.987	810	39.0741	430	2.67757
3	83590002	83690001	116.996	454	18.3	124	2.67654
1	99790002	99890001	227.095	856	35.5296	268	2.6762
3	83560002	83660001	124.922	479	19.5526	204	2.6756
3	57700002	57800001	389.567	1366	61.0299	401	2.67428
3	99680002	99780001	250.433	631	39.2855	141	2.67236
11	9290002	9390001	347.502	1123	54.5282	234	2.67195
2	13500002	13600001	224.753	817	35.318	455	2.66987
4	54190002	54290001	388.745	1170	61.1273	319	2.66893
1	94840002	94940001	72.5325	282	11.4071	103	2.6687
5	41560002	41660001	130.416	390	20.5124	380	2.66855
3	83890002	83990001	149.325	505	23.511	142	2.66705
20	1400002	1500001	417.043	1408	65.6933	541	2.66638
2	64010002	64110001	485.048	1581	76.4135	674	2.66623
5	29410002	29510001	444.831	1469	70.0855	505	2.66607
13	7660002	7760001	449.701	1359	70.9307	389	2.66448
3	98130002	98230001	276.087	958	43.6056	323	2.66254
5	58690002	58790001	414.121	1232	65.441	195	2.66179
11	2030002	2130001	326.255	1028	51.5858	376	2.66096
3	58100002	58200001	219.58	763	34.7198	515	2.66092
2	48230002	48330001	419.957	1246	66.4138	309	2.66069
20	13830002	13930001	66.4069	241	10.505	120	2.66026
3	42280002	42380001	512.169	1661	81.1034	389	2.65878
2	59380002	59480001	343.329	1078	54.3899	301	2.65818
1	80730002	80830001	383.87	1171	60.9336	517	2.65531
2	49090002	49190001	148.506	440	23.5917	151	2.65417
17	1860002	1960001	634.476	2024	100.797	837	2.65412
20	7210002	7310001	393.952	1170	62.6046	245	2.65368
1	80590002	80690001	533.177	1737	84.7351	841	2.65358
20	1360002	1460001	386.355	1318	61.4164	585	2.65323
1	72870002	72970001	162.195	533	25.8189	162	2.65123
3	42270002	42370001	515.55	1673	82.0686	402	2.65121
20	1410002	1510001	442.74	1447	70.6242	558	2.64823
5	43540002	43640001	520.299	1465	83.1259	214	2.64597
5	40970002	41070001	182.139	521	29.1099	254	2.64545
1	72630002	72730001	132.528	372	21.1882	167	2.64496
11	4680002	4780001	357.753	1110	57.2059	417	2.64473
2	14050002	14150001	719.294	2308	115.031	363	2.64456
3	46250002	46350001	534.117	1482	85.4866	261	2.64338
2	13710002	13810001	281.879	898	45.1534	364	2.64217
1	75760002	75860001	48.7013	157	7.80315	48	2.64183
1	27960002	28060001	297.913	805	47.7673	567	2.6408
15	3130002	3230001	327.065	922	52.4895	184	2.63948
1	72680002	72780001	172.589	519	27.7019	199	2.63928
2	49380002	49480001	227.052	755	36.4993	274	2.63708
2	25220002	25320001	194.814	679	31.3282	108	2.63656
20	13820002	13920001	63.4935	235	10.2107	117	2.63653
19	1810002	1910001	470.355	1535	75.6555	593	2.63623
3	98000002	98100001	182.81	632	29.4126	341	2.63584
4	75280002	75380001	263.905	559	42.4857	205	2.63497
2	77540002	77640001	294.887	840	47.4866	155	2.63457
1	72640002	72740001	129.407	373	20.8579	163	2.63325
25	1240002	1340001	322.558	1046	52.0205	279	2.63241
20	1350002	1450001	381.541	1295	61.5394	590	2.63226
5	40460002	40560001	289.58	819	46.7296	251	2.63155
1	50100002	50200001	369.022	1189	59.5891	671	2.63058
3	57920002	58020001	245.792	784	39.6928	487	2.63049
25	1180002	1280001	325.1	1063	52.5131	248	2.63013
5	58860002	58960001	309.926	1104	50.1001	140	2.62904
2	82600002	82700001	262.926	789	42.5139	232	2.62865
1	72650002	72750001	142.641	414	23.0681	182	2.62842
34	1220002	1320001	86.7013	301	14.0215	114	2.62841
3	98410002	98510001	328.541	1040	53.1617	319	2.62761
4	77040002	77140001	210.723	713	34.1039	226	2.62734
2	15490002	15590001	373.329	1235	60.4317	353	2.62707
1	49950002	50050001	446.446	1347	72.2852	710	2.62671
1	72670002	72770001	151.377	452	24.5134	175	2.6265
2	19910002	20010001	403.437	1175	65.3469	272	2.62615
2	35650002	35750001	236.883	766	38.447	405	2.62323
1	79120002	79220001	551.221	1632	89.4931	792	2.62278
2	19890002	19990001	444.848	1276	72.2525	357	2.62219
1	79130002	79230001	535.957	1615	87.1455	788	2.62062
1	72690002	72790001	187.494	559	30.4866	218	2.62059
2	21100002	21200001	374.61	1076	60.9207	611	2.62039
1	77190002	77290001	343.532	1100	55.9465	372	2.61833
5	29220002	29320001	291.463	919	47.4692	512	2.61825
3	83450002	83550001	105.468	415	17.1775	193	2.61821
1	80410002	80510001	414.342	1292	67.5005	250	2.61785
2	13590002	13690001	228.009	783	37.1486	225	2.61771
4	54210002	54310001	427.208	1254	69.6154	333	2.61746
1	14110002	14210001	477.766	1468	77.9018	339	2.61658
3	89730002	89830001	205.017	657	33.4477	347	2.61577
1	99810002	99910001	253.004	863	41.3079	259	2.61467
3	55210002	55310001	406.619	1250	66.398	410	2.61447
1	41630002	41730001	188.424	610	30.7778	303	2.61402
2	13600002	13700001	243.736	806	39.8175	250	2.61384
5	38300002	38400001	299.615	875	48.9517	109	2.61368
3	46060002	46160001	481.818	1536	78.7274	389	2.61355
4	24340002	24440001	77.8745	259	12.7387	111	2.61194
3	64720002	64820001	227.931	613	37.2874	78	2.61184
20	1190002	1290001	357.238	1107	58.472	759	2.61107
1	79150002	79250001	524.658	1620	85.9477	771	2.60985
1	72910002	73010001	193.957	599	31.7984	241	2.60871
2	35640002	35740001	204.398	700	33.5406	366	2.6074
4	23790002	23890001	165.459	592	27.1634	312	2.60674
2	15450002	15550001	401.216	1282	65.8832	348	2.6064
1	79140002	79240001	528.182	1603	86.7418	781	2.60624
1	71710002	71810001	377.489	1067	62.0165	560	2.60571
2	76570002	76670001	318.359	989	52.3235	297	2.60513
3	83440002	83540001	106.797	428	17.5566	194	2.60478
1	80580002	80680001	527.615	1736	86.7492	767	2.60456
3	32820002	32920001	375.593	1093	61.796	704	2.60359
2	15550002	15650001	319.506	977	52.6448	349	2.60148
1	58740002	58840001	300.26	838	49.5167	421	2.60022
2	72570002	72670001	176.437	526	29.1144	129	2.59935
4	62890002	62990001	199.597	726	32.9372	468	2.5993
1	72340002	72440001	268.048	839	44.2329	373	2.5993
5	4380002	4480001	147.381	463	24.3392	209	2.59819
1	72890002	72990001	178.74	567	29.5344	198	2.5974
22	1080002	1180001	47.1861	219	7.80172	22	2.5965
11	9320002	9420001	383.424	1202	63.4142	331	2.59606
3	53580002	53680001	265.117	788	43.855	485	2.59582
3	29620002	29720001	389.455	1215	64.4283	304	2.59569
3	46430002	46530001	357.519	1167	59.1622	582	2.59527
2	77520002	77620001	342.251	974	56.6725	186	2.59433
3	27850002	27950001	401.082	1272	66.4317	433	2.59395
3	81410002	81510001	221.199	631	36.6534	477	2.59333
2	49330002	49430001	263.887	893	43.7296	182	2.59324
1	32200002	32300001	224.524	621	37.2611	240	2.59113
14	1440002	1540001	422.134	1388	70.0951	648	2.59032
2	80710002	80810001	347.831	952	57.7714	332	2.58996
3	1280002	1380001	42.1082	273	6.99379	31	2.58996
20	13790002	13890001	64.961	251	10.7903	108	2.58985
2	18550002	18650001	286.229	876	47.5526	547	2.58958
20	1470002	1570001	487.216	1520	80.9713	428	2.58908
3	83430002	83530001	103.861	430	17.2633	191	2.58888
2	19970002	20070001	384.307	1145	63.8789	432	2.58885
2	96720002	96820001	462.446	1351	76.8844	510	2.58852
1	49940002	50040001	456.654	1390	75.9644	767	2.5877
2	54630002	54730001	395.268	1275	65.7645	182	2.58745
1	80330002	80430001	304.68	1046	50.7131	158	2.58686
3	49180002	49280001	308.013	911	51.2862	531	2.58635
3	90330002	90430001	205.152	660	34.1593	332	2.58634
4	23410002	23510001	268.121	906	44.6667	459	2.58561
1	49910002	50010001	461.147	1404	76.8605	833	2.58491
5	43440002	43540001	459.108	1523	76.6068	381	2.58329
2	72620002	72720001	158.753	539	26.4933	151	2.58309
3	24010002	24110001	282.736	833	47.2363	115	2.58149
5	4330002	4430001	122.333	430	20.4441	50	2.58106
3	33910002	34010001	543.342	1800	90.8674	765	2.58003
11	9280002	9380001	331.528	1094	55.447	283	2.57995
1	28020002	28120001	202.788	623	33.9219	428	2.57968
1	87910002	88010001	271.766	853	45.4802	136	2.57906
20	7190002	7290001	434.983	1264	72.9207	314	2.57656
1	72880002	72980001	167.229	541	28.0523	172	2.57564
3	23330002	23430001	278.42	886	46.7054	126	2.5756
24	1120002	1220001	351.281	1044	58.9603	204	2.57481
22	70002	170001	9.19048	53	1.54276	7	2.57462
3	90930002	91030001	411.247	1275	69.0387	764	2.57453
13	3790002	3890001	411.723	1230	69.134	466	2.57421
1	71700002	71800001	398.273	1128	66.8774	608	2.57416
20	5920002	6020001	338.004	1132	56.7609	483	2.57407
1	50110002	50210001	352.126	1144	59.2	607	2.57242
2	20940002	21040001	254.71	856	42.8278	318	2.57224
5	4370002	4470001	135.225	436	22.7391	168	2.57211
19	1820002	1920001	463.909	1515	78.0131	629	2.57205
3	97770002	97870001	236.139	722	39.7193	237	2.57172
1	72920002	73020001	188.26	572	31.6904	243	2.57061
2	78250002	78350001	266.463	1009	44.8672	178	2.5702
1	28000002	28100001	233.095	700	39.2774	476	2.56915
1	72620002	72720001	144.97	398	24.4314	193	2.56894
1	28220002	28320001	270.078	846	45.5162	490	2.56892
1	87920002	88020001	280.147	864	47.237	173	2.5682
2	35930002	36030001	211.273	877	35.6541	492	2.56697
2	60380002	60480001	427.922	1218	72.2862	213	2.56556
3	34070002	34170001	431.775	1456	72.9809	552	2.56469
3	55110002	55210001	323.385	958	54.6828	400	2.5641
2	77720002	77820001	397.377	1159	67.2148	197	2.56366
3	46030002	46130001	420.052	1316	71.0776	346	2.5631
34	1210002	1310001	81.6104	294	13.8258	108	2.56138
2	76910002	77010001	249.589	797	42.3153	264	2.5603
2	72580002	72680001	175.628	541	29.7907	134	2.55959
1	79160002	79260001	528.766	1653	89.7074	765	2.55933
19	1830002	1930001	450.567	1466	76.4525	633	2.55911
3	58120002	58220001	196.857	672	33.408	433	2.55888
11	4870002	4970001	299.662	878	50.8579	367	2.5588
17	1890002	1990001	627.866	2119	106.642	869	2.55768
2	15560002	15660001	322.801	955	54.8306	331	2.55759
3	32950002	33050001	392.281	1187	66.645	693	2.55732
2	47150002	47250001	426.619	1264	72.5487	307	2.55593
4	54180002	54280001	361.749	1116	61.5538	326	2.55507
22	80002	180001	9.55411	56	1.6259	7	2.55489
2	61840002	61940001	487.446	1425	82.9962	797	2.55413
5	9580002	9680001	397.104	1241	67.657	807	2.55321
3	58110002	58210001	196.312	680	33.4584	450	2.5527
25	1360002	1460001	238.026	864	40.6438	217	2.55001
3	46340002	46440001	328.827	1046	56.1878	495	2.549
2	47250002	47350001	436.801	1323	74.6402	596	2.54895
2	63420002	63520001	402.043	1245	68.7179	545	2.54859
3	97990002	98090001	185.368	642	31.7556	367	2.54531
1	78740002	78840001	475.437	1376	81.4916	704	2.54453
2	59180002	59280001	64.6623	203	11.0867	97	2.54409
5	9590002	9690001	370.139	1157	63.5227	740	2.54272
11	1990002	2090001	333.823	1043	57.2917	227	2.54268
1	62980002	63080001	472.017	1493	81.0284	590	2.54234
3	97980002	98080001	191.074	672	32.8086	381	2.54198
1	81660002	81760001	280.887	973	48.232	322	2.54193
2	13530002	13630001	240.026	857	41.2162	411	2.54191
1	71720002	71820001	366.567	1045	62.9505	540	2.54179
4	77280002	77380001	230.121	611	39.533	123	2.54127
3	49170002	49270001	291.416	803	50.075	480	2.54092
3	42290002	42390001	511.58	1655	88.0194	383	2.53907
1	28010002	28110001	221.615	669	38.1302	455	2.53905
1	58670002	58770001	271.411	809	46.7081	409	2.53874
3	90070002	90170001	244.706	756	42.1402	369	2.53778
5	39450002	39550001	204.784	625	35.2742	224	2.53741
4	56080002	56180001	229.584	732	39.5714	118	2.53649
16	770002	870001	23.961	75	4.13043	20	2.53632
4	28440002	28540001	262.632	929	45.2778	220	2.53617
1	49920002	50020001	465.805	1394	80.3352	832	2.53562
3	58090002	58190001	240.203	829	41.4482	590	2.53488
11	18620002	18720001	272.346	874	47.0652	509	2.53271
1	25310002	25410001	491.537	1458	84.9584	320	2.53247
3	96690002	96790001	433.234	1397	74.9384	349	2.53137
1	49930002	50030001	468.502	1410	81.042	826	2.53131
1	71690002	71790001	408.195	1173	70.6159	662	2.53119
2	77530002	77630001	332.061	928	57.4816	188	2.53027
19	1780002	1880001	465.974	1534	80.7446	554	2.52881
2	13580002	13680001	222.307	780	38.5313	261	2.52845
3	33990002	34090001	478.831	1722	83.1042	754	2.52652
2	24450002	24550001	510.29	1509	88.6214	271	2.52559
4	77030002	77130001	229.26	753	39.8361	228	2.52483
3	87260002	87360001	459.844	1438	79.9415	1066	2.52413
4	77290002	77390001	229.095	586	39.8564	118	2.52306
20	13170002	13270001	251.61	816	43.7769	254	2.52295
3	87270002	87370001	457.978	1417	79.6847	1048	2.52291
3	79780002	79880001	324.805	977	56.5213	524	2.52271
2	77510002	77610001	322.74	943	56.1679	185	2.52255
1	72700002	72800001	182.502	555	31.7618	222	2.52255
4	78520002	78620001	398.775	1225	69.4255	359	2.52204
24	6330002	6430001	5.77489	17	1.00621	7	2.52086
24	6340002	6440001	5.77489	17	1.00621	7	2.52086
2	76510002	76610001	269.835	871	47.0485	316	2.51986
34	1250002	1350001	103.004	367	17.9639	126	2.51953
2	15470002	15570001	371.879	1242	64.8868	365	2.51884
11	9270002	9370001	323.619	1069	56.4682	329	2.51879
2	72590002	72690001	177.043	558	30.8982	144	2.51851
3	79790002	79890001	330.104	1009	57.6204	569	2.51827
5	9560002	9660001	443.896	1369	77.5122	935	2.51773
4	69400002	69500001	365.991	1063	63.9381	429	2.51706
2	62590002	62690001	590.035	1683	103.145	372	2.51613
3	33850002	33950001	413.515	1401	72.3803	574	2.51427
6	10890002	10990001	235.139	725	41.1627	342	2.5141
3	79800002	79900001	332.437	1031	58.1988	590	2.51402
1	32660002	32760001	179.961	572	31.5244	210	2.51315
3	83910002	84010001	151.173	505	26.4904	161	2.51266
1	72930002	73030001	185.472	566	32.5124	257	2.51214
20	1200002	1300001	375.359	1163	65.9123	792	2.50965
19	1760002	1860001	491	1580	86.3146	585	2.50805
1	72800002	72900001	150.325	481	26.4326	207	2.50769
1	38040002	38140001	524.814	1602	92.3015	696	2.50738
2	63430002	63530001	387.61	1214	68.2014	535	2.50673
2	61920002	62020001	343.022	1409	60.382	705	2.50611
1	42610002	42710001	81.1515	299	14.2977	85	2.50484
3	58130002	58230001	208.649	717	36.7802	475	2.50408
2	54400002	54500001	236.013	837	41.6409	121	2.50279
3	83550002	83650001	131.203	499	23.1715	256	2.50138
1	41710002	41810001	165.827	588	29.2917	215	2.50111
4	54150002	54250001	297.602	959	52.6436	324	2.49905
3	87250002	87350001	451.745	1412	79.9104	1047	2.49905
1	77960002	78060001	320.476	967	56.6909	683	2.49903
11	4480002	4580001	303.229	1001	53.6419	386	2.49898
1	72310002	72410001	296.203	957	52.4431	517	2.49776
2	63950002	64050001	430.1	1366	76.1844	610	2.4971
3	90060002	90160001	247.126	773	43.8273	363	2.49534
4	23260002	23360001	419.03	1239	74.3426	577	2.49479
3	89740002	89840001	204.697	649	36.3483	377	2.49353
3	78560002	78660001	271.701	861	48.2482	311	2.49347
27	150002	250001	65.6407	250	11.6579	111	2.49328
3	29830002	29930001	514.16	1599	91.3304	372	2.49305
1	40820002	40920001	314.212	1061	55.8184	528	2.49293
4	230002	330001	131.957	414	23.4455	166	2.49268
2	13540002	13640001	221.268	802	39.3514	370	2.49131
4	32680002	32780001	422.762	1325	75.237	848	2.49033
1	99780002	99880001	234.671	914	41.7728	320	2.49
1	64130002	64230001	317.19	1008	56.4694	149	2.48981
3	55050002	55150001	240.805	691	42.9107	317	2.48846
3	55120002	55220001	350.913	1031	62.5523	459	2.48798
3	29610002	29710001	393.827	1208	70.2246	316	2.48751
2	13520002	13620001	241.797	862	43.123	427	2.48726
2	15460002	15560001	379.775	1244	67.7699	373	2.48643
2	49060002	49160001	70.9784	191	12.6691	93	2.48606
1	72490002	72590001	209.082	616	37.3254	270	2.48584
2	74780002	74880001	414.429	1213	74.0351	567	2.48484
4	55610002	55710001	305.983	941	54.6636	168	2.4848
2	59210002	59310001	105.597	360	18.8708	145	2.48435
2	72630002	72730001	165.801	551	29.6474	175	2.48347
2	59790002	59890001	378.242	1091	67.6433	205	2.48329
1	94700002	94800001	87.7576	347	15.6973	49	2.483
20	7200002	7300001	417.121	1233	74.6472	313	2.48231
5	58680002	58780001	372.234	1115	66.7506	192	2.47936
5	29210002	29310001	288.411	906	51.7422	491	2.47871
3	49640002	49740001	268.545	812	48.2107	183	2.47774
1	41030002	41130001	361.212	1150	64.8798	544	2.477
2	64020002	64120001	476.277	1548	85.5714	674	2.4766
1	72940002	73040001	180.368	547	32.409	256	2.47648
3	33920002	34020001	558.463	1878	100.503	829	2.47422
1	32850002	32950001	312.701	903	56.2769	275	2.47417
1	71990002	72090001	354.433	1074	63.7989	726	2.47391
3	55060002	55160001	258.091	756	46.463	343	2.47373
19	1770002	1870001	478.437	1563	86.1472	581	2.47345
5	9570002	9670001	414.935	1284	74.7267	877	2.47319
1	80570002	80670001	522.251	1735	94.0946	786	2.47256
2	24510002	24610001	525.649	1546	94.7198	265	2.47236
1	32670002	32770001	186.329	595	33.5767	218	2.47232
2	21090002	21190001	375.797	1084	67.7351	602	2.47198
3	57930002	58030001	254.623	850	45.9811	549	2.46925
2	18490002	18590001	217.844	667	39.365	450	2.46831
1	73860002	73960001	67.4632	235	12.1949	65	2.46782
5	4310002	4410001	152.481	504	27.5638	63	2.46778
3	58270002	58370001	256.437	821	46.3677	642	2.46742
3	50050002	50150001	400.429	1206	72.4183	645	2.46712
19	1970002	2070001	350.688	1163	63.4515	509	2.46646
11	4520002	4620001	278.745	909	50.4673	410	2.46552
3	87230002	87330001	412.931	1314	74.7742	964	2.46529
2	77480002	77580001	295.091	937	53.4408	176	2.46515
2	76580002	76680001	315.182	982	57.1042	324	2.46452
25	1560002	1660001	227.784	751	41.3144	220	2.46295
4	23250002	23350001	422.177	1260	76.6321	595	2.46183
3	33890002	33990001	496.853	1639	90.1997	623	2.46162
1	79170002	79270001	537.173	1709	97.5296	775	2.46147
3	84840002	84940001	160.502	468	29.1519	83	2.46093
11	18630002	18730001	261.203	826	47.4568	483	2.46049
[truncated: 4,523 more rows]

## Sheet: Bali
Chromosome	Start	End	PI-local	N_VARIANTS	PI-Leghorn	N_VARIANTS	Log2(PI-Local/PI-Leghorn)
3	28380002	28480001	236.333	891	0.193741	5	10.2525
3	28370002	28470001	250.103	932	0.387482	10	9.33418
3	28400002	28500001	249.641	935	0.484233	6	9.00994
3	28390002	28490001	239.446	903	0.484233	6	8.94978
3	28410002	28510001	235.938	910	0.527234	7	8.80575
3	28360002	28460001	273.749	1009	0.68108	12	8.65082
3	28420002	28520001	236.563	907	0.699236	11	8.40223
3	28340002	28440001	297.115	1075	0.896082	17	8.37317
3	28350002	28450001	289.441	1068	0.896082	17	8.33542
3	28320002	28420001	355.384	1236	1.15409	23	8.26649
3	28330002	28430001	325.572	1174	1.06808	21	8.25181
3	28310002	28410001	358.733	1241	1.28309	26	8.12715
3	28430002	28530001	260.191	979	1.00024	18	8.02308
1	64070002	64170001	321.223	1137	1.2377	24	8.01977
3	28440002	28540001	263.655	989	1.08624	20	7.92317
13	3600002	3700001	387.409	1345	1.61634	5	7.90498
13	3590002	3690001	407.434	1412	1.72026	6	7.8878
3	28450002	28550001	259.639	963	1.12924	21	7.84501
3	28290002	28390001	354.2	1239	1.54109	32	7.84447
3	28300002	28400001	340.993	1218	1.49809	31	7.83048
1	78910002	79010001	404.807	1189	1.78476	42	7.82536
20	6530002	6630001	219.299	718	0.969661	27	7.8212
5	43510002	43610001	480.115	1544	2.14907	51	7.80352
13	3640002	3740001	368.113	1286	1.65265	6	7.79922
13	3620002	3720001	348.154	1249	1.56856	5	7.79414
13	3650002	3750001	363.409	1275	1.65265	6	7.78067
13	3660002	3760001	360.168	1270	1.65265	6	7.76774
13	3630002	3730001	357.809	1279	1.65265	6	7.75826
3	64760002	64860001	156.179	657	0.735786	5	7.7297
5	43500002	43600001	501.189	1584	2.36455	57	7.72764
1	64080002	64180001	327.347	1142	1.58648	25	7.68885
1	78950002	79050001	389.759	1184	1.90803	43	7.67436
3	28560002	28660001	392.529	1277	1.93215	45	7.66644
1	78920002	79020001	409.315	1229	2.04276	48	7.64655
1	78930002	79030001	416.299	1265	2.08576	49	7.6409
20	6540002	6640001	227.605	749	1.14262	33	7.63804
3	28270002	28370001	355.483	1243	1.79718	37	7.6279
1	64060002	64160001	347.621	1208	1.8053	27	7.58913
3	28260002	28360001	343.138	1200	1.78285	41	7.58846
20	6520002	6620001	215.375	722	1.12279	36	7.58362
3	28280002	28380001	368.175	1279	1.94792	41	7.56231
13	3580002	3680001	398.005	1386	2.10893	11	7.56013
1	78940002	79040001	405.421	1238	2.16603	49	7.54822
13	5950002	6050001	309.094	1159	1.68442	29	7.51965
1	64040002	64140001	347.848	1251	1.91304	30	7.50644
13	3610002	3710001	370.354	1306	2.06808	6	7.48447
1	64090002	64190001	340.377	1160	1.93096	34	7.46167
1	64050002	64150001	347.499	1233	1.97731	31	7.45733
13	5940002	6040001	326.906	1233	1.87434	32	7.44635
3	28250002	28350001	340.524	1177	1.95485	45	7.44456
3	28240002	28340001	330.816	1145	1.99785	46	7.37144
3	28570002	28670001	388.248	1277	2.36216	55	7.36073
2	82150002	82250001	305.763	959	1.98662	8	7.26595
2	82140002	82240001	304.34	972	1.98662	8	7.25922
3	28590002	28690001	371.363	1234	2.4269	57	7.25757
3	28580002	28680001	383.807	1251	2.51242	58	7.25516
2	82130002	82230001	279.966	912	1.86335	7	7.2312
2	82160002	82260001	298.253	923	1.98662	8	7.23007
3	28460002	28560001	280.218	998	1.87745	28	7.22163
3	28470002	28570001	295.731	1046	1.98471	30	7.21921
1	64100002	64200001	334.968	1140	2.28309	31	7.19689
3	28490002	28590001	308.582	1066	2.1247	40	7.18225
3	49600002	49700001	260.641	767	1.80769	23	7.17177
3	49590002	49690001	268.559	773	1.8784	21	7.15959
3	28530002	28630001	350.63	1146	2.46679	47	7.15117
3	28550002	28650001	379.391	1220	2.68036	52	7.14511
2	82090002	82190001	206.122	708	1.48638	5	7.11555
20	6510002	6610001	212.494	718	1.53536	55	7.11271
5	58810002	58910001	415.929	1314	3.01959	51	7.10584
3	28520002	28620001	316.149	1057	2.2967	44	7.1049
3	28600002	28700001	349.113	1173	2.53798	67	7.10387
5	58800002	58900001	432.86	1360	3.16937	54	7.09356
3	28480002	28580001	296.733	1046	2.22145	36	7.06152
3	28540002	28640001	352.382	1155	2.63927	52	7.06085
3	49580002	49680001	260.768	753	1.96441	23	7.05253
3	28500002	28600001	308.149	1057	2.3397	45	7.04116
2	76980002	77080001	254.29	939	1.93478	22	7.03816
5	58830002	58930001	402.954	1280	3.14142	47	7.00305
2	54480002	54580001	166.92	726	1.30817	6	6.99546
3	28510002	28610001	303.966	1030	2.3827	46	6.99516
20	6440002	6540001	225.931	833	1.77162	60	6.99467
2	82200002	82300001	257.432	868	2.04324	6	6.97719
20	6550002	6650001	247.685	820	1.96679	68	6.97652
2	77320002	77420001	455.862	1563	3.63139	77	6.97193
20	6450002	6550001	216.317	794	1.72957	61	6.96659
3	28930002	29030001	378.784	1206	3.03392	121	6.96405
5	58790002	58890001	441.009	1364	3.59747	54	6.93768
5	58820002	58920001	398.71	1269	3.25251	51	6.93764
20	6470002	6570001	202.832	749	1.66531	60	6.92835
2	82070002	82170001	179.938	681	1.48638	5	6.91955
1	78960002	79060001	375.276	1185	3.13473	51	6.90346
3	28940002	29040001	385.264	1246	3.23005	131	6.89815
2	82100002	82200001	212.92	704	1.7881	7	6.89573
3	84390002	84490001	167.538	575	1.414	6	6.88856
3	98480002	98580001	423.701	1473	3.58385	54	6.88539
3	28230002	28330001	332.294	1147	2.82298	82	6.8791
2	82170002	82270001	284.108	907	2.42308	9	6.87346
3	98500002	98600001	440.908	1442	3.77043	64	6.86961
20	6460002	6560001	207.131	762	1.77258	62	6.86855
20	6480002	6580001	211.299	757	1.81605	64	6.86233
1	78890002	78990001	405.182	1191	3.49116	112	6.85872
3	98490002	98590001	440.903	1471	3.80076	60	6.85803
20	6500002	6600001	209.457	726	1.81605	64	6.84971
2	82180002	82280001	269.678	886	2.34496	8	6.84553
3	49530002	49630001	241.883	712	2.12685	25	6.82944
3	98510002	98610001	420.71	1373	3.72742	63	6.8185
2	26290002	26390001	321.616	1038	2.8495	52	6.81849
3	80610002	80710001	254.848	883	2.2592	26	6.81768
2	82230002	82330001	208.621	692	1.86025	25	6.80924
1	94720002	94820001	129.545	457	1.15695	22	6.80698
2	82190002	82290001	261.972	874	2.34496	8	6.80371
3	49390002	49490001	241.299	783	2.16603	16	6.79962
3	84420002	84520001	200.609	680	1.80387	6	6.79715
20	6410002	6510001	227.237	871	2.04778	42	6.79399
3	49570002	49670001	231.651	668	2.09341	26	6.78995
20	6420002	6520001	221.722	830	2.05208	51	6.75552
2	76990002	77090001	261.715	946	2.47516	32	6.72433
20	6490002	6590001	209.814	738	1.98806	68	6.72161
3	49560002	49660001	232.754	671	2.22241	29	6.71054
2	77010002	77110001	287.552	962	2.7549	39	6.70568
2	77000002	77100001	277.68	969	2.6689	37	6.70104
3	28610002	28710001	347.513	1183	3.36455	106	6.69051
3	49540002	49640001	230.241	673	2.25203	26	6.67578
3	28950002	29050001	405.43	1332	3.9957	176	6.66486
3	80620002	80720001	254.002	859	2.5172	32	6.65688
20	6430002	6530001	229.462	822	2.29121	62	6.646
2	82080002	82180001	192.343	686	1.92284	6	6.6443
3	49550002	49650001	230.94	681	2.31677	28	6.63926
3	49520002	49620001	247.441	736	2.50167	28	6.62805
3	84410002	84510001	178.159	622	1.80387	6	6.62592
2	82120002	82220001	249.136	822	2.52914	9	6.62214
2	78290002	78390001	363.044	1244	3.72026	67	6.6086
3	49450002	49550001	273.441	763	2.84233	36	6.58801
2	77030002	77130001	343.697	1100	3.58815	54	6.58175
3	84400002	84500001	172.575	598	1.80387	6	6.57998
3	80640002	80740001	250.915	840	2.63091	33	6.57549
2	82240002	82340001	177.524	619	1.86742	30	6.57083
3	84430002	84530001	208.372	693	2.20449	6	6.56257
3	27930002	28030001	314.869	1033	3.34066	142	6.55847
3	27960002	28060001	338.572	1053	3.60392	158	6.55375
5	58780002	58880001	438.545	1374	4.68108	59	6.54974
20	6560002	6660001	260.239	860	2.81414	106	6.531
3	49510002	49610001	241.097	716	2.63067	31	6.51803
2	77040002	77140001	342.952	1104	3.76063	59	6.51089
3	49500002	49600001	247.354	724	2.71882	37	6.50745
3	84530002	84630001	134.906	575	1.48447	6	6.50586
3	80630002	80730001	251.324	869	2.77305	34	6.50193
2	82110002	82210001	228.028	749	2.52914	9	6.49441
20	6400002	6500001	237.913	909	2.64548	57	6.49076
3	80650002	80750001	240.186	784	2.71691	35	6.46604
2	78300002	78400001	329.628	1142	3.82561	68	6.429
3	84340002	84440001	156.402	524	1.81725	13	6.42736
3	28220002	28320001	334.251	1161	3.90659	127	6.41888
3	28620002	28720001	330.628	1125	3.8655	131	6.41841
3	49430002	49530001	252.869	743	2.95867	32	6.4173
2	77050002	77150001	359.924	1169	4.21285	71	6.41675
2	77020002	77120001	312.54	994	3.6904	50	6.40412
2	82060002	82160001	162.368	654	1.92284	6	6.39988
2	77140002	77240001	314.841	1054	3.72934	57	6.39956
3	49440002	49540001	256.874	745	3.04467	34	6.39863
2	77130002	77230001	320.051	1064	3.83708	60	6.38215
3	64770002	64870001	158.88	648	1.90659	25	6.3808
3	84640002	84740001	137.241	571	1.6474	5	6.38038
3	27950002	28050001	322.011	1033	3.88414	167	6.37337
3	28960002	29060001	419.372	1383	5.06044	224	6.37283
3	27970002	28070001	322.386	1015	3.91065	175	6.36524
2	77120002	77220001	333.77	1117	4.05471	62	6.36311
3	84650002	84750001	141.736	571	1.72193	5	6.36303
3	84440002	84540001	210.451	713	2.55925	7	6.36162
3	28920002	29020001	352.17	1104	4.29288	176	6.35818
3	27940002	28040001	320.014	1031	3.90588	168	6.35634
3	84510002	84610001	161.802	647	1.98901	7	6.34604
3	84500002	84600001	161.301	621	1.98901	7	6.34156
3	49420002	49520001	241.423	725	3.02819	30	6.31696
3	49470002	49570001	259.869	734	3.32179	36	6.28968
3	27980002	28080001	317.503	986	4.06283	182	6.28814
3	49460002	49560001	269.51	755	3.47253	40	6.27821
3	84450002	84550001	205.846	707	2.66316	8	6.27228
1	78880002	78980001	401.676	1211	5.2236	181	6.26484
20	6390002	6490001	249.782	974	3.27783	90	6.25178
2	77080002	77180001	365.871	1215	4.80817	77	6.2497
3	28050002	28150001	272.667	1038	3.61204	125	6.23818
3	49400002	49500001	240.253	749	3.18371	21	6.2377
20	6570002	6670001	262.713	855	3.50549	132	6.22772
2	77070002	77170001	366.72	1211	4.89919	75	6.22599
2	77090002	77190001	359.515	1186	4.80363	71	6.22578
2	77100002	77200001	355.064	1165	4.76063	70	6.22078
13	3670002	3770001	380.108	1326	5.10893	45	6.21724
2	76970002	77070001	251.821	964	3.3882	45	6.21573
3	28210002	28310001	326.807	1146	4.42785	151	6.20569
3	84470002	84570001	195.28	689	2.66316	8	6.19626
1	80380002	80480001	544.074	1789	7.43407	78	6.19351
3	49480002	49580001	257.211	736	3.51505	40	6.19327
3	84520002	84620001	143.841	600	1.98901	7	6.17628
1	80370002	80470001	562.315	1828	7.77592	82	6.17622
1	80360002	80460001	569.713	1814	7.88366	85	6.17523
2	77110002	77210001	345.676	1139	4.80029	70	6.17016
3	84460002	84560001	199.253	711	2.76708	9	6.17009
3	49410002	49510001	240.775	744	3.36431	28	6.16123
3	84490002	84590001	172.828	622	2.4828	8	6.12122
3	27920002	28020001	290.407	979	4.22312	150	6.10362
20	6580002	6680001	258.331	867	3.7678	147	6.09936
3	80600002	80700001	264.446	936	3.87602	32	6.09225
2	77620002	77720001	284.968	919	4.18395	10	6.08979
3	49490002	49590001	241.685	703	3.55805	41	6.0859
1	94750002	94850001	104.816	394	1.54849	22	6.08085
3	28630002	28730001	284.566	997	4.22002	158	6.07537
2	59490002	59590001	398.161	1252	5.90779	93	6.07459
3	84480002	84580001	184.117	644	2.74725	9	6.06649
3	28970002	29070001	421.087	1416	6.29909	283	6.06283
1	94730002	94830001	120.8	435	1.80913	25	6.06118
2	82250002	82350001	180.644	641	2.72981	65	6.0482
2	77060002	77160001	354.136	1160	5.39154	77	6.03746
3	28890002	28990001	312.968	942	4.76517	180	6.03734
3	27990002	28090001	333.89	1046	5.09675	215	6.03365
3	28040002	28140001	287.103	1064	4.39465	161	6.02968
2	59480002	59580001	383.021	1230	5.90779	93	6.01866
3	84540002	84640001	127.257	555	1.96823	7	6.01471
1	94740002	94840001	115.457	418	1.78739	24	6.01337
1	32380002	32480001	282.747	846	4.40038	67	6.00574
1	32370002	32470001	271.455	820	4.22838	63	6.00447
3	27910002	28010001	307.285	1051	4.85117	175	5.9851
2	54500002	54600001	227.713	862	3.61156	24	5.97845
3	98470002	98570001	413.943	1465	6.58743	88	5.97357
20	6380002	6480001	255.536	1011	4.10105	124	5.96139
3	28910002	29010001	333.34	1043	5.37625	212	5.95425
1	78870002	78970001	401.701	1201	6.5	231	5.94954
3	84590002	84690001	130.71	569	2.11945	5	5.94654
2	82050002	82150001	148.039	598	2.40444	7	5.94413
3	28060002	28160001	261.669	1037	4.2807	148	5.93375
3	28200002	28300001	322.246	1133	5.31725	189	5.92134
3	28010002	28110001	324.051	1056	5.39584	218	5.90823
1	32350002	32450001	247.126	756	4.18538	62	5.88375
2	54490002	54590001	193.211	770	3.28978	17	5.87605
3	28000002	28100001	325.782	1058	5.55136	232	5.87492
1	32390002	32490001	261.756	769	4.46321	60	5.874
2	77590002	77690001	291.274	945	4.99307	12	5.8663
2	77330002	77430001	438.692	1525	7.53512	127	5.86343
3	28020002	28120001	319.616	1074	5.5043	214	5.85964
3	28640002	28740001	264.713	926	4.5915	179	5.84932
3	28030002	28130001	297.703	1051	5.22074	199	5.83348
3	80660002	80760001	248.211	802	4.35452	61	5.83291
2	77610002	77710001	266.609	891	4.68849	11	5.82946
2	77600002	77700001	279.492	911	4.99307	12	5.80674
3	28880002	28980001	314.457	927	5.6763	219	5.79177
1	32360002	32460001	255.023	771	4.60463	63	5.7914
1	94760002	94860001	89.754	349	1.62351	19	5.78879
2	59470002	59570001	402.611	1282	7.31462	117	5.78246
3	84600002	84700001	139.641	556	2.5387	6	5.78149
3	28070002	28170001	264.743	1071	4.81844	164	5.77988
3	28980002	29080001	439.271	1476	8.02007	338	5.77535
3	84550002	84650001	123.91	549	2.28356	7	5.76187
2	54510002	54610001	243.166	887	4.48304	31	5.76132
1	32340002	32440001	225.89	701	4.16866	55	5.75989
20	6590002	6690001	258.016	880	4.79599	182	5.74949
5	58750002	58850001	457.789	1422	8.58767	64	5.73627
2	77150002	77250001	305.211	1021	5.75514	70	5.72882
2	82040002	82140001	139.926	564	2.65098	9	5.722
5	58740002	58840001	452.071	1405	8.58767	64	5.71814
2	78280002	78380001	371.244	1262	7.05351	80	5.71788
5	58760002	58860001	457.651	1421	8.77473	66	5.70475
3	98520002	98620001	415.425	1332	7.99761	73	5.69888
3	84580002	84680001	127.497	563	2.46345	6	5.69363
20	6600002	6700001	272.485	928	5.29312	200	5.68591
1	32400002	32500001	257.639	738	5.01147	64	5.68397
3	28190002	28290001	313.405	1121	6.09699	219	5.68379
1	32410002	32510001	256.768	736	5.01003	64	5.6795
1	32430002	32530001	259.237	746	5.06665	77	5.67709
3	64780002	64880001	148.218	604	2.90516	36	5.67296
5	58730002	58830001	452.418	1398	8.88868	71	5.66955
1	32450002	32550001	264.441	750	5.22432	81	5.66156
13	3680002	3780001	380.209	1343	7.51624	78	5.66064
1	32420002	32520001	258.92	742	5.13903	67	5.65486
1	32440002	32540001	263.333	744	5.23172	88	5.65346
2	59500002	59600001	398.515	1257	7.93932	119	5.64947
20	6350002	6450001	305.554	1186	6.09245	203	5.64826
20	6340002	6440001	322.671	1240	6.52532	220	5.62787
20	6370002	6470001	271.244	1069	5.48901	183	5.6269
3	84330002	84430001	149.262	517	3.02437	28	5.62507
1	32460002	32560001	252.959	740	5.22432	80	5.59751
1	78860002	78960001	387.752	1171	8.0258	276	5.59434
1	32330002	32430001	208.032	638	4.30793	49	5.59367
20	6360002	6460001	286.347	1126	5.94219	200	5.59063
3	84570002	84670001	122.48	532	2.54754	7	5.5873
2	77310002	77410001	463.32	1560	9.672	133	5.58205
5	58770002	58870001	445.092	1395	9.29431	68	5.58161
20	6270002	6370001	389.91	1426	8.15194	299	5.57986
3	84630002	84730001	141.68	583	2.97969	8	5.57133
1	32470002	32570001	244.202	713	5.13832	78	5.57064
3	84560002	84660001	119.908	524	2.54754	7	5.55668
2	54520002	54620001	247.048	860	5.29599	40	5.54375
3	28870002	28970001	314.032	918	6.74104	267	5.5418
2	82510002	82610001	182.632	579	3.92953	132	5.53844
2	26300002	26400001	319.097	1085	6.88342	148	5.53472
3	84620002	84720001	137.897	560	2.97969	8	5.53228
1	94770002	94870001	85.154	344	1.84926	20	5.52506
3	28990002	29090001	454.807	1531	9.94004	407	5.51586
1	32320002	32420001	206.389	641	4.51147	50	5.51562
20	6260002	6360001	384.605	1398	8.43287	307	5.51121
3	27890002	27990001	339.579	1229	7.44697	275	5.51095
3	84610002	84710001	135.31	540	2.97969	8	5.50496
2	82260002	82360001	179.862	643	3.99068	83	5.49411
5	58720002	58820001	441.699	1375	9.81247	67	5.4923
3	28650002	28750001	235.526	873	5.26875	214	5.48228
3	28080002	28180001	269.074	1102	6.04611	204	5.47585
2	59460002	59560001	390.315	1250	8.77926	130	5.47439
1	64030002	64130001	346.366	1258	7.81343	63	5.4702
2	82270002	82370001	198.444	689	4.48901	125	5.46619
20	6330002	6430001	338.057	1317	7.66197	272	5.46341
3	28180002	28280001	308.186	1118	7.0043	255	5.45942
2	77340002	77440001	443.467	1542	10.3055	175	5.42733
1	80390002	80490001	524.343	1766	12.2398	82	5.42085
20	6300002	6400001	381.943	1430	8.95318	350	5.41481
2	58010002	58110001	330.451	1197	7.78548	144	5.40751
3	28860002	28960001	292.908	861	6.94052	283	5.39926
20	6290002	6390001	372.924	1384	8.84902	332	5.39722
1	78850002	78950001	382.071	1157	9.11371	328	5.38966
13	5960002	6060001	315.772	1175	7.55256	37	5.38578
20	6610002	6710001	287.602	963	6.89417	264	5.38255
3	27880002	27980001	368.51	1328	8.83445	333	5.38242
2	82460002	82560001	171.211	594	4.12279	110	5.37601
2	82470002	82570001	170.89	575	4.12279	110	5.3733
1	32250002	32350001	187.349	619	4.52007	43	5.37324
20	6320002	6420001	357.526	1362	8.65241	310	5.3688
1	32310002	32410001	199.66	633	4.84233	47	5.3657
20	6280002	6380001	382.152	1406	9.28094	350	5.36373
1	32260002	32360001	181.979	591	4.43215	40	5.35962
3	29000002	29100001	461.202	1553	11.2704	427	5.35479
3	28090002	28190001	258.471	1083	6.32633	216	5.35249
20	6310002	6410001	370.418	1392	9.09293	341	5.34827
2	59450002	59550001	375.453	1218	9.21954	130	5.34779
1	32300002	32400001	184.717	620	4.54324	41	5.34545
2	82280002	82380001	225.497	755	5.56546	191	5.34046
3	98460002	98560001	382.584	1387	9.52484	121	5.32794
2	82520002	82620001	195.869	612	4.87888	171	5.32719
3	28100002	28200001	268.294	1082	6.69446	230	5.32471
2	82480002	82580001	164.752	541	4.12279	110	5.32053
2	82500002	82600001	174.775	563	4.37482	136	5.32013
15	3100002	3200001	303.262	962	7.73985	194	5.29212
1	32280002	32380001	175.862	561	4.50239	36	5.28761
1	32270002	32370001	178.8	571	4.65122	39	5.26459
1	32290002	32390001	180.733	597	4.71739	41	5.25973
3	29010002	29110001	449.991	1543	11.8141	420	5.25131
3	84320002	84420001	140.382	486	3.72432	34	5.23623
20	6250002	6350001	380.462	1376	10.0948	368	5.23606
3	64790002	64890001	146.825	592	3.90588	53	5.23231
2	62670002	62770001	455.064	1950	12.1175	68	5.2309
2	77580002	77680001	278.26	908	7.41567	20	5.22971
2	59510002	59610001	397.731	1251	10.6558	166	5.22209
2	58000002	58100001	347.207	1233	9.34806	197	5.21498
1	94710002	94810001	134.543	463	3.65504	26	5.20203
3	28170002	28270001	307.034	1119	8.34114	301	5.20201
1	78840002	78940001	384.908	1161	10.4611	390	5.20141
2	77160002	77260001	322.906	1052	8.77711	106	5.20122
3	11830002	11930001	100.216	375	2.72575	21	5.20032
2	82530002	82630001	193.887	613	5.27735	194	5.19926
20	6060002	6160001	272.285	980	7.43407	307	5.19482
1	32480002	32580001	233.248	708	6.40253	78	5.18708
20	5970002	6070001	322.598	1146	8.8741	380	5.18399
3	49610002	49710001	281.506	827	7.75705	52	5.18151
3	28850002	28950001	289.857	828	8.02795	334	5.17417
2	82450002	82550001	168.671	601	4.69135	115	5.16807
20	6220002	6320001	326.23	1187	9.11634	345	5.16129
15	3090002	3190001	286.522	907	8.02914	215	5.15725
20	6230002	6330001	336.492	1236	9.4343	355	5.15651
20	5980002	6080001	303.011	1081	8.50979	372	5.1541
3	80670002	80770001	258.313	839	7.28524	116	5.148
20	6070002	6170001	286.037	1028	8.07764	324	5.14612
2	82440002	82540001	160.913	591	4.54634	124	5.14543
20	5990002	6090001	287.526	1031	8.16292	357	5.13846
2	26280002	26380001	313.864	1002	8.91209	77	5.13823
2	76960002	77060001	258.609	991	7.35284	94	5.13633
3	28110002	28210001	261.931	1086	7.47611	265	5.13076
20	6000002	6100001	277.982	1009	7.94362	344	5.12905
5	43490002	43590001	523.591	1656	15.011	120	5.12435
20	6240002	6340001	353.614	1301	10.1398	373	5.12408
20	6210002	6310001	313.062	1156	9.00812	341	5.11908
13	3690002	3790001	371.405	1329	10.6914	120	5.11848
2	54430002	54530001	202.938	1024	5.84281	17	5.11823
20	6800002	6900001	353.379	1158	10.1844	299	5.11678
3	28160002	28260001	311.122	1141	9.01266	330	5.10938
20	6750002	6850001	453.657	1483	13.204	407	5.10256
1	28110002	28210001	230.326	802	6.71739	242	5.09964
2	74850002	74950001	390.897	1310	11.4018	231	5.09945
20	5940002	6040001	351.163	1213	10.2473	415	5.09883
3	28660002	28760001	217.478	809	6.35619	265	5.09657
2	74840002	74940001	376.308	1265	11.0119	225	5.09477
3	29020002	29120001	422.451	1480	12.4577	440	5.08367
1	28120002	28220001	260.913	871	7.70736	253	5.08119
3	28120002	28220001	265.754	1082	7.86574	289	5.07836
2	82490002	82590001	163.264	535	4.85643	120	5.07117
3	28840002	28940001	278.543	785	8.33708	358	5.06221
20	6780002	6880001	352.623	1179	10.5786	324	5.05891
4	90800002	90900001	22.2851	72	0.673913	6	5.04737
20	5950002	6050001	353.131	1227	10.7043	437	5.04395
3	28670002	28770001	219.12	771	6.6431	288	5.04372
1	28140002	28240001	263.402	841	7.98853	254	5.04319
1	78970002	79070001	377.044	1210	11.4513	114	5.04115
1	78830002	78930001	387.72	1198	11.8698	448	5.02965
3	28150002	28250001	320.494	1175	9.90349	373	5.01622
1	28130002	28230001	264.007	862	8.17941	259	5.01244
20	6790002	6890001	350.168	1156	10.8579	330	5.01123
2	82290002	82390001	232.968	789	7.22838	237	5.01031
20	5960002	6060001	337.97	1195	10.5096	429	5.00712
3	28130002	28230001	285.913	1094	8.90635	333	5.0046
3	28140002	28240001	313.754	1168	9.77449	370	5.00447
3	64750002	64850001	161.947	655	5.0614	12	4.99984
3	28800002	28900001	244.149	743	7.6818	329	4.99018
20	6730002	6830001	455.08	1510	14.334	427	4.98861
3	28810002	28910001	251.292	739	7.92236	343	4.98729
20	6200002	6300001	302.531	1128	9.54873	361	4.98563
2	77350002	77450001	472.89	1602	14.9396	247	4.98429
20	6050002	6150001	263.264	955	8.32346	345	4.98319
11	4630002	4730001	356.359	1086	11.2671	116	4.98314
20	6190002	6290001	297.975	1140	9.45628	369	4.97777
11	4620002	4720001	366.94	1119	11.6687	74	4.97483
3	98450002	98550001	374.048	1346	11.8968	147	4.97458
20	6740002	6840001	458.257	1509	14.628	416	4.96935
2	82300002	82400001	246.106	846	7.85882	277	4.96882
20	6620002	6720001	303.66	1024	9.70927	335	4.96695
20	6010002	6110001	280.986	1014	9.03106	396	4.95946
20	6690002	6790001	440.563	1446	14.2248	459	4.95287
2	82430002	82530001	150.892	585	4.90827	135	4.94216
2	59520002	59620001	385.844	1226	12.5659	194	4.94043
2	26310002	26410001	308.382	1079	10.059	203	4.93816
20	6760002	6860001	424.632	1391	13.8552	435	4.93771
2	82570002	82670001	201.816	634	6.60655	223	4.933
20	6020002	6120001	287.947	1016	9.44458	416	4.93017
2	82030002	82130001	133.628	545	4.3968	13	4.92562
3	64800002	64900001	153.414	600	5.08194	76	4.91591
2	82560002	82660001	202.671	625	6.73698	229	4.9109
15	3080002	3180001	261.637	824	8.70306	246	4.9099
2	82540002	82640001	193.664	606	6.45915	225	4.90607
1	78820002	78920001	395.701	1239	13.2107	498	4.90463
5	58840002	58940001	391.087	1262	13.0812	70	4.90192
3	28680002	28780001	227.961	795	7.63975	331	4.89912
20	6700002	6800001	433.317	1437	14.5731	476	4.89404
3	29120002	29220001	436.308	1409	14.6949	478	4.89196
20	6030002	6130001	285.115	996	9.60989	409	4.89088
2	82390002	82490001	182.752	757	6.16388	201	4.8899
20	6670002	6770001	382.32	1266	12.9145	423	4.88772
20	6770002	6870001	392.549	1308	13.2711	414	4.88651
1	78780002	78880001	461.064	1426	15.6273	576	4.88283
20	6720002	6820001	454.536	1508	15.4876	484	4.87521
2	82550002	82650001	201.724	623	6.91567	241	4.86637
3	29130002	29230001	439.878	1447	15.0853	469	4.86589
2	82420002	82520001	148.885	610	5.11108	149	4.86443
3	29110002	29210001	431.363	1375	14.8825	478	4.85722
20	6040002	6140001	273.878	977	9.47611	399	4.8531
1	28150002	28250001	265.106	852	9.17487	285	4.85274
3	29140002	29240001	461.821	1496	16.0225	484	4.84917
20	6180002	6280001	285.609	1108	9.96966	361	4.84035
1	78770002	78870001	481.683	1474	16.8194	607	4.83989
4	90730002	90830001	118.025	391	4.13473	20	4.83516
3	28790002	28890001	266.115	856	9.34878	387	4.83113
3	29030002	29130001	401.361	1403	14.1739	504	4.82359
20	6710002	6810001	425.069	1430	15.0628	461	4.81863
3	29090002	29190001	402.253	1300	14.2946	440	4.81457
3	29100002	29200001	413.683	1336	14.7231	457	4.81237
2	59550002	59650001	411.552	1318	14.6964	230	4.80754
1	78790002	78890001	450.4	1390	16.1032	595	4.80579
4	190002	290001	180.317	577	6.45103	51	4.80486
20	6630002	6730001	308.789	1065	11.0566	397	4.80364
3	28820002	28920001	256.655	735	9.2236	390	4.79836
2	82310002	82410001	257.083	895	9.25753	321	4.79546
1	80350002	80450001	560.149	1771	20.1988	109	4.79347
2	59560002	59660001	406.995	1345	14.7002	232	4.79111
3	29150002	29250001	449.717	1467	16.2828	486	4.78759
1	28100002	28200001	220.354	780	7.97874	237	4.78752
20	6660002	6760001	357.577	1211	13.0005	428	4.78162
20	6680002	6780001	421.885	1376	15.3602	496	4.77958
2	77360002	77460001	499.294	1649	18.2525	296	4.77372
3	28830002	28930001	256.708	726	9.41782	397	4.76859
1	94780002	94880001	91.2851	366	3.36503	34	4.76169
3	29080002	29180001	392.517	1284	14.6006	475	4.74866
20	6640002	6740001	320.607	1088	12.0764	442	4.73054
3	84800002	84900001	188.956	616	7.11825	19	4.73039
1	78800002	78900001	419.72	1315	15.8235	587	4.72929
1	77390002	77490001	435.936	1435	16.5241	371	4.72147
4	90770002	90870001	45.7057	148	1.74295	10	4.71277
2	57990002	58090001	344.467	1201	13.1388	243	4.71246
2	82380002	82480001	193.453	796	7.39202	227	4.70987
2	76950002	77050001	247.225	979	9.46058	129	4.70775
15	3070002	3170001	239.416	746	9.2064	276	4.70074
5	43520002	43620001	487.457	1600	18.753	80	4.70008
20	6080002	6180001	316.568	1126	12.1823	377	4.69966
4	90720002	90820001	135.057	438	5.19995	23	4.69893
1	78810002	78910001	395.68	1257	15.2398	562	4.69842
20	6810002	6910001	354.993	1164	13.8294	284	4.68198
15	3060002	3160001	219.678	679	8.61443	295	4.67249
2	82400002	82500001	167.669	694	6.60201	183	4.66657
13	3700002	3800001	381.66	1371	15.0437	172	4.66505
3	80680002	80780001	264.253	874	10.4181	162	4.66476
3	29160002	29260001	453.641	1492	17.9204	505	4.66187
2	82360002	82460001	241.156	896	9.53703	321	4.66029
3	84310002	84410001	135.936	473	5.38223	46	4.65858
2	77300002	77400001	470.129	1571	18.628	215	4.65751
3	29040002	29140001	377.66	1366	14.9969	524	4.65435
3	29070002	29170001	394.368	1320	15.662	508	4.6542
2	59540002	59640001	365.869	1173	14.5655	226	4.6507
3	28730002	28830001	290.136	987	11.6032	418	4.64413
2	82370002	82470001	217.223	837	8.73268	284	4.63661
3	29050002	29150001	376.874	1326	15.1536	505	4.63635
3	28740002	28840001	301.179	1003	12.1187	431	4.63531
3	28780002	28880001	280.733	898	11.3027	409	4.63446
4	90790002	90890001	27.0897	88	1.09317	7	4.63116
2	82350002	82450001	245.393	904	9.90325	319	4.63105
3	29060002	29160001	366.68	1270	14.8039	486	4.63048
2	82330002	82430001	252.117	911	10.2081	334	4.62631
3	28770002	28870001	286.844	912	11.6216	413	4.62538
20	6130002	6230001	307.855	1194	12.4816	366	4.62438
2	82340002	82440001	257.205	932	10.4396	339	4.62278
3	28720002	28820001	278.715	959	11.3641	407	4.61624
20	6100002	6200001	313.464	1174	12.8005	371	4.61403
3	28760002	28860001	293.724	930	12.0105	427	4.61209
15	2990002	3090001	152.441	473	6.25633	279	4.60679
3	28750002	28850001	291.71	939	12.0105	427	4.60217
15	3000002	3100001	153.71	480	6.33612	278	4.60047
2	82320002	82420001	253.248	895	10.44	340	4.60035
2	82410002	82510001	152.234	634	6.2936	168	4.59627
4	90710002	90810001	159.775	496	6.61945	25	4.59318
15	2980002	3080001	151.278	457	6.2709	275	4.59239
2	77370002	77470001	491.218	1630	20.4183	328	4.58843
20	6140002	6240001	296.543	1151	12.3285	358	4.58817
20	6090002	6190001	321.943	1167	13.387	397	4.5879
2	78310002	78410001	311.733	1092	12.9919	97	4.58463
2	77170002	77270001	338.182	1073	14.1001	159	4.58402
3	28690002	28790001	248.963	825	10.3966	388	4.58175
20	6110002	6210001	306.497	1173	12.8416	368	4.57697
15	3010002	3110001	153.685	479	6.44935	292	4.57468
20	6120002	6220001	304.584	1193	12.7996	368	4.57267
15	3020002	3120001	168.402	503	7.1001	320	4.56793
3	29170002	29270001	434.299	1451	18.3356	481	4.56597
20	6650002	6750001	327.069	1117	13.8696	467	4.5596
22	180002	280001	27.954	148	1.18586	13	4.55905
15	3050002	3150001	212.526	643	9.04969	316	4.55363
3	49620002	49720001	268.497	795	11.4446	71	4.55217
1	64110002	64210001	332.159	1096	14.1675	63	4.55122
1	77380002	77480001	454.021	1496	19.3822	356	4.54995
2	59530002	59630001	366.989	1166	15.6832	240	4.54844
1	77370002	77470001	460.903	1488	19.6983	363	4.54832
4	180002	280001	162.874	539	6.96799	54	4.54687
1	77360002	77460001	472.63	1510	20.3901	380	4.53477
2	62680002	62780001	462.956	2020	19.9809	42	4.53418
2	26320002	26420001	289.687	1052	12.5256	261	4.53155
3	64810002	64910001	153.175	586	6.63545	103	4.52884
1	64020002	64120001	349.349	1262	15.1515	94	4.52714
15	2970002	3070001	149.099	443	6.46679	271	4.52707
15	3110002	3210001	336.844	1091	14.6226	174	4.52581
4	90740002	90840001	89.1724	311	3.8882	18	4.51942
22	240002	340001	25.9908	133	1.13808	30	4.51333
3	28710002	28810001	270.922	922	11.908	433	4.50787
2	76940002	77040001	239.349	956	10.5444	146	4.50456
2	63470002	63570001	411.336	1520	18.2967	464	4.49066
1	77410002	77510001	419.211	1422	18.6488	400	4.49052
1	77350002	77450001	473.841	1500	21.0994	397	4.48913
2	77430002	77530001	387.476	1266	17.259	255	4.48869
4	90760002	90860001	60.7793	194	2.73865	13	4.47204
3	90250002	90350001	222.131	708	10.065	204	4.46399
2	82580002	82680001	215.372	669	9.78882	222	4.45955
3	28700002	28800001	278.68	945	12.6699	470	4.45914
3	29180002	29280001	430.149	1467	19.5624	500	4.45869
20	6150002	6250001	281.499	1101	12.8058	379	4.45826
3	90240002	90340001	233.786	754	10.7021	196	4.44922
2	48210002	48310001	431.062	1530	19.806	200	4.44388
5	43480002	43580001	533.184	1666	24.5155	171	4.44287
2	7000002	7100001	355.471	1323	16.3586	212	4.44161
25	1490002	1590001	138.391	466	6.42809	75	4.42821
4	90750002	90850001	74.846	254	3.48973	16	4.42274
15	2960002	3060001	145.605	433	6.80268	278	4.41981
2	77380002	77480001	491.221	1613	23.0334	350	4.41457
1	77400002	77500001	421.423	1406	19.8122	428	4.41081
1	62930002	63030001	447.368	1464	21.075	417	4.40786
25	1510002	1610001	134.244	449	6.3354	69	4.40527
2	74860002	74960001	380.423	1286	17.9637	283	4.40445
4	90680002	90780001	235.28	757	11.1412	36	4.40041
15	2930002	3030001	134.738	409	6.39178	239	4.39779
15	3040002	3140001	196.515	596	9.36001	342	4.39199
1	77340002	77440001	470.159	1498	22.4267	425	4.38986
3	29190002	29290001	423.977	1471	20.2468	519	4.38822
1	28090002	28190001	210.283	746	10.0604	271	4.38557
2	6990002	7090001	362.076	1358	17.4324	193	4.37645
2	63480002	63580001	392.299	1447	18.9152	451	4.37434
2	77390002	77490001	468.299	1553	22.6034	340	4.37282
3	80690002	80790001	266.03	884	12.8435	193	4.37248
2	77400002	77500001	463.083	1504	22.3884	335	4.37044
1	78980002	79080001	380.122	1236	18.4479	168	4.36493
4	90690002	90790001	211.777	678	10.3082	35	4.36069
15	2940002	3040001	143.706	429	7.00191	269	4.35923
15	2950002	3050001	145.768	436	7.10416	288	4.35887
2	77630002	77730001	285.563	933	13.9233	30	4.35824
1	28160002	28260001	274.437	880	13.4257	321	4.3534
3	80590002	80690001	259.386	927	12.7138	73	4.35063
1	94790002	94890001	95.6782	402	4.73387	46	4.3371
22	210002	310001	28.1011	142	1.3968	25	4.33043
4	170002	270001	130.372	474	6.48256	49	4.32993
5	41390002	41490001	236.209	772	11.7941	230	4.32393
20	6170002	6270001	290.513	1123	14.5332	440	4.32118
20	6160002	6260001	289.379	1117	14.6398	444	4.305
1	78760002	78860001	486.853	1487	24.655	609	4.30353
2	47210002	47310001	456.678	1596	23.1407	247	4.30267
22	220002	320001	28.3563	141	1.44075	28	4.29877
1	32240002	32340001	206.113	685	10.4986	75	4.29517
3	64820002	64920001	151.869	566	7.75705	122	4.29118
2	48200002	48300001	441.418	1537	22.623	203	4.28628
25	1500002	1600001	110.441	370	5.66436	67	4.28522
13	3710002	3810001	406.837	1432	20.8987	246	4.28296
2	26330002	26430001	278.285	1033	14.3481	303	4.27764
3	29200002	29300001	407.306	1417	21.0048	503	4.27732
15	3030002	3130001	181.161	548	9.34376	358	4.27712
13	5930002	6030001	329.407	1245	17.0055	67	4.2758
3	90260002	90360001	200.317	644	10.3473	207	4.27495
4	90780002	90880001	33.6506	111	1.74295	10	4.27103
2	7010002	7110001	364.687	1344	18.9881	238	4.2635
22	230002	330001	28.0667	141	1.46249	29	4.26236
2	77290002	77390001	492.076	1607	25.7286	280	4.25743
2	20920002	21020001	313.94	1037	16.522	188	4.24803
2	74830002	74930001	385.897	1269	20.3536	276	4.24486
5	38320002	38420001	356.29	1169	18.8347	77	4.24159
1	77330002	77430001	452.439	1432	23.9534	461	4.23942
2	77410002	77510001	417.92	1390	22.216	330	4.23356
2	47200002	47300001	444.733	1552	23.7002	218	4.22997
5	34780002	34880001	211.83	751	11.3301	76	4.22467
2	59440002	59540001	378.018	1231	20.2351	159	4.22353
5	58710002	58810001	437.526	1355	23.5356	101	4.21645
5	34770002	34870001	196.375	722	10.5753	69	4.21485
2	62660002	62760001	458.906	1913	24.7817	144	4.21085
3	57840002	57940001	239.195	914	12.9293	368	4.20947
4	150002	250001	95.8897	399	5.19016	36	4.20752
5	40480002	40580001	159.998	668	8.66842	195	4.20614
22	160002	260001	23.6115	115	1.29264	6	4.19109
1	77320002	77420001	452.297	1423	24.7728	463	4.19044
5	34740002	34840001	185.853	678	10.1851	70	4.18962
1	80650002	80750001	508.147	1706	27.8748	586	4.18821
2	20600002	20700001	298.492	949	16.4154	397	4.18457
1	77310002	77410001	447.676	1395	24.7618	458	4.17626
2	77420002	77520001	396.053	1303	21.9372	324	4.17424
5	34750002	34850001	182.476	673	10.1214	69	4.17223
3	97800002	97900001	256.899	962	14.296	103	4.16752
27	40002	140001	118.69	460	6.62183	146	4.16382
2	20610002	20710001	300.313	970	16.8175	390	4.15843
3	64830002	64930001	152.421	548	8.55518	139	4.15512
5	34760002	34860001	177.979	665	9.99236	66	4.15474
22	170002	270001	26.0368	142	1.46464	11	4.15193
11	4640002	4740001	366.966	1117	20.7016	170	4.14783
1	62940002	63040001	441.411	1435	24.9209	417	4.14669
4	90700002	90800001	179.793	561	10.1782	34	4.14278
2	54420002	54520001	195.085	999	11.0478	32	4.14228
1	80660002	80760001	502.216	1692	28.5397	626	4.13727
11	4610002	4710001	347.485	1070	19.752	60	4.13688
3	97810002	97910001	260.582	963	14.8144	109	4.13666
20	6820002	6920001	313.782	1036	17.8767	234	4.13361
5	41400002	41500001	233.046	764	13.3161	253	4.12938
27	50002	150001	129.51	510	7.43908	158	4.1218
27	60002	160001	129.51	510	7.43908	158	4.1218
2	77700002	77800001	465.448	1471	26.7721	73	4.11982
5	41380002	41480001	233.343	772	13.4704	213	4.11459
1	80340002	80440001	526.407	1656	30.4317	135	4.11253
5	34730002	34830001	178.26	666	10.3352	70	4.10835
2	77180002	77280001	346.591	1121	20.1151	209	4.10688
3	11820002	11920001	97.1195	388	5.65409	42	4.1024
3	29210002	29310001	399.464	1408	23.4828	474	4.08839
2	47220002	47320001	445.428	1573	26.2664	294	4.0839
5	34790002	34890001	216.768	769	12.8208	79	4.07959
4	140002	240001	93.1793	374	5.51123	38	4.07956
2	47180002	47280001	439.623	1548	26.0294	176	4.07805
5	41100002	41200001	211.326	667	12.5203	194	4.07713
3	98440002	98540001	354.179	1316	21.0394	175	4.07331
2	20620002	20720001	290.94	957	17.2919	398	4.07255
2	59430002	59530001	387.343	1262	23.0449	156	4.07109
3	90230002	90330001	240.382	791	14.3335	223	4.06786
2	77280002	77380001	470.457	1575	28.1546	301	4.06262
13	3720002	3820001	427.513	1493	25.6918	303	4.05659
2	59820002	59920001	318.49	983	19.177	69	4.0538
1	77230002	77330001	371.313	1284	22.3813	335	4.05227
2	59570002	59670001	399.731	1353	24.1677	275	4.04788
3	80890002	80990001	248.2	812	15.0306	325	4.04553
1	94800002	94900001	92.7609	399	5.62613	54	4.0433
2	77690002	77790001	430.745	1381	26.1357	71	4.04274
2	14070002	14170001	686.956	2231	41.6885	325	4.0425
1	77220002	77320001	356.106	1238	21.6271	336	4.04139
2	58020002	58120001	330.12	1190	20.0514	140	4.04122
2	20630002	20730001	297.34	966	18.0724	449	4.04026
2	77450002	77550001	371.897	1187	22.6137	170	4.03963
1	78990002	79090001	366.143	1231	22.2996	202	4.03732
4	120002	220001	84.6713	337	5.16364	37	4.03541
2	77680002	77780001	413.961	1328	25.2499	67	4.03515
4	130002	230001	88.5241	355	5.42523	36	4.02832
1	80670002	80770001	476.253	1613	29.2267	639	4.02637
4	160002	260001	102.568	416	6.32203	48	4.02005
4	210002	310001	195.363	648	12.0535	82	4.01863
22	190002	290001	28.1402	146	1.73889	19	4.01639
5	41090002	41190001	239.29	728	14.7943	248	4.01564
22	120002	220001	21.5678	110	1.33349	8	4.0156
2	77440002	77540001	391.943	1254	24.302	234	4.0115
2	20910002	21010001	333.193	1097	20.7403	201	4.00585
22	110002	210001	20.7195	106	1.29049	7	4.005
1	62920002	63020001	450.23	1496	28.0975	393	4.00215
1	25290002	25390001	500.66	1547	31.2463	289	4.00207
22	90002	190001	19.2368	101	1.20449	5	3.99737
22	130002	230001	20.9448	107	1.31175	7	3.99703
1	77300002	77400001	425.88	1345	26.7133	438	3.99482
1	25280002	25380001	507.085	1562	31.8724	295	3.99185
5	43470002	43570001	500.577	1574	31.4737	200	3.99137
5	41110002	41210001	183.825	596	11.5932	145	3.98699
1	25270002	25370001	514.002	1575	32.5502	297	3.98104
13	3730002	3830001	423.179	1470	26.8509	314	3.97823
4	23840002	23940001	171.032	623	10.8827	241	3.97416
3	80700002	80800001	266.398	876	16.9649	251	3.97296
3	80880002	80980001	217.717	730	13.866	294	3.97283
1	64800002	64900001	368.846	1233	23.5387	459	3.96991
3	80870002	80970001	209.559	722	13.3808	290	3.96912
2	47190002	47290001	440.926	1547	28.2623	211	3.96359
3	64840002	64940001	172.853	615	11.1541	176	3.9539
5	41410002	41510001	223.26	729	14.4728	278	3.94731
22	250002	350001	26.8644	149	1.74677	58	3.94293
3	90270002	90370001	204.954	652	13.3352	240	3.94199
2	59580002	59680001	400.563	1365	26.0822	306	3.94089
4	23850002	23950001	191.094	699	12.4479	263	3.94031
27	30002	130001	97.0667	349	6.32322	138	3.94024
4	90670002	90770001	238.844	775	15.5996	46	3.93648
1	28080002	28180001	206.77	744	13.5081	300	3.93613
11	4600002	4700001	342.851	1049	22.4001	81	3.936
2	77190002	77290001	343.34	1152	22.4353	236	3.9358
1	80640002	80740001	530.418	1767	34.7965	643	3.93012
2	26340002	26440001	291.906	1090	19.2226	382	3.92462
1	77280002	77380001	371.411	1210	24.5141	455	3.92134
1	77240002	77340001	359.014	1257	23.7475	370	3.91819
3	34150002	34250001	407.409	1383	27.0079	537	3.91503
3	57850002	57950001	231.034	900	15.3194	377	3.91468
3	90220002	90320001	251.448	817	16.6902	231	3.91319
2	7020002	7120001	373.972	1345	24.8485	296	3.9117
4	56060002	56160001	235.379	908	15.7169	43	3.9046
1	64010002	64110001	337.579	1227	22.5463	127	3.90426
5	41080002	41180001	250.32	734	16.8165	284	3.89582
3	84300002	84400001	125.926	446	8.47754	63	3.89279
4	23860002	23960001	230.694	833	15.5588	312	3.89018
2	63490002	63590001	389.754	1437	26.2903	487	3.88996
1	32230002	32330001	222.471	743	15.0545	118	3.88536
3	57830002	57930001	258.43	963	17.5659	411	3.87892
3	80860002	80960001	200.145	699	13.6859	301	3.87029
19	6080002	6180001	383.007	1190	26.2578	98	3.86655
2	78270002	78370001	368.595	1231	25.2778	116	3.86609
5	34720002	34820001	160.175	639	11.0167	74	3.86188
4	23820002	23920001	159.577	597	10.9771	245	3.86169
3	29220002	29320001	416.315	1453	28.6488	512	3.86113
1	77250002	77350001	357.446	1256	24.7109	390	3.8545
3	80710002	80810001	293.03	953	20.2738	317	3.85336
4	75310002	75410001	256.977	869	17.784	102	3.85298
2	77570002	77670001	288.878	936	20.0088	64	3.85175
2	20930002	21030001	326.846	1060	22.6472	224	3.85121
4	80950002	81050001	208.853	811	14.5564	133	3.84276
1	64810002	64910001	378.483	1277	26.3851	491	3.84243
11	1570002	1670001	446.439	1444	31.1297	550	3.8421
22	260002	360001	26.292	145	1.83373	62	3.84177
4	23830002	23930001	169.777	617	11.8438	268	3.84144
4	110002	210001	82.0506	334	5.73698	42	3.83815
4	90002	190001	79.2299	323	5.54396	42	3.83706
1	94810002	94910001	91.3816	398	6.39656	62	3.83654
3	57820002	57920001	267.956	984	18.8187	423	3.83176
2	77670002	77770001	399.209	1284	28.0554	72	3.83079
5	41420002	41520001	216.216	723	15.1961	292	3.8307
1	77290002	77390001	396.807	1262	28.0184	465	3.82399
1	77260002	77360001	355.053	1217	25.1515	404	3.81932
13	3570002	3670001	423.982	1471	30.0483	109	3.81865
1	77420002	77520001	413.313	1398	29.2938	413	3.81856
13	3740002	3840001	419.543	1501	29.7828	353	3.81626
3	27870002	27970001	378.497	1348	26.8853	385	3.81539
3	34140002	34240001	393.703	1361	27.9689	518	3.81521
2	13660002	13760001	313.899	1001	22.322	307	3.81376
3	97820002	97920001	252.209	948	17.9515	143	3.81244
11	4590002	4690001	328.646	1004	23.4133	114	3.81114
2	7030002	7130001	387.025	1372	27.6481	327	3.80717
2	13650002	13750001	323.526	1041	23.1464	344	3.80502
1	80680002	80780001	477.126	1598	34.178	630	3.80323
2	61890002	61990001	476.271	1613	34.2549	697	3.7974
1	77430002	77530001	407.591	1357	29.3242	407	3.79696
11	4940002	5040001	191.156	715	13.7606	293	3.79613
5	41000002	41100001	237.706	675	17.1233	328	3.79515
2	82020002	82120001	132.117	546	9.57549	25	3.78633
2	77270002	77370001	471.917	1583	34.2334	352	3.78506
2	63460002	63560001	410.533	1519	29.7917	481	3.78452
24	6310002	6410001	31.777	90	2.30674	22	3.78406
2	26270002	26370001	309.531	993	22.4986	107	3.78218
1	58700002	58800001	259.453	839	18.919	346	3.77756
3	34160002	34260001	427.216	1446	31.1574	590	3.77732
19	6070002	6170001	357.524	1113	26.1601	105	3.7726
2	47170002	47270001	433.005	1514	31.7121	187	3.77128
1	77460002	77560001	407.6	1307	29.9723	400	3.76545
1	77440002	77540001	398.363	1305	29.3672	408	3.76181
3	98430002	98530001	333.115	1249	24.6782	215	3.75471
2	74870002	74970001	369.775	1248	27.4178	319	3.75346
11	4930002	5030001	184.632	683	13.7009	294	3.75231
3	34170002	34270001	430.375	1432	31.9821	596	3.75026
22	150002	250001	22.5931	113	1.67965	8	3.74965
5	34710002	34810001	164.131	658	12.2083	81	3.74891
3	64850002	64950001	175.26	626	13.0406	207	3.74841
11	4920002	5020001	199.29	705	14.8335	317	3.74794
3	34180002	34280001	433.361	1420	32.2563	571	3.74791
1	28170002	28270001	293.343	936	21.8772	384	3.74509
2	26350002	26450001	300.262	1111	22.3989	433	3.74472
1	79000002	79100001	378.614	1283	28.3227	252	3.74069
27	110002	210001	147.49	595	11.0366	166	3.74025
27	70002	170001	138.451	537	10.3696	176	3.73894
1	77450002	77550001	392.634	1287	29.4962	411	3.73459
11	4550002	4650001	299.655	990	22.5452	313	3.73241
1	28070002	28170001	189.062	717	14.2544	274	3.72938
2	77660002	77760001	371.032	1202	28.0124	71	3.72741
3	29330002	29430001	413.168	1489	31.1949	534	3.72734
2	62690002	62790001	459.524	2043	34.7124	80	3.72662
2	47230002	47330001	423.294	1516	31.9804	368	3.7264
1	77270002	77370001	357.531	1192	27.1082	450	3.72127
1	64820002	64920001	376.926	1268	28.5791	521	3.72125
3	57860002	57960001	225.37	886	17.0972	375	3.72046
1	80400002	80500001	521.671	1766	39.6101	160	3.7192
3	29230002	29330001	408.862	1423	31.0996	511	3.71665
5	41070002	41170001	267.641	789	20.3918	338	3.71424
3	46220002	46320001	491.903	1578	37.5315	176	3.7122
3	97830002	97930001	238.94	884	18.2351	148	3.71186
22	140002	240001	21.954	110	1.67965	8	3.70826
2	77640002	77740001	316.729	1013	24.3201	55	3.70303
2	61880002	61980001	478.444	1596	36.8564	744	3.69836
5	41010002	41110001	249.31	713	19.274	352	3.69321
27	90002	190001	149.09	594	11.5342	176	3.6922
24	6290002	6390001	66.5747	178	5.16149	50	3.68911
2	48190002	48290001	430.646	1520	33.4255	227	3.68748
5	41020002	41120001	247.832	714	19.2418	347	3.68705
5	40490002	40590001	134.478	601	10.474	237	3.68249
3	97850002	97950001	203.37	746	15.9157	153	3.67559
4	23810002	23910001	146.425	538	11.4718	257	3.674
27	20002	120001	90.0575	315	7.05614	141	3.67389
4	220002	320001	207.428	699	16.2709	117	3.67224
22	70002	170001	19.6621	99	1.54276	7	3.67183
3	29340002	29440001	400.092	1451	31.4243	567	3.67038
1	80630002	80730001	534.756	1770	42.0229	709	3.66963
1	94820002	94920001	90.7287	394	7.13282	68	3.66901
11	4580002	4680001	312.906	972	24.651	169	3.66601
5	41060002	41160001	267.039	781	21.0929	352	3.66222
1	64790002	64890001	338.094	1143	26.7929	411	3.6575
5	41040002	41140001	276.52	788	21.9224	378	3.65691
2	54650002	54750001	446.08	1361	35.4976	134	3.65151
22	80002	180001	20.4069	102	1.6259	7	3.64975
2	13670002	13770001	326.402	1016	26.0788	360	3.6457
5	41440002	41540001	169.214	614	13.5487	267	3.64262
4	60002	160001	75.669	305	6.06665	47	3.64073
5	41050002	41150001	273.605	779	21.9441	379	3.64019
2	74820002	74920001	397.816	1318	31.9322	344	3.63902
3	46370002	46470001	332.053	1146	26.7026	562	3.63636
2	59420002	59520001	377.761	1219	30.3844	205	3.63607
5	41030002	41130001	261.526	753	21.0518	372	3.63494
2	77200002	77300001	365.678	1233	29.4711	299	3.6332
1	32490002	32590001	231.053	712	18.6259	108	3.63284
3	80580002	80680001	261.655	962	21.0939	126	3.63277
13	5970002	6070001	319.398	1176	25.7566	75	3.63234
3	64860002	64960001	183.752	633	14.8218	235	3.63197
5	22000002	22100001	100.952	374	8.15647	21	3.62958
3	80850002	80950001	203.023	699	16.4099	334	3.629
5	41370002	41470001	216.726	722	17.5404	193	3.62712
13	3750002	3850001	414.474	1496	33.5514	378	3.62684
20	6830002	6930001	307.131	992	24.8918	272	3.62511
2	77650002	77750001	343.002	1117	27.8404	67	3.62297
24	6320002	6420001	22.1977	65	1.8022	16	3.62258
4	70002	170001	77.469	304	6.30172	47	3.6198
3	90280002	90380001	195.359	639	15.9047	272	3.6186
5	40990002	41090001	227.69	650	18.5846	313	3.61489
27	120002	220001	128.434	540	10.5024	144	3.61224
2	76930002	77030001	217.524	905	17.7895	181	3.61207
3	29320002	29420001	398.384	1448	32.5831	497	3.61196
3	57810002	57910001	269.747	999	22.0645	468	3.61181
5	40070002	40170001	186.839	675	15.4064	327	3.6002
2	35850002	35950001	259.789	913	21.4247	522	3.59999
2	65480002	65580001	358.989	1182	29.6314	518	3.59874
2	13690002	13790001	348.028	1068	28.7611	400	3.59701
11	9300002	9400001	362.639	1217	30.0346	194	3.59384
1	28060002	28160001	182.094	717	15.0913	269	3.5929
3	46380002	46480001	353.761	1184	29.3624	621	3.59073
1	77210002	77310001	352.087	1228	29.2341	359	3.59021
2	26360002	26460001	314.317	1105	26.0999	480	3.59011
2	77260002	77360001	474.028	1572	39.3631	401	3.59005
5	58850002	58950001	380.331	1231	31.6443	106	3.58724
4	80002	180001	75.7126	310	6.30172	47	3.58672
4	55640002	55740001	328.122	1161	27.3325	146	3.58554
2	62650002	62750001	490.195	1961	40.8894	231	3.58356
27	80002	180001	151.483	580	12.6462	185	3.58238
2	13680002	13780001	330.669	1022	27.6885	381	3.57803
3	80720002	80820001	301.414	984	25.2439	397	3.57774
3	97840002	97940001	224.924	815	18.866	160	3.57558
2	35860002	35960001	265.54	940	22.2778	543	3.57525
3	29240002	29340001	405.398	1422	34.0812	522	3.57229
2	54640002	54740001	422.108	1311	35.6027	122	3.56755
3	90210002	90310001	247.377	822	20.865	253	3.56755
1	77200002	77300001	341.154	1205	28.8722	342	3.56267
11	4570002	4670001	308.692	975	26.2279	219	3.55699
3	97880002	97980001	167.064	626	14.1988	172	3.55657
3	57800002	57900001	296.131	1078	25.2453	502	3.55215
1	79010002	79110001	370.71	1266	31.613	274	3.5517
20	1440002	1540001	512.559	1651	43.7241	355	3.55122
5	41430002	41530001	186.34	659	15.9071	302	3.5502
5	41450002	41550001	165.513	587	14.1519	274	3.54787
1	94830002	94930001	89.892	391	7.69302	76	3.54657
2	59190002	59290001	52.1149	178	4.46011	53	3.54655
1	79020002	79120001	370.232	1246	31.774	274	3.54251
27	10002	110001	70.0552	257	6.01409	112	3.54207
3	57790002	57890001	304.184	1092	26.1259	500	3.54139
25	1520002	1620001	171.234	563	14.7303	113	3.53912
4	75320002	75420001	265.333	878	22.8466	121	3.53775
3	97870002	97970001	161.361	628	13.9135	156	3.53573
3	57720002	57820001	431.338	1438	37.2709	406	3.5327
11	4910002	5010001	209.913	719	18.1897	365	3.5286
5	21990002	22090001	98.5011	382	8.58075	21	3.52097
3	29250002	29350001	419.451	1479	36.6746	533	3.51565
24	6300002	6400001	31.8966	89	2.79288	23	3.51357
2	78320002	78420001	274.648	984	24.0726	116	3.51212
2	35890002	35990001	263.375	997	23.102	540	3.51103
3	49380002	49480001	242.94	808	21.3254	56	3.50996
11	4660002	4760001	386.255	1156	33.9474	268	3.50818
2	19940002	20040001	388.446	1330	34.1744	189	3.50673
20	5930002	6030001	357.326	1226	31.4505	449	3.50609
1	62950002	63050001	452.393	1485	39.9023	440	3.50303
2	62640002	62740001	487.241	1903	43.0119	243	3.50183
1	58690002	58790001	256.91	838	22.6823	356	3.50163
2	35880002	35980001	262.062	976	23.1414	555	3.50136
2	35840002	35940001	245.869	819	21.7453	504	3.49911
16	1720002	1820001	31.5701	94	2.79384	13	3.49824
16	1730002	1830001	31.5701	94	2.79384	13	3.49824
16	1740002	1840001	31.5701	94	2.79384	13	3.49824
16	1750002	1850001	31.5701	94	2.79384	13	3.49824
16	1760002	1860001	31.5701	94	2.79384	13	3.49824
16	1700002	1800001	31.9425	96	2.82704	14	3.49811
2	20640002	20740001	319.418	1049	28.285	522	3.49734
2	35870002	35970001	267.416	965	23.7081	574	3.49564
5	41470002	41570001	143.529	528	12.7317	247	3.49484
5	41490002	41590001	121.097	476	10.7444	202	3.4945
5	41120002	41220001	176.637	577	15.6742	141	3.49433
2	59830002	59930001	309.441	997	27.4673	124	3.49388
2	82590002	82690001	238.251	735	21.1558	222	3.49336
3	49630002	49730001	276.556	809	24.5631	117	3.49301
1	64000002	64100001	328.177	1189	29.1842	155	3.49122
1	43460002	43560001	264.083	830	23.4861	224	3.49111
5	41510002	41610001	138.462	491	12.317	235	3.49077
2	77710002	77810001	475.853	1497	42.3641	122	3.4896
5	41500002	41600001	127.756	478	11.3999	217	3.4863
5	40500002	40600001	139.324	638	12.4336	275	3.48613
1	43400002	43500001	322.92	1054	28.8387	320	3.48509
5	41520002	41620001	146.568	503	13.118	256	3.48195
5	22010002	22110001	100.552	360	8.99976	32	3.48191
11	4890002	4990001	214.366	724	19.2243	319	3.47907
3	90290002	90390001	176.598	594	15.854	270	3.47754
2	74810002	74910001	389.901	1302	35.0239	412	3.4767
4	40002	140001	65.4552	269	5.88008	45	3.4766
30	690002	790001	168.14	461	15.1087	85	3.47621
3	29260002	29360001	411.405	1463	36.9778	515	3.47583
5	41460002	41560001	158.579	564	14.2745	281	3.47369
2	59150002	59250001	175.366	528	15.7907	238	3.47322
1	28050002	28150001	177.526	697	16.0002	284	3.47187
2	59810002	59910001	333.379	1012	30.075	106	3.47053
2	47240002	47340001	402.738	1469	36.3662	440	3.46917
2	24480002	24580001	500.961	1594	45.2602	164	3.46838
5	41480002	41580001	128.676	484	11.6378	222	3.46685
5	43460002	43560001	500.8	1598	45.3837	264	3.46399
11	4560002	4660001	306.29	984	27.7604	276	3.4638
3	97860002	97960001	177.161	678	16.0633	157	3.46322
30	710002	810001	106.74	305	9.70664	56	3.45899
4	78540002	78640001	395.269	1273	35.9479	290	3.45885
2	35830002	35930001	230.034	757	20.9799	438	3.45477
3	98040002	98140001	220.784	815	20.1703	238	3.45233
4	50002	150001	69.8138	278	6.38008	48	3.45187
2	77250002	77350001	470.791	1530	43.1343	433	3.44818
5	40060002	40160001	189.292	674	17.3502	346	3.44759
3	29270002	29370001	399.159	1460	36.6952	485	3.4433
2	35910002	36010001	262.945	979	24.1734	529	3.44327
20	6840002	6940001	311.375	1004	28.6558	265	3.44175
1	32220002	32320001	222.414	761	20.4704	147	3.44164
3	34190002	34290001	442.451	1444	40.737	599	3.44111
3	80730002	80830001	315.03	1022	29.0103	469	3.44085
3	97790002	97890001	257.241	972	23.689	139	3.44084
3	46230002	46330001	502.506	1601	46.2907	191	3.44034
2	59200002	59300001	67.7609	234	6.2506	59	3.43839
3	32890002	32990001	331.244	1106	30.5991	530	3.43633
3	80840002	80940001	207.579	719	19.2155	367	3.43332
3	1280002	1380001	75.4943	391	6.99379	31	3.43222
1	14090002	14190001	502.591	1735	46.5753	229	3.43175
3	29310002	29410001	395.591	1460	36.7573	500	3.42791
2	77210002	77310001	413.51	1363	38.431	383	3.42758
11	4540002	4640001	275.331	919	25.6441	336	3.42447
4	30002	130001	61.4069	255	5.71954	44	3.42443
5	41530002	41630001	161.823	548	15.0996	297	3.42183
11	2200002	2300001	191.598	727	17.8822	240	3.42148
20	1450002	1550001	498.715	1616	46.5772	345	3.42052
20	1430002	1530001	522.053	1663	48.7938	444	3.41943
3	90200002	90300001	239.113	810	22.4252	259	3.4145
5	40050002	40150001	205.524	708	19.3008	373	3.41258
16	1710002	1810001	32.2736	97	3.03989	15	3.40826
2	13640002	13740001	300.46	980	28.3201	322	3.40727
2	62630002	62730001	455.899	1692	43.0337	244	3.40518
2	74800002	74900001	404.057	1329	38.2795	484	3.39992
1	87010002	87110001	421.4	1409	39.9255	198	3.39981
3	97890002	97990001	169.977	646	16.1548	196	3.3953
1	38000002	38100001	532.287	1697	50.6899	505	3.39243
1	43470002	43570001	234.54	743	22.3495	214	3.39152
5	38330002	38430001	375.97	1216	35.8416	135	3.39091
3	32880002	32980001	330.292	1094	31.5401	540	3.38848
1	43430002	43530001	298.207	951	28.4895	274	3.38781
3	57780002	57880001	300.379	1069	28.6997	498	3.38768
5	40030002	40130001	240.538	758	23.059	429	3.38286
4	75300002	75400001	272.883	925	26.188	138	3.3813
1	43450002	43550001	268.91	853	25.9135	240	3.37535
3	98030002	98130001	226.159	847	21.8008	263	3.37488
3	98090002	98190001	264.864	958	25.6247	306	3.36965
1	38010002	38110001	547.595	1754	53.1567	535	3.36479
2	77240002	77340001	469.816	1526	45.6553	459	3.36324
13	7620002	7720001	409.021	1496	39.7926	187	3.3616
3	57730002	57830001	402.276	1361	39.1402	431	3.36146
6	10910002	11010001	224.046	747	21.8012	325	3.36131
5	40040002	40140001	226.021	722	22.0836	417	3.35541
2	61870002	61970001	478.448	1576	46.7518	778	3.35527
2	62620002	62720001	437.726	1607	42.8122	242	3.35393
2	77460002	77560001	342.083	1110	33.4773	159	3.35309
3	11810002	11910001	129.476	497	12.6744	93	3.35269
2	74880002	74980001	354.743	1217	34.7518	325	3.35161
27	130002	230001	109.97	462	10.7819	129	3.35043
3	98050002	98150001	213.267	788	20.9324	244	3.34885
2	57980002	58080001	336.883	1167	33.1366	318	3.34575
2	77230002	77330001	456.274	1487	45.0339	454	3.34082
2	59840002	59940001	326.085	1032	32.2155	189	3.33942
3	29280002	29380001	386.269	1441	38.1871	483	3.33845
1	28180002	28280001	288.772	940	28.5762	405	3.33705
3	98080002	98180001	264.669	935	26.2324	312	3.33477
3	98070002	98170001	248.784	875	24.6651	292	3.33435
5	21980002	22080001	102.31	398	10.146	27	3.33397
3	57870002	57970001	226.549	879	22.4969	394	3.33203
3	46390002	46490001	342.064	1145	33.9785	577	3.33157
3	80830002	80930001	233.177	816	23.1801	423	3.33047
3	98100002	98200001	261.692	957	26.0389	311	3.32913
3	34130002	34230001	369.051	1346	36.7671	531	3.32733
3	84810002	84910001	187.549	598	18.7028	50	3.32594
5	40020002	40120001	260.931	790	26.0258	463	3.32565
3	84290002	84390001	121.092	438	12.1087	89	3.32199
2	49350002	49450001	270.556	885	27.1522	187	3.31679
3	57710002	57810001	461.628	1518	46.3316	384	3.31666
2	59160002	59260001	126.239	380	12.6706	162	3.31661
1	80620002	80720001	545.152	1789	54.7914	760	3.31464
1	43420002	43520001	310.092	985	31.1859	301	3.31373
3	48750002	48850001	220.878	713	22.2365	415	3.31225
5	40000002	40100001	295.297	902	29.7532	531	3.31105
11	1560002	1660001	462.034	1498	46.5557	535	3.31097
5	40010002	40110001	275.172	839	27.7379	487	3.3104
3	98060002	98160001	235.811	855	23.7754	278	3.31009
22	50002	150001	17.046	82	1.71954	7	3.30934
3	98530002	98630001	420.03	1345	42.3853	135	3.30885
1	43440002	43540001	283.685	903	28.6359	275	3.30839
1	75740002	75840001	58.6253	219	5.92881	32	3.30571
22	60002	160001	18.8897	92	1.91065	8	3.30546
3	29300002	29400001	396.533	1464	40.1142	497	3.30526
4	10002	110001	54.3241	234	5.49904	44	3.30434
4	230002	330001	231.549	763	23.4455	166	3.30394
1	78750002	78850001	481.057	1486	48.7391	634	3.30306
5	39980002	40080001	293.982	892	29.8528	528	3.29979
2	59850002	59950001	350.122	1125	35.614	243	3.29734
4	23430002	23530001	265.469	974	27.0296	428	3.29593
3	98110002	98210001	264.317	967	26.9195	309	3.29555
3	90300002	90400001	171.798	576	17.5045	286	3.29491
3	81420002	81520001	203.66	783	20.8483	372	3.28816
2	25240002	25340001	209.262	705	21.4467	82	3.28648
1	80690002	80790001	441.292	1497	45.3402	563	3.28287
3	80740002	80840001	331.239	1099	34.0461	548	3.28231
11	1590002	1690001	460.11	1535	47.3579	626	3.2803
11	1580002	1680001	449.014	1495	46.2262	604	3.27998
1	80330002	80430001	492.57	1559	50.7131	158	3.2799
5	39990002	40090001	307.832	933	31.7019	571	3.2795
5	38310002	38410001	349.572	1150	36.0504	103	3.2775
2	13620002	13720001	279.536	959	28.8402	277	3.27688
3	80820002	80920001	252.434	876	26.0867	472	3.27452
3	98120002	98220001	264.975	961	27.3913	304	3.27406
25	1480002	1580001	176.602	586	18.258	135	3.2739
3	32870002	32970001	357.198	1144	36.9615	596	3.27263
2	59590002	59690001	381.738	1326	39.5332	344	3.27145
2	77560002	77660001	288.101	941	29.8488	97	3.27083
4	78550002	78650001	416.205	1311	43.1254	300	3.27068
2	61860002	61960001	479.409	1572	49.6988	774	3.26998
2	24470002	24570001	502.037	1618	52.0893	171	3.26873
13	7630002	7730001	421.887	1523	43.8512	234	3.26617
3	48740002	48840001	219.055	719	22.7754	424	3.26574
2	77220002	77320001	427.653	1410	44.4744	440	3.26539
2	54410002	54510001	203.869	1013	21.2195	66	3.26418
1	43410002	43510001	317.926	1026	33.1206	323	3.26289
1	58710002	58810001	237.938	781	24.8027	340	3.26202
1	28040002	28140001	181.497	733	18.9195	315	3.262
3	29350002	29450001	382.469	1406	39.94	578	3.25944
4	75330002	75430001	286.503	934	29.9331	147	3.25874
2	49360002	49460001	255.016	836	26.6648	202	3.25758
4	23440002	23540001	259.543	937	27.1598	423	3.25643
1	41690002	41790001	146.039	539	15.3022	168	3.25454
3	98020002	98120001	224.106	857	23.4976	281	3.25359
4	56050002	56150001	252.175	949	26.4501	67	3.25308
1	14100002	14200001	503.789	1731	52.9603	236	3.24983
1	38020002	38120001	563.648	1815	59.2957	632	3.24879
2	63450002	63550001	391.034	1472	41.172	473	3.24756
2	59410002	59510001	362.676	1177	38.2303	254	3.24589
30	720002	820001	74.3103	209	7.83325	40	3.24588
4	24350002	24450001	23.6598	89	2.49546	26	3.24506
2	6980002	7080001	339.329	1264	35.8211	198	3.2438
1	80710002	80810001	423.515	1457	44.8528	484	3.23914
2	78260002	78360001	368.432	1220	39.091	144	3.23649
5	41540002	41640001	164.83	565	17.5119	339	3.23457
4	23420002	23520001	257.611	944	27.3722	407	3.23441
3	29290002	29390001	377.407	1406	40.177	496	3.23168
2	65470002	65570001	368.214	1212	39.3032	533	3.22783
1	25300002	25400001	505.938	1571	54.011	286	3.22764
2	13630002	13730001	282.816	947	30.1971	296	3.22738
3	90190002	90290001	232.6	804	24.8889	281	3.22428
3	97780002	97880001	271.791	1003	29.0944	193	3.22369
3	97920002	98020001	179.057	651	19.2062	223	3.22078
5	11230002	11330001	566.947	1979	60.8378	775	3.22017
11	4650002	4750001	365.754	1099	39.2719	237	3.21931
11	2210002	2310001	183.308	679	19.7568	210	3.21385
1	37970002	38070001	519.807	1662	56.1352	481	3.211
1	80700002	80800001	432.356	1493	46.6933	510	3.21093
4	20002	120001	60.669	254	6.55805	49	3.20962
1	43480002	43580001	211.834	682	22.9121	220	3.20876
1	40810002	40910001	356.014	1196	38.5208	453	3.20822
3	80800002	80900001	298.034	984	32.2819	570	3.20668
15	3120002	3220001	351.299	1151	38.0643	203	3.20619
5	58700002	58800001	431.559	1352	46.8094	154	3.20469
2	82010002	82110001	136.561	559	14.8344	37	3.20252
1	37990002	38090001	528.8	1695	57.7054	550	3.19594
1	37980002	38080001	510.954	1642	55.7592	513	3.19591
3	90310002	90410001	169.014	566	18.4983	285	3.19167
3	97910002	98010001	186.457	677	20.4656	237	3.18757
2	19930002	20030001	397.598	1354	43.7962	195	3.18243
1	72840002	72940001	118.591	369	13.0714	161	3.1815
2	61910002	62010001	485.864	1665	53.569	710	3.18108
2	13700002	13800001	331.74	1029	36.5994	372	3.18016
1	79030002	79130001	382.607	1285	42.2599	356	3.1785
3	52340002	52440001	327.101	1144	36.1636	407	3.17712
3	46040002	46140001	364.011	1226	40.3249	318	3.17424
5	21970002	22070001	97.1816	368	10.791	30	3.17086
1	94700002	94800001	140.956	478	15.6973	49	3.16666
2	58030002	58130001	324.616	1169	36.1789	154	3.16551
2	26260002	26360001	299.975	971	33.4353	121	3.1654
3	57770002	57870001	327.308	1133	36.4849	571	3.16528
3	80750002	80850001	338.074	1125	37.7097	600	3.16433
3	80810002	80910001	270.848	919	30.2181	532	3.164
2	59400002	59500001	365.759	1180	40.817	271	3.16365
30	730002	830001	45.6851	125	5.11467	28	3.15901
2	48220002	48320001	470.398	1615	52.7095	276	3.15775
3	48660002	48760001	174.225	654	19.5413	334	3.15635
3	34120002	34220001	366.363	1331	41.1601	531	3.15396
14	1460002	1560001	465.071	1621	52.258	689	3.15373
3	48730002	48830001	201.625	685	22.6785	403	3.15228
20	13430002	13530001	269.598	852	30.327	416	3.15213
5	34800002	34900001	223.589	791	25.1744	104	3.15082
5	21950002	22050001	105.131	380	11.844	36	3.14996
5	40980002	41080001	225.315	652	25.4252	296	3.14761
11	2190002	2290001	185.255	700	20.9269	267	3.14608
2	54660002	54760001	477.446	1484	54.0275	194	3.14357
1	87020002	87120001	422.471	1435	47.8196	247	3.14318
5	41550002	41650001	172.331	597	19.5495	371	3.13998
4	55650002	55750001	327.283	1182	37.1412	165	3.13945
2	74890002	74990001	344.731	1185	39.1732	319	3.13753
3	46210002	46310001	493.379	1591	56.1285	232	3.13589
5	29390002	29490001	398.917	1273	45.3951	476	3.13548
3	29650002	29750001	394.894	1356	44.9716	177	3.13438
3	80790002	80890001	304.655	1010	34.7838	590	3.13069
30	650002	750001	271.506	755	31.0141	137	3.12999
3	57880002	57980001	223.867	856	25.5867	413	3.12917
3	48720002	48820001	198.274	679	22.6806	400	3.12796
4	78590002	78690001	509.754	1548	58.3263	207	3.12758
1	43490002	43590001	198.002	627	22.6646	216	3.127
1	50030002	50130001	437.016	1473	50.1431	553	3.12356
11	9310002	9410001	372.798	1249	42.7778	251	3.12346
3	97930002	98030001	182.848	673	20.9904	242	3.12284
1	41700002	41800001	151.345	562	17.3786	194	3.12245
2	59390002	59490001	362.713	1170	41.6598	266	3.1221
5	21940002	22040001	113.632	423	13.054	39	3.12181
3	80780002	80880001	311.018	1035	35.7547	593	3.1208
4	62820002	62920001	309.768	1081	35.6323	633	3.11993
11	1600002	1700001	446.547	1499	51.3882	562	3.1193
4	240002	340001	251.772	820	28.9771	199	3.11914
20	13420002	13520001	284.821	900	32.786	457	3.1189
3	46050002	46150001	391.306	1339	45.0528	321	3.11861
2	14060002	14160001	697.708	2283	80.3677	363	3.11794
30	660002	760001	259.897	720	29.9482	138	3.1174
4	78600002	78700001	498.924	1525	57.5251	173	3.11656
3	34200002	34300001	446.513	1427	51.5026	601	3.11598
3	57740002	57840001	388.248	1315	44.828	501	3.11451
2	35920002	36020001	263.166	949	30.4431	506	3.11178
4	90660002	90760001	264.959	852	30.6756	86	3.1106
4	78580002	78680001	516.821	1543	59.9412	261	3.10804
5	41560002	41660001	176.841	620	20.5124	380	3.10789
1	64120002	64220001	329.575	1071	38.333	113	3.10395
5	41130002	41230001	155.402	514	18.0807	127	3.10348
1	94840002	94940001	97.9563	427	11.4071	103	3.10221
30	670002	770001	237.811	648	27.6995	128	3.10189
4	55630002	55730001	316.821	1131	36.9059	126	3.10174
3	89680002	89780001	248.917	751	29.0148	340	3.1008
5	29400002	29500001	417.782	1328	48.7778	471	3.09845
34	1220002	1320001	120.037	392	14.0215	114	3.09776
16	1770002	1870001	33.0161	98	3.85738	16	3.09748
20	13440002	13540001	266.901	842	31.2176	410	3.09587
30	640002	740001	266.184	741	31.157	132	3.0948
3	52330002	52430001	347.554	1211	40.6837	449	3.09471
3	53570002	53670001	259.255	895	30.3509	400	3.09456
3	48770002	48870001	217.414	703	25.4969	408	3.09205
3	52350002	52450001	301.301	1064	35.4078	359	3.08907
16	1790002	1890001	33.2575	98	3.91257	17	3.08749
1	28190002	28290001	293.756	968	34.5824	448	3.08651
2	20590002	20690001	271.492	864	31.9744	389	3.08592
2	60460002	60560001	260.8	935	30.7203	91	3.08568
1	80720002	80820001	420.522	1441	49.5368	506	3.08561
3	89690002	89790001	228.209	693	26.9102	311	3.08413
3	89660002	89760001	279.559	854	33.017	385	3.08187
2	35820002	35920001	217.929	716	25.7824	443	3.0794
30	680002	780001	201.864	551	23.9381	113	3.076
2	25230002	25330001	215.209	721	25.5282	94	3.07558
11	2020002	2120001	325.899	1088	38.6591	292	3.07554
1	50020002	50120001	414.418	1408	49.1837	522	3.07484
1	40800002	40900001	362.639	1238	43.0772	505	3.07354
34	1210002	1310001	116.149	400	13.8258	108	3.07054
20	1460002	1560001	501.023	1617	59.6464	361	3.07037
1	50050002	50150001	458.924	1530	54.8674	637	3.06423
2	62610002	62710001	435.363	1588	52.0719	261	3.06364
4	23450002	23550001	258.605	925	30.9644	443	3.06207
2	78250002	78350001	374.377	1232	44.8672	178	3.06076
20	6850002	6950001	320.359	1040	38.5117	252	3.05632
2	63980002	64080001	483.352	1630	58.1154	633	3.05608
1	50040002	50140001	452.469	1509	54.4209	618	3.05559
20	13410002	13510001	311.285	975	37.4534	515	3.05507
3	98010002	98110001	206.837	801	24.8911	295	3.05479
3	48760002	48860001	222.124	699	26.7336	416	3.05464
2	62700002	62800001	462.743	2041	55.7059	122	3.05431
34	1250002	1350001	149.163	477	17.9639	126	3.05372
3	89670002	89770001	267.078	810	32.1746	375	3.05327
2	63500002	63600001	373.894	1398	45.0671	519	3.05248
5	21930002	22030001	119.69	444	14.4329	42	3.05187
5	34700002	34800001	165.936	685	20.01	114	3.05183
4	23240002	23340001	476.966	1453	57.5241	535	3.05165
20	1420002	1520001	514.687	1619	62.0824	511	3.05144
3	80770002	80870001	312.407	1045	37.6835	611	3.05142
4	56070002	56170001	224.88	886	27.1763	80	3.04874
3	46360002	46460001	328.372	1157	39.6945	570	3.04832
2	63990002	64090001	485.359	1641	58.7212	639	3.0471
2	25250002	25350001	214.439	724	25.9441	92	3.04709
11	2010002	2110001	326.699	1103	39.5655	259	3.04565
1	77470002	77570001	429.66	1360	52.0872	435	3.04419
5	11240002	11340001	550.809	1934	66.8108	775	3.0434
1	64830002	64930001	371.218	1239	45.1051	532	3.04091
1	32500002	32600001	223.752	739	27.2597	125	3.03706
5	43450002	43550001	487.777	1549	59.4307	323	3.03694
11	4670002	4770001	387.497	1172	47.3129	325	3.03388
3	57890002	57990001	220.246	860	26.8937	402	3.03378
3	48710002	48810001	184.267	654	22.5088	365	3.03323
4	23800002	23900001	141.483	541	17.295	277	3.0322
1	80610002	80710001	564.186	1843	68.9871	801	3.03177
3	27860002	27960001	367.791	1336	44.9995	423	3.0309
16	1780002	1880001	33.3862	99	4.08672	17	3.03024
2	19950002	20050001	396.579	1355	48.5664	271	3.02958
2	60400002	60500001	313.064	1080	38.3521	120	3.02908
20	13450002	13550001	257.17	810	31.5115	391	3.02877
3	90180002	90280001	224.568	797	27.5344	312	3.02784
3	80760002	80860001	323.225	1071	39.6562	627	3.02692
2	47160002	47260001	411.402	1455	50.4763	240	3.02687
1	79040002	79140001	402.416	1365	49.3844	421	3.02656
19	6060002	6160001	340.867	1048	41.8395	145	3.02627
2	7040002	7140001	371.894	1318	45.6718	363	3.02552
3	64870002	64970001	186.961	676	22.9871	241	3.02384
13	3760002	3860001	413.016	1498	50.7893	438	3.0236
19	6090002	6190001	408.984	1273	50.3079	139	3.02319
31	10002	110001	104.738	403	12.9114	30	3.02007
3	48700002	48800001	167.166	610	20.6474	295	3.01725
5	21960002	22060001	93.7195	345	11.5764	34	3.01716
4	78570002	78670001	485.06	1455	59.957	279	3.01616
3	32860002	32960001	361.589	1132	44.7066	638	3.01579
1	62960002	63060001	461.06	1498	57.118	500	3.01294
5	34680002	34780001	196.834	786	24.3942	132	3.01237
3	53560002	53660001	230.078	813	28.5604	364	3.01003
1	50000002	50100001	379.943	1307	47.3149	454	3.00542
3	57760002	57860001	346.393	1195	43.1777	584	3.00405
2	60470002	60570001	260.63	925	32.5213	100	3.00255
3	57750002	57850001	371.257	1275	46.3588	535	3.0015
3	32850002	32950001	371.611	1161	46.5463	663	2.99706
2	12060002	12160001	173.301	633	21.7463	166	2.99444
2	77470002	77570001	325.878	1056	40.8935	154	2.99439
3	52360002	52460001	283.083	1012	35.5442	359	2.99354
2	63970002	64070001	489.232	1641	61.4398	644	2.99327
1	41680002	41780001	146.66	554	18.4288	190	2.99244
27	140002	240001	83.9862	333	10.5707	115	2.99008
1	50010002	50110001	401.809	1367	50.5982	501	2.98935
25	1540002	1640001	264.154	878	33.2817	212	2.98858
3	98420002	98520001	329.947	1238	41.5898	275	2.98793
20	13400002	13500001	311.368	979	39.3423	533	2.98447
2	59600002	59700001	373.338	1291	47.2	332	2.98362
3	32910002	33010001	306.639	1040	38.7831	499	2.98304
2	61920002	62020001	477.317	1663	60.382	705	2.98276
5	34690002	34790001	186.186	744	23.5581	129	2.98245
4	28440002	28540001	357.12	1244	45.2778	220	2.97953
3	90320002	90420001	168.667	573	21.4097	290	2.97784
13	7640002	7740001	402.816	1475	51.2105	274	2.97561
3	97940002	98040001	193.108	714	24.5671	285	2.97461
3	89700002	89800001	212.8	653	27.1106	308	2.97257
4	80940002	81040001	231.274	889	29.4732	175	2.97212
1	38030002	38130001	577.639	1861	73.7234	677	2.96997
22	270002	370001	23.8184	114	3.04419	63	2.96794
13	5920002	6020001	342.283	1257	43.7487	130	2.96788
6	10920002	11020001	193.506	648	24.7458	311	2.96712
1	62910002	63010001	471.177	1579	60.2618	463	2.96695
4	62830002	62930001	274.52	994	35.2071	589	2.96297
3	57700002	57800001	475.731	1555	61.0299	401	2.96256
3	33870002	33970001	441.271	1649	56.6116	583	2.9625
20	13390002	13490001	298.28	937	38.2685	528	2.96244
2	12070002	12170001	169.161	622	21.7248	180	2.96098
1	80410002	80510001	525.538	1766	67.5005	250	2.96083
2	19920002	20020001	410.195	1399	52.6923	218	2.96065
20	14000002	14100001	32.446	116	4.16818	46	2.96055
20	13460002	13560001	231.487	722	29.7723	336	2.95889
11	4950002	5050001	210.869	761	27.1634	327	2.95661
4	23870002	23970001	261.802	945	33.7375	400	2.95605
13	7610002	7710001	405.924	1507	52.3285	198	2.95554
2	61850002	61950001	475.453	1546	61.3992	772	2.95301
24	6280002	6380001	98.6023	279	12.7434	86	2.95187
4	24410002	24510001	17.5126	60	2.26398	30	2.95147
20	1370002	1470001	439.867	1376	56.9142	555	2.9502
1	49990002	50090001	415.805	1399	53.8638	521	2.94852
2	18530002	18630001	283.29	833	36.7083	531	2.9481
1	63990002	64090001	318.474	1202	41.3048	197	2.94679
4	80960002	81060001	170.218	711	22.1111	153	2.94455
3	48680002	48780001	170.041	627	22.1001	280	2.94376
3	29640002	29740001	401.49	1386	52.2054	237	2.94309
2	78330002	78430001	259.589	922	33.7845	135	2.94179
25	1210002	1310001	305.09	1092	39.7169	199	2.94141
25	1550002	1650001	257.232	865	33.5122	209	2.94031
2	60410002	60510001	292.421	1024	38.1187	106	2.93947
1	58720002	58820001	247.936	783	32.3237	368	2.9393
14	1450002	1550001	449.453	1574	58.7229	681	2.93618
3	32920002	33020001	306.067	1042	40.0463	489	2.9341
1	77990002	78090001	223.485	718	29.2673	489	2.93282
1	32210002	32310001	240.977	794	31.5588	209	2.93278
1	77980002	78080001	242.989	787	31.8361	535	2.93215
1	37960002	38060001	518.582	1653	67.9596	474	2.93182
4	27860002	27960001	126.025	477	16.5213	94	2.93132
2	49340002	49440001	272.616	892	35.7508	190	2.93082
5	40470002	40570001	188.055	724	24.689	201	2.92922
3	48690002	48790001	163.274	618	21.4365	268	2.92915
4	23230002	23330001	471.591	1435	61.967	521	2.92796
2	49370002	49470001	247.225	816	32.4974	247	2.92743
2	65490002	65590001	375.703	1219	49.4544	538	2.92542
3	97950002	98050001	207.724	771	27.3739	320	2.9238
2	12080002	12180001	156.867	593	20.672	191	2.92379
1	87910002	88010001	344.922	1123	45.4802	136	2.92296
3	48670002	48770001	165.044	616	21.7764	304	2.92201
1	58680002	58780001	266.494	870	35.1682	394	2.92176
3	80570002	80670001	286.52	1046	37.8254	234	2.92121
3	80910002	81010001	272.972	885	36.0908	391	2.91905
1	41670002	41770001	152.77	579	20.215	208	2.91786
3	90090002	90190001	228.772	723	30.2986	349	2.91659
2	59170002	59270001	86.7586	270	11.4981	111	2.91561
3	29670002	29770001	390.425	1339	51.7604	175	2.91513
13	7600002	7700001	403.06	1509	53.463	189	2.91438
1	50060002	50160001	430.269	1441	57.0996	657	2.91369
3	29660002	29760001	392.917	1352	52.1691	185	2.91296
3	52370002	52470001	271	961	36.0062	362	2.91198
3	90170002	90270001	213.002	776	28.3132	326	2.91132
20	1380002	1480001	448.701	1384	59.6866	539	2.91028
20	14140002	14240001	22.5563	81	3.00788	38	2.90671
20	13980002	14080001	35.6184	120	4.75179	46	2.90608
3	24050002	24150001	185.57	726	24.7812	104	2.90465
14	1470002	1570001	481.729	1642	64.3368	735	2.9045
2	18520002	18620001	259.968	769	34.7298	494	2.90409
3	80190002	80290001	484.966	1724	64.7977	599	2.90387
1	75730002	75830001	56.0621	205	7.49116	38	2.90376
2	20940002	21040001	320.453	1069	42.8278	318	2.90349
13	3770002	3870001	388.729	1422	51.9539	435	2.90346
3	81430002	81530001	222.595	846	29.801	387	2.90099
1	81660002	81760001	359.662	1271	48.232	322	2.89858
3	46410002	46510001	345.497	1182	46.4326	554	2.89546
20	13990002	14090001	34.2529	121	4.60774	46	2.89409
30	630002	730001	245.324	694	33.0129	129	2.89359
2	18540002	18640001	264.041	788	35.5406	507	2.89322
5	21920002	22020001	121.568	464	16.365	46	2.89307
1	50070002	50170001	415.501	1417	55.9348	641	2.89303
4	23460002	23560001	253.851	938	34.1753	443	2.89295
2	54530002	54630001	266.476	892	35.8834	111	2.89262
4	78560002	78660001	454.053	1399	61.1667	325	2.89204
5	34810002	34910001	221.205	791	29.8094	111	2.89154
1	72830002	72930001	120.175	378	16.2095	172	2.89022
25	1530002	1630001	229.434	758	30.9821	198	2.88858
3	34110002	34210001	356.228	1296	48.1221	564	2.88803
25	1200002	1300001	305.271	1101	41.2974	200	2.88597
4	250002	350001	264.317	849	35.8466	238	2.88236
25	1230002	1330001	320.347	1120	43.4682	214	2.8816
1	87920002	88020001	347.048	1146	47.237	173	2.87715
20	1390002	1490001	458.386	1439	62.4465	533	2.87587
24	1110002	1210001	377.556	1200	51.4417	189	2.87568
2	13710002	13810001	331.372	1043	45.1534	364	2.87555
2	96710002	96810001	482.752	1582	65.8137	464	2.87482
4	55620002	55720001	319.938	1128	43.6202	140	2.87472
2	82000002	82100001	134.209	546	18.3094	45	2.87383
1	49980002	50080001	424.869	1423	58.0428	564	2.87183
3	46400002	46500001	349.359	1189	47.7504	588	2.87113
3	97960002	98060001	212.823	808	29.0905	341	2.87103
2	18510002	18610001	251.439	741	34.4343	495	2.86829
11	18740002	18840001	168.464	565	23.0944	283	2.86683
3	90100002	90200001	228.903	734	31.3982	359	2.86598
4	75290002	75390001	258.887	907	35.5134	178	2.86589
3	50040002	50140001	402.193	1286	55.2544	627	2.86373
1	28200002	28300001	299.402	979	41.1548	510	2.86295
3	64740002	64840001	157.405	625	21.6455	46	2.86234
1	79050002	79150001	425.379	1461	58.5638	497	2.86067
20	14170002	14270001	15.5563	54	2.14214	24	2.86038
20	13380002	13480001	294.464	931	40.5791	543	2.85929
2	64000002	64100001	464.738	1607	64.0473	640	2.85921
2	35930002	36030001	258.101	931	35.6541	492	2.8558
4	74990002	75090001	172.68	640	23.8717	228	2.85473
2	63960002	64060001	478.639	1617	66.1825	610	2.85442
2	12050002	12150001	178.474	646	24.6866	175	2.85391
1	73830002	73930001	54.6276	211	7.55638	60	2.85386
11	18700002	18800001	182.524	607	25.2501	307	2.85373
3	84280002	84380001	117.703	441	16.2903	117	2.85308
3	89710002	89810001	201.683	605	27.9171	304	2.85287
20	13470002	13570001	198.72	634	27.5088	303	2.85277
3	32840002	32940001	377.662	1149	52.28	712	2.85277
1	75750002	75850001	56.4414	220	7.81581	44	2.85229
4	75000002	75100001	174.11	635	24.1104	235	2.85228
1	14080002	14180001	504.579	1795	69.8896	310	2.85193
20	1400002	1500001	474.23	1479	65.6933	541	2.85177
20	14040002	14140001	26.8161	103	3.71787	46	2.85055
5	41570002	41670001	185.329	652	25.7365	393	2.8482
3	90110002	90210001	225.683	737	31.36	360	2.8473
2	54670002	54770001	477.352	1482	66.3913	228	2.84599
1	41660002	41760001	159.409	606	22.1732	226	2.84585
3	98000002	98100001	211.237	797	29.4126	341	2.84436
2	76920002	77020001	215.416	910	30.0729	219	2.84059
5	21910002	22010001	121.816	488	17.0072	48	2.84049
3	48650002	48750001	185.117	672	25.8636	369	2.83944
5	40970002	41070001	208.301	598	29.1099	254	2.83909
27	180002	280001	57.5678	234	8.04682	91	2.83877
1	75760002	75860001	55.7839	224	7.80315	48	2.83772
20	14010002	14110001	31.6621	114	4.43048	50	2.83722
3	83430002	83530001	123.244	462	17.2633	191	2.83574
5	58860002	58960001	357.639	1157	50.1001	140	2.83562
2	13610002	13710001	262.166	939	36.7269	263	2.83557
20	13480002	13580001	181.083	579	25.3708	271	2.83541
13	3560002	3660001	436.575	1477	61.1949	217	2.83474
2	59860002	59960001	389.743	1245	54.753	285	2.83151
25	1360002	1460001	289.239	970	40.6438	217	2.83115
3	90160002	90260001	206.393	757	29.0191	335	2.83032
3	89650002	89750001	277.366	863	39.0098	403	2.82988
20	14120002	14220001	22.1379	82	3.11515	40	2.82915
1	50080002	50180001	411.018	1400	57.8708	666	2.8283
20	14130002	14230001	22.8483	86	3.21954	41	2.82716
2	74790002	74890001	407.106	1350	57.3688	532	2.82706
11	18730002	18830001	169.071	574	23.8356	275	2.82644
3	80140002	80240001	396.616	1520	55.9243	560	2.8262
1	78000002	78100001	206.28	628	29.0896	437	2.82603
1	49970002	50070001	430.671	1440	60.7676	583	2.82521
20	13920002	14020001	43.8552	161	6.19302	59	2.82403
2	77720002	77820001	475.968	1504	67.2148	197	2.82401
1	80600002	80700001	589.308	1903	83.2277	851	2.82389
11	2000002	2100001	333.143	1123	47.0597	239	2.82357
3	83440002	83540001	124.262	460	17.5566	194	2.8233
4	62840002	62940001	250.17	944	35.3509	547	2.82309
25	1220002	1320001	322.766	1137	45.6183	224	2.8228
2	24500002	24600001	499.66	1613	70.7054	205	2.82105
2	19960002	20060001	402.26	1367	56.9331	370	2.82079
11	4680002	4780001	403.715	1240	57.2059	417	2.8191
20	14050002	14150001	25.1816	100	3.57334	45	2.81703
30	620002	720001	218.11	614	30.9697	119	2.81613
12	2060002	2160001	110.956	445	15.7759	138	2.8142
3	97970002	98070001	223.717	862	31.811	372	2.81408
5	29380002	29480001	375.478	1193	53.4176	508	2.81334
20	14030002	14130001	27.5609	103	3.92666	48	2.81125
2	48180002	48280001	435.568	1527	62.1097	303	2.81001
1	81670002	81770001	351.184	1231	50.1044	262	2.80922
5	22020002	22120001	99.1494	358	14.1467	50	2.80914
3	42280002	42380001	568.287	1846	81.1034	389	2.80879
3	81410002	81510001	256.483	908	36.6534	477	2.80684
1	71990002	72090001	446.257	1404	63.7989	726	2.80627
13	3780002	3880001	389.538	1415	55.7109	448	2.80573
4	75340002	75440001	326.359	1002	46.6811	217	2.80555
22	40002	140001	15.0046	73	2.14763	8	2.80458
3	83450002	83550001	119.984	438	17.1775	193	2.80425
20	13370002	13470001	288.515	915	41.3237	522	2.8036
2	60420002	60520001	272.018	967	38.9673	105	2.80337
20	1360002	1460001	428.375	1352	61.4164	585	2.80218
3	80150002	80250001	417.501	1580	59.8765	577	2.80172
3	33860002	33960001	428.409	1608	61.4565	564	2.80135
2	20650002	20750001	364.202	1186	52.258	599	2.80102
3	46240002	46340001	516.683	1651	74.1763	252	2.80025
11	18770002	18870001	185.602	606	26.6902	317	2.79783
2	26370002	26470001	304.32	1103	43.775	509	2.79741
1	50090002	50190001	407.936	1381	58.6806	673	2.79739
3	80170002	80270001	425.021	1573	61.1925	565	2.79611
2	60430002	60530001	269.657	962	38.8813	103	2.79398
3	80180002	80280001	454.234	1642	65.553	612	2.7927
11	18710002	18810001	181.772	601	26.2606	304	2.79116
11	18760002	18860001	174.483	573	25.2286	303	2.78995
34	1260002	1360001	151.023	479	21.8524	130	2.78891
25	1190002	1290001	297.414	1074	43.0602	208	2.78804
3	84820002	84920001	173.871	527	25.1785	70	2.78776
2	65460002	65560001	371.697	1216	53.8786	569	2.78634
34	1270002	1370001	155.607	498	22.5862	122	2.78439
1	25260002	25360001	499.129	1554	72.4553	376	2.78425
3	53580002	53680001	301.899	1031	43.855	485	2.78325
20	1410002	1510001	485.621	1528	70.6242	558	2.78159
20	13930002	14030001	42.5609	155	6.19231	55	2.78098
4	260002	360001	264.566	860	38.4993	248	2.78072
11	18780002	18880001	183.092	620	26.6457	318	2.78059
2	13590002	13690001	255.195	926	37.1486	225	2.78022
2	48230002	48330001	456.166	1567	66.4138	309	2.78
4	62850002	62950001	247.267	934	36.0043	541	2.77983
1	80590002	80690001	581.241	1906	84.7351	841	2.77811
1	42610002	42710001	98.0644	376	14.2977	85	2.77795
3	58100002	58200001	238.039	1021	34.7198	515	2.77737
27	170002	270001	70.1954	276	10.2394	99	2.77725
1	49960002	50060001	443.08	1495	64.7004	610	2.77572
2	24490002	24590001	507.064	1627	74.2236	224	2.77222
5	38300002	38400001	334.32	1111	48.9517	109	2.7718
3	91050002	91150001	367.315	1317	53.7864	764	2.7717
3	80160002	80260001	423.375	1584	61.9964	585	2.77168
3	90940002	91040001	404.602	1260	59.2535	763	2.77153
2	14080002	14180001	682.074	2209	99.9013	469	2.77135
1	81650002	81750001	368.71	1286	54.0191	383	2.77095
2	59610002	59710001	376.823	1289	55.2124	324	2.77082
3	42270002	42370001	559.77	1799	82.0686	402	2.76993
3	29680002	29780001	415.943	1410	61.0043	198	2.7694
5	41360002	41460001	202.269	700	29.6727	195	2.76907
2	6940002	7040001	438.903	1589	64.4766	347	2.76706
20	13490002	13590001	167.531	552	24.6223	255	2.76639
3	46350002	46450001	322.876	1130	47.4924	571	2.76521
3	64730002	64830001	161.152	639	23.7444	51	2.76276
1	71980002	72080001	429.234	1370	63.257	697	2.76247
1	42580002	42680001	102.782	408	15.1486	92	2.76233
3	90950002	91050001	373.766	1169	55.1295	716	2.76124
4	62860002	62960001	246.202	909	36.3249	548	2.76081
2	63510002	63610001	361.018	1356	53.2845	495	2.76028
20	13770002	13870001	67.5632	207	9.97229	97	2.76024
1	75710002	75810001	55.4621	189	8.19613	41	2.75849
3	98540002	98640001	409.846	1303	60.5867	167	2.75801
2	76540002	76640001	272.579	951	40.2965	249	2.75795
11	18720002	18820001	173.837	580	25.7007	282	2.75786
2	25220002	25320001	211.844	712	31.3282	108	2.75746
1	80580002	80680001	586.113	1933	86.7492	767	2.75626
4	55660002	55760001	345.007	1252	51.0726	233	2.756
1	71970002	72070001	427.402	1373	63.2704	683	2.75599
20	13940002	14040001	41.5494	148	6.15265	55	2.75555
3	48780002	48880001	216.228	681	32.0399	439	2.75461
20	1350002	1450001	415.232	1304	61.5394	590	2.75434
20	14190002	14290001	11.6046	41	1.72074	17	2.7536
3	83570002	83670001	101.533	405	15.0664	145	2.75255
15	2920002	3020001	149.524	456	22.1918	262	2.75228
3	89720002	89820001	200.729	602	29.7941	314	2.75215
3	58280002	58380001	296.214	1117	43.9821	624	2.75165
5	34670002	34770001	203.809	816	30.2848	159	2.75056
24	1120002	1220001	396.69	1250	58.9603	204	2.75019
6	10930002	11030001	174.384	617	25.9453	307	2.74872
1	80730002	80830001	409.363	1404	60.9336	517	2.74807
3	90130002	90230001	211.241	733	31.4563	362	2.74747
11	18750002	18850001	173.471	576	25.8447	305	2.74676
3	46420002	46520001	342.708	1183	51.0693	570	2.74645
13	7650002	7750001	420.402	1543	62.6663	343	2.74601
20	14060002	14160001	26.223	102	3.90922	49	2.74588
3	29630002	29730001	416.871	1416	62.1541	292	2.74568
2	59380002	59480001	364.274	1163	54.3899	301	2.74361
3	58270002	58370001	310.469	1150	46.3677	642	2.74326
20	14210002	14310001	6.74713	26	1.00788	8	2.74294
3	97770002	97870001	265.894	987	39.7193	237	2.74294
5	43530002	43630001	496.287	1627	74.1785	194	2.7421
5	41140002	41240001	130.726	451	19.5435	131	2.74179
1	72850002	72950001	114.628	366	17.14	165	2.74152
1	41650002	41750001	162.671	621	24.3416	241	2.74046
3	53550002	53650001	210.74	751	31.5645	346	2.73909
11	4880002	4980001	233.71	800	35.0349	345	2.73786
20	13910002	14010001	44.9517	168	6.74104	66	2.73733
2	13580002	13680001	256.807	944	38.5313	261	2.73658
20	14200002	14300001	8.3954	32	1.26063	12	2.73545
5	11220002	11320001	553.966	1921	83.2133	789	2.73491
20	13970002	14070001	35.7218	123	5.37984	48	2.73117
2	12090002	12190001	161.607	614	24.3536	223	2.73028
1	87930002	88030001	318.044	1081	47.9553	189	2.72946
4	75010002	75110001	182.966	633	27.597	272	2.72899
1	71960002	72060001	421.329	1366	63.5585	673	2.72879
20	14020002	14120001	29.9218	107	4.51409	51	2.72869
2	13600002	13700001	263.664	948	39.8175	250	2.72723
3	90150002	90250001	204.294	749	30.8571	354	2.72697
20	7220002	7320001	350.416	1177	52.9568	199	2.72618
20	14160002	14260001	17.7839	64	2.68825	28	2.72584
2	77550002	77650001	294.087	968	44.4548	145	2.72583
3	91020002	91120001	321.278	1144	48.5659	728	2.72581
20	14110002	14210001	22.6851	82	3.42929	43	2.72576
3	48790002	48890001	221.007	688	33.4126	424	2.72563
4	80970002	81070001	162.954	695	24.6424	192	2.72525
3	49370002	49470001	255.641	868	38.6785	93	2.72452
1	40820002	40920001	368.752	1252	55.8184	528	2.72384
4	69390002	69490001	369.437	1309	55.9431	380	2.72329
27	150002	250001	76.9816	294	11.6579	111	2.7232
1	87940002	88040001	327.853	1115	49.6837	238	2.7222
4	24340002	24440001	84.0046	300	12.7387	111	2.72126
31	20002	120001	157.844	574	23.9756	88	2.71886
3	57910002	58010001	227.892	888	34.6531	445	2.71729
1	42590002	42690001	99.9885	396	15.2112	91	2.71663
3	83580002	83680001	107.876	417	16.4118	131	2.71656
1	71940002	72040001	432.414	1416	65.914	629	2.71376
34	1290002	1390001	139.324	450	21.242	90	2.71345
3	96700002	96800001	406.416	1415	61.9926	290	2.71279
3	78580002	78680001	245.303	864	37.436	308	2.71207
3	90960002	91060001	343.986	1099	52.5055	694	2.71181
1	79060002	79160001	446.182	1512	68.1144	578	2.7116
2	63440002	63540001	387.724	1442	59.2434	506	2.7103
1	50100002	50200001	389.949	1322	59.5891	671	2.71017
19	1840002	1940001	435.076	1574	66.4969	588	2.70991
25	1350002	1450001	306.002	1021	46.7838	254	2.70946
2	76530002	76630001	284.395	1007	43.5385	288	2.70754
3	80200002	80300001	490.283	1729	75.0686	643	2.70733
11	4530002	4630001	257.876	876	39.4931	377	2.70701
1	14110002	14210001	508.671	1760	77.9018	339	2.707
15	3130002	3230001	342.46	1146	52.4895	184	2.70583
5	11250002	11350001	549.262	1927	84.2812	766	2.70421
30	610002	710001	190.138	532	29.1804	104	2.70398
3	90120002	90220001	214.789	730	32.979	373	2.7033
3	97990002	98090001	206.759	787	31.7556	367	2.70286
1	71950002	72050001	432.336	1414	66.4384	666	2.70206
3	91030002	91130001	328.274	1180	50.4522	734	2.70191
3	78590002	78690001	248.561	869	38.2198	319	2.70121
3	78570002	78670001	236.361	877	36.3497	282	2.70097
20	14150002	14250001	20.6207	73	3.172	34	2.70063
3	83420002	83520001	124.864	466	19.2109	214	2.70036
1	28030002	28130001	182.692	722	28.1104	372	2.70024
1	32200002	32300001	242.136	785	37.2611	240	2.70007
2	77540002	77640001	308.349	1004	47.4866	155	2.69897
4	1400002	1500001	501.979	1619	77.3538	335	2.69808
2	19910002	20010001	424.03	1417	65.3469	272	2.69798
2	59800002	59900001	331.947	1015	51.1591	159	2.69789
20	13950002	14050001	39.4943	138	6.0903	55	2.69706
2	19890002	19990001	468.524	1519	72.2525	357	2.697
1	39850002	39950001	404.067	1240	62.322	638	2.69678
3	29620002	29720001	417.68	1410	64.4283	304	2.69663
1	71930002	72030001	430.234	1429	66.3751	637	2.69641
3	91040002	91140001	334.214	1200	51.6312	727	2.69446
3	83460002	83560001	137.28	483	21.2138	241	2.69405
4	77280002	77380001	255.72	754	39.533	123	2.69343
11	9290002	9390001	352.706	1195	54.5282	234	2.69339
2	24460002	24560001	481.832	1577	74.5184	237	2.69286
4	75020002	75120001	205.547	682	31.7917	316	2.69275
5	39450002	39550001	227.926	795	35.2742	224	2.69188
20	14180002	14280001	13.8414	47	2.14214	24	2.69186
5	58690002	58790001	422.713	1336	65.441	195	2.69141
2	49380002	49480001	235.434	806	36.4993	274	2.68939
3	80560002	80660001	276.763	1043	42.9367	264	2.68837
3	83590002	83690001	117.938	432	18.3	124	2.68811
1	72000002	72100001	447.605	1406	69.5084	751	2.68697
3	42290002	42390001	566.807	1849	88.0194	383	2.68696
1	79080002	79180001	463.772	1542	72.0366	621	2.68662
1	79070002	79170001	450.161	1530	70.0344	594	2.68431
2	6950002	7050001	420.034	1563	65.3478	380	2.6843
3	83400002	83500001	134.131	483	20.8755	231	2.68376
3	32930002	33030001	319.345	1099	49.7059	543	2.68363
1	42600002	42700001	98.4276	388	15.3304	92	2.68267
3	32830002	32930001	367.88	1119	57.3887	728	2.6804
20	6860002	6960001	330.209	1066	51.5466	269	2.67943
2	18890002	18990001	286.363	1051	44.7169	146	2.67895
24	6270002	6370001	128.805	358	20.1187	117	2.67857
34	1280002	1380001	137.101	449	21.4338	94	2.67728
5	29240002	29340001	252.359	956	39.4589	559	2.67705
3	97980002	98080001	209.743	825	32.8086	381	2.67647
4	69380002	69480001	394.772	1388	61.7637	436	2.67619
25	1560002	1660001	264.021	903	41.3144	220	2.67594
11	18790002	18890001	190.31	638	29.7855	348	2.67567
2	18910002	19010001	368.867	1291	57.7492	223	2.67523
3	90080002	90180001	229.954	743	36.0287	353	2.67413
3	58090002	58190001	264.455	1109	41.4482	590	2.67364
2	80720002	80820001	381.986	1133	59.8822	451	2.67332
2	77520002	77620001	361.464	1130	56.6725	186	2.67313
5	29410002	29510001	446.733	1446	70.0855	505	2.67223
1	62970002	63070001	450.69	1467	70.8502	559	2.66929
20	5920002	6020001	361.062	1214	56.7609	483	2.66928
34	1240002	1340001	127.837	409	20.1006	136	2.66899
3	91010002	91110001	311.055	1094	48.9763	729	2.66701
1	32510002	32610001	203.306	706	32.0265	131	2.66631
3	48800002	48900001	211.821	684	33.3727	387	2.6661
2	96720002	96820001	487.853	1607	76.8844	510	2.66568
1	79090002	79190001	494.034	1637	77.9099	668	2.66473
1	75770002	75870001	53.5149	222	8.44028	51	2.66458
1	79100002	79200001	508.253	1670	80.284	687	2.66236
1	79110002	79210001	526.372	1711	83.2623	724	2.66035
20	1190002	1290001	369.517	1203	58.472	759	2.65982
1	38040002	38140001	582.639	1851	92.3015	696	2.65818
5	46710002	46810001	188.106	714	29.8055	292	2.65789
1	49940002	50040001	479.393	1617	75.9644	767	2.65781
2	13570002	13670001	253.89	949	40.2372	310	2.6576
1	49950002	50050001	456.094	1541	72.2852	710	2.65756
1	50110002	50210001	373.48	1282	59.2	607	2.65736
4	27870002	27970001	138.149	515	21.9085	104	2.65667
3	83410002	83510001	129.276	476	20.5079	232	2.6562
3	58110002	58210001	210.864	920	33.4584	450	2.65587
20	13960002	14060001	35.0644	123	5.56546	49	2.65543
5	29230002	29330001	245.839	917	39.0246	529	2.65526
25	1240002	1340001	327.595	1133	52.0205	279	2.65476
11	310002	410001	296.184	978	47.0452	402	2.65438
3	58070002	58170001	314.409	1266	49.9412	699	2.65434
2	76550002	76650001	273.669	937	43.4735	254	2.65422
14	1440002	1540001	441.055	1570	70.0951	648	2.65357
1	28210002	28310001	298.6	985	47.4986	514	2.65226
3	52320002	52420001	379.655	1312	60.4668	556	2.65047
1	75780002	75880001	57.7586	240	9.19995	56	2.65034
4	77290002	77390001	250.14	745	39.8564	118	2.64985
1	75720002	75820001	56.9034	199	9.06832	46	2.64961
19	1810002	1910001	474.697	1689	75.6555	593	2.64949
13	5910002	6010001	336.17	1209	53.5779	167	2.64948
1	42440002	42540001	139.846	540	22.2934	139	2.64915
3	58260002	58360001	293.685	1082	46.8352	624	2.64861
20	7230002	7330001	337.149	1104	53.8089	221	2.64747
24	1100002	1200001	379.223	1209	60.5256	219	2.64743
4	23250002	23350001	480.055	1486	76.6321	595	2.64718
5	41580002	41680001	190.947	676	30.4821	395	2.64714
3	50030002	50130001	391.414	1246	62.6137	618	2.64414
5	43440002	43540001	478.795	1521	76.6068	381	2.64387
20	13780002	13880001	60.7379	192	9.72432	94	2.64293
2	78240002	78340001	375.039	1255	60.0549	239	2.64269
4	54160002	54260001	272.12	1163	43.5781	313	2.64256
1	80570002	80670001	587.152	1892	94.0946	786	2.64155
1	42620002	42720001	107.694	395	17.2592	95	2.6415
1	49910002	50010001	479.315	1593	76.8605	833	2.64066
2	49330002	49430001	272.625	886	43.7296	182	2.64024
2	77510002	77610001	350.108	1080	56.1679	185	2.63998
2	80710002	80810001	360.037	1081	57.7714	332	2.63972
1	42570002	42670001	102.241	404	16.4061	97	2.63967
1	80320002	80420001	459.639	1470	73.7795	205	2.63921
2	18500002	18600001	221.055	674	35.4878	463	2.63901
3	77800002	77900001	421.147	1375	67.6206	779	2.63879
3	29360002	29460001	384.455	1407	61.7635	626	2.63799
1	80420002	80520001	531.368	1796	85.371	307	2.63789
4	62870002	62970001	217.524	830	34.962	526	2.63732
2	19970002	20070001	397.372	1343	63.8789	432	2.63708
5	40960002	41060001	219.798	655	35.3483	252	2.63646
3	98130002	98230001	271.138	989	43.6056	323	2.63644
2	15540002	15640001	332.738	1026	53.5736	356	2.63479
4	90650002	90750001	279.306	894	44.9732	115	2.63471
2	76520002	76620001	272.786	993	43.9262	291	2.63462
3	33880002	33980001	453.189	1705	73.0036	601	2.63407
1	94690002	94790001	140.674	473	22.6679	61	2.63363
25	1470002	1570001	216.74	709	34.9398	207	2.63302
11	2030002	2130001	319.763	1097	51.5858	376	2.63196
13	7660002	7760001	439.455	1568	70.9307	389	2.63123
3	90140002	90240001	215.462	764	34.7969	399	2.6304
3	57920002	58020001	245.754	948	39.6928	487	2.63027
1	81640002	81740001	354.237	1242	57.2401	405	2.62962
20	13730002	13830001	88.0713	270	14.2396	156	2.62876
11	9280002	9380001	342.811	1172	55.447	283	2.62824
4	78530002	78630001	370.48	1212	59.9453	343	2.62768
20	13500002	13600001	147.947	503	23.9577	246	2.62652
2	35940002	36040001	234.025	852	37.9307	431	2.62523
20	13720002	13820001	92.331	286	14.9814	169	2.62365
4	75030002	75130001	214.087	692	34.7434	345	2.62339
6	10890002	10990001	253.625	825	41.1627	342	2.62329
3	90990002	91090001	301.811	1045	48.9845	707	2.62325
20	13760002	13860001	68.8345	208	11.1725	108	2.62318
4	23260002	23360001	457.575	1419	74.3426	577	2.62175
27	160002	260001	78.7379	301	12.8012	115	2.62077
1	77190002	77290001	344.103	1222	55.9465	372	2.62072
2	54630002	54730001	404.398	1250	65.7645	182	2.62039
11	4960002	5060001	227.184	801	36.9462	345	2.62036
3	58080002	58180001	286.745	1179	46.661	646	2.61948
1	86200002	86300001	305.03	1052	49.645	585	2.61923
20	13520002	13620001	167.175	599	27.2148	294	2.6189
3	90970002	91070001	324.883	1089	52.935	732	2.61762
13	5980002	6080001	308.897	1151	50.3423	122	2.61728
2	81990002	82090001	134.586	530	21.9515	53	2.61614
3	77810002	77910001	411.777	1349	67.1694	753	2.61599
2	6970002	7070001	341.308	1285	55.7418	274	2.61424
1	58730002	58830001	248.12	762	40.5318	388	2.61391
2	59870002	59970001	396.595	1276	64.7926	307	2.61377
1	73840002	73940001	50.4667	199	8.2463	56	2.61351
3	58250002	58350001	295.186	1079	48.275	638	2.61228
2	6960002	7060001	373.8	1408	61.1369	332	2.61215
20	13560002	13660001	200.554	734	32.8101	373	2.61178
11	290002	390001	307.372	999	50.2926	380	2.61157
11	18800002	18900001	187.611	629	30.6983	359	2.61152
4	28450002	28550001	348.092	1205	56.9912	246	2.61066
1	72010002	72110001	445.862	1387	73.0038	755	2.61055
2	77530002	77630001	351	1103	57.4816	188	2.6103
2	64010002	64110001	466.517	1617	76.4135	674	2.61003
3	91000002	91100001	296.103	1033	48.5377	709	2.60892
2	63950002	64050001	464.193	1564	76.1844	610	2.60716
20	13750002	13850001	78.3172	237	12.8538	128	2.60714
19	1820002	1920001	475.297	1665	78.0131	629	2.60704
2	21110002	21210001	312.133	1087	51.2924	610	2.60535
20	14080002	14180001	21.4736	90	3.52891	41	2.60527
20	13800002	13900001	59.1172	203	9.72074	104	2.60444
4	23410002	23510001	271.524	958	44.6667	459	2.60381
2	82600002	82700001	258.361	788	42.5139	232	2.60338
3	58050002	58150001	338.777	1344	55.7805	778	2.6025
3	78600002	78700001	243.156	826	40.0444	349	2.60221
20	1470002	1570001	491.639	1619	80.9713	428	2.60212
4	23470002	23570001	237.193	903	39.0741	430	2.60178
5	40080002	40180001	190	689	31.318	363	2.60094
11	4980002	5080001	233.354	861	38.474	382	2.60057
3	58120002	58220001	202.538	900	33.408	433	2.59993
4	54200002	54300001	367.989	1376	60.7606	311	2.59845
1	42630002	42730001	112.538	402	18.5831	104	2.59835
3	84830002	84930001	157.775	463	26.0827	74	2.5967
11	4970002	5070001	226.517	811	37.4623	357	2.59611
3	58030002	58130001	378.409	1449	62.5896	842	2.59595
2	57970002	58070001	325.671	1113	53.8884	400	2.59537
3	58010002	58110001	399.474	1502	66.1897	868	2.59342
3	58130002	58230001	221.869	941	36.7802	475	2.59271
2	65500002	65600001	385.333	1234	63.8868	546	2.59252
3	58020002	58120001	392.216	1482	65.0301	872	2.59247
1	25310002	25410001	512.207	1591	84.9584	320	2.5919
1	42450002	42550001	136.637	538	22.6916	140	2.59012
3	57980002	58080001	340.602	1294	56.5788	682	2.58975
19	1830002	1930001	459.88	1630	76.4525	633	2.58862
3	77820002	77920001	429.267	1400	71.371	832	2.58846
3	90980002	91080001	304.637	1024	50.6699	720	2.58789
1	49930002	50030001	486.384	1633	81.042	826	2.58535
3	77790002	77890001	438.039	1424	73.0222	801	2.58465
2	21120002	21220001	319.361	1113	53.284	642	2.58341
4	74980002	75080001	152.949	594	25.5542	241	2.58142
20	13570002	13670001	216.648	787	36.2305	421	2.58008
20	13890002	13990001	50.9862	196	8.52914	96	2.57963
2	13510002	13610001	217.51	862	36.3865	442	2.57961
2	58040002	58140001	323.375	1163	54.0984	219	2.57955
3	58060002	58160001	331.076	1322	55.3958	764	2.57931
1	49920002	50020001	480.044	1595	80.3352	832	2.57906
1	41640002	41740001	166.607	627	27.8829	274	2.57899
3	33850002	33950001	432.308	1564	72.3803	574	2.57839
20	13510002	13610001	149.395	539	25.0277	273	2.57754
11	9270002	9370001	337.062	1168	56.4682	329	2.5775
17	1880002	1980001	553.667	1886	92.7664	835	2.57734
20	13530002	13630001	177.605	628	29.7676	314	2.57686
2	77480002	77580001	318.703	1033	53.4408	176	2.5762
25	1180002	1280001	313.08	1124	52.5131	248	2.57578
19	6050002	6150001	341.733	1047	57.3466	190	2.57509
2	62710002	62810001	453.641	1994	76.1431	171	2.57477
3	24060002	24160001	188.366	723	31.6347	134	2.57395
20	13690002	13790001	101.246	324	17.0038	199	2.57393
2	59180002	59280001	65.9908	208	11.0867	97	2.57343
3	77850002	77950001	471.12	1513	79.1608	955	2.57324
20	13600002	13700001	210.494	782	35.3763	444	2.57293
3	46250002	46350001	508.618	1625	85.4866	261	2.57281
3	34210002	34310001	442.669	1395	74.4348	585	2.57218
1	40790002	40890001	374.136	1283	62.9171	560	2.57204
18	10800002	10900001	381.175	1361	64.1046	579	2.57195
1	44910002	45010001	346.94	1115	58.3514	357	2.57185
2	15490002	15590001	359.032	1100	60.4317	353	2.57074
1	44890002	44990001	410.216	1312	69.0602	406	2.57046
3	58040002	58140001	347.913	1374	58.5824	801	2.57019
4	75040002	75140001	221.926	698	37.3829	371	2.56963
3	29610002	29710001	416.772	1385	70.2246	316	2.56921
3	58290002	58390001	289.993	1083	48.8868	635	2.5685
3	89730002	89830001	198.375	597	33.4477	347	2.56825
2	62600002	62700001	440.352	1579	74.2544	306	2.56811
1	79120002	79220001	530.611	1751	89.4931	792	2.56781
1	99800002	99900001	205.54	660	34.6675	259	2.56777
20	1200002	1300001	390.526	1278	65.9123	792	2.5668
18	10820002	10920001	383.637	1345	64.7704	568	2.56633
3	34100002	34200001	343.839	1246	58.0676	555	2.56593
3	81400002	81500001	275.678	942	46.5874	500	2.56497
3	90890002	90990001	407.368	1305	68.8712	685	2.56436
25	1370002	1470001	293.579	979	49.671	229	2.56327
2	60450002	60550001	260.375	952	44.0561	123	2.56317
3	49640002	49740001	284.901	841	48.2107	183	2.56304
1	81680002	81780001	355.069	1255	60.1027	264	2.5626
3	90930002	91030001	407.023	1277	69.0387	764	2.55963
1	72820002	72920001	122.878	386	20.8526	185	2.55893
3	83560002	83660001	115.191	449	19.5526	204	2.5586
25	980002	1080001	319.641	1160	54.2817	241	2.55792
5	43540002	43640001	489.393	1601	83.1259	214	2.55762
1	40830002	40930001	374.377	1282	63.6467	574	2.55633
11	1990002	2090001	336.959	1130	57.2917	227	2.55617
1	79130002	79230001	512.462	1698	87.1455	788	2.55595
17	1870002	1970001	540.669	1867	91.9759	830	2.55542
3	42300002	42400001	554.708	1844	94.3765	371	2.55523
1	77480002	77580001	438.579	1375	74.639	465	2.55484
3	77830002	77930001	425.552	1393	72.4247	846	2.55478
3	57930002	58030001	270.06	1029	45.9811	549	2.55416
1	87000002	87100001	436.789	1465	74.4243	238	2.55309
4	1390002	1490001	500.025	1625	85.2427	373	2.55235
1	72970002	73070001	93.8092	293	15.9981	219	2.55183
2	77730002	77830001	502.209	1576	85.6775	260	2.5513
19	1780002	1880001	473.145	1684	80.7446	554	2.55084
1	78740002	78840001	477.425	1494	81.4916	704	2.55055
20	13540002	13640001	177.209	639	30.2496	326	2.55046
3	96710002	96810001	419.389	1450	71.5987	318	2.55028
3	90880002	90980001	399.897	1291	68.2905	668	2.54987
1	49880002	49980001	452.274	1540	77.2391	832	2.54979
2	14050002	14150001	672.782	2216	115.031	363	2.54812
3	57690002	57790001	503.607	1621	86.1789	439	2.54689
1	58670002	58770001	272.931	912	46.7081	409	2.54679
1	76340002	76440001	129.356	474	22.1407	90	2.54658
3	46430002	46530001	345.464	1205	59.1622	582	2.54579
34	1230002	1330001	133.915	431	22.9379	143	2.54551
1	77970002	78070001	284.738	924	48.7726	655	2.54549
3	57970002	58070001	320.844	1205	54.9775	628	2.54496
1	72960002	73060001	93.0736	296	15.9513	210	2.5447
1	72660002	72760001	132.538	513	22.7164	175	2.5446
3	83470002	83570001	142.393	497	24.4204	278	2.54372
20	13650002	13750001	137.03	505	23.505	302	2.54345
3	32940002	33040001	333.713	1161	57.2582	619	2.54305
2	61840002	61940001	483.251	1544	82.9962	797	2.54165
20	13740002	13840001	80.1954	249	13.784	141	2.54052
4	270002	370001	241.708	831	41.5741	268	2.53951
5	42160002	42260001	300.285	947	51.6495	525	2.53951
11	1610002	1710001	458.076	1549	78.8261	564	2.53884
20	13680002	13780001	103.777	351	17.8677	223	2.53806
11	9260002	9360001	328.315	1171	56.5401	334	2.53773
20	13550002	13650001	184.241	662	31.7293	347	2.53771
11	9320002	9420001	368.207	1229	63.4142	331	2.53764
2	13560002	13660001	244.697	912	42.1861	346	2.53615
1	43390002	43490001	339.657	1097	58.5901	391	2.53535
4	50390002	50490001	379.115	1266	65.3994	584	2.53529
3	96530002	96630001	445.915	1509	77.0227	379	2.53341
1	39460002	39560001	378.883	1332	65.4515	674	2.53325
4	75280002	75380001	245.887	882	42.4857	205	2.53295
2	60440002	60540001	269.777	970	46.6345	132	2.5323
3	98410002	98510001	307.251	1175	53.1617	319	2.53096
4	55610002	55710001	315.729	1103	54.6636	168	2.53003
4	75050002	75150001	220.614	676	38.2	382	2.52988
2	13500002	13600001	203.89	825	35.318	455	2.52931
22	30002	130001	12.3977	59	2.14763	8	2.52925
2	15450002	15550001	380.276	1206	65.8832	348	2.52906
1	71920002	72020001	458.676	1525	79.4902	702	2.52863
2	7050002	7150001	391.701	1367	67.8851	399	2.52859
20	13580002	13680001	219.366	803	38.0208	452	2.52848
3	57990002	58090001	359.828	1350	62.393	765	2.52785
20	13810002	13910001	59.6437	212	10.3421	115	2.52784
20	13610002	13710001	196.455	714	34.0705	407	2.52761
2	15550002	15650001	303.522	969	52.6448	349	2.52744
20	13590002	13690001	213.972	796	37.1376	461	2.52647
19	1760002	1860001	497.257	1738	86.3146	585	2.52632
3	57940002	58040001	306.867	1138	53.2793	615	2.52597
20	13860002	13960001	58.5862	231	10.1725	121	2.52589
1	79140002	79240001	499.492	1656	86.7418	781	2.52566
2	60390002	60490001	333.016	1141	57.8435	175	2.52536
20	13710002	13810001	91.7632	288	15.9446	178	2.52485
1	42430002	42530001	145.853	551	25.3435	158	2.52482
20	14100002	14200001	22.9402	86	3.98614	46	2.52481
1	64130002	64230001	324.908	1065	56.4694	149	2.52449
3	57960002	58060001	321.772	1181	55.9424	630	2.52403
3	81440002	81540001	242.88	887	42.2296	433	2.52392
3	77840002	77940001	445.471	1445	77.4935	922	2.52318
20	14090002	14190001	21.5931	85	3.758	44	2.52253
3	57950002	58050001	319.354	1159	55.6202	639	2.52148
1	49890002	49990001	454.798	1554	79.2389	856	2.52094
2	77500002	77600001	320.549	1026	55.8634	184	2.52057
2	13540002	13640001	225.676	872	39.3514	370	2.51976
1	72020002	72120001	449.552	1407	78.392	785	2.51971
2	63420002	63520001	394.062	1445	68.7179	545	2.51967
18	10810002	10910001	386.503	1371	67.4021	601	2.51962
1	41630002	41730001	176.48	657	30.7778	303	2.51954
4	75350002	75450001	356.315	1037	62.1412	284	2.51953
20	13640002	13740001	152.554	554	26.6099	332	2.51929
1	32190002	32290001	245.733	806	42.9448	269	2.51654
1	79150002	79250001	491.759	1630	85.9477	771	2.51642
3	55180002	55280001	325.832	1190	56.951	411	2.51634
5	58680002	58780001	381.706	1211	66.7506	192	2.51561
3	64880002	64980001	203.154	730	35.543	269	2.51494
1	87030002	87130001	396.657	1358	69.5115	313	2.51257
3	90870002	90970001	388.062	1267	68.0908	670	2.51076
2	74910002	75010001	348.324	1193	61.1488	372	2.51003
20	7210002	7310001	356.529	1201	62.6046	245	2.50968
24	1130002	1230001	400.29	1265	70.3058	202	2.50933
2	59630002	59730001	368.814	1268	64.8392	309	2.50795
5	9590002	9690001	361.193	1273	63.5227	740	2.50743
3	80210002	80310001	483.198	1706	84.9907	665	2.50724
27	190002	290001	46.308	176	8.14668	80	2.50698
1	72670002	72770001	139.336	514	24.5134	175	2.50692
20	14070002	14170001	23.3816	95	4.11658	48	2.50586
3	80550002	80650001	270.411	1034	47.6154	299	2.50566
2	65450002	65550001	332.232	1116	58.5041	551	2.50558
3	80130002	80230001	392.731	1498	69.2449	669	2.50376
3	90070002	90170001	238.995	775	42.1402	369	2.50371
20	13840002	13940001	56.8506	217	10.0241	119	2.5037
4	79120002	79220001	448.195	1500	79.0318	781	2.50362
2	81980002	82080001	131.747	515	23.2525	56	2.50231
1	27990002	28090001	228.308	854	40.2955	515	2.50229
19	1970002	2070001	359.409	1281	63.4515	509	2.5019
5	46720002	46820001	196.356	731	34.6758	317	2.50147
20	13850002	13950001	56.754	223	10.0241	119	2.50125
2	61930002	62030001	465.938	1640	82.3149	727	2.50091
3	32820002	32920001	349.729	1067	61.796	704	2.50065
25	1340002	1440001	310.644	1047	54.8908	283	2.50062
2	63430002	63530001	385.839	1421	68.2014	535	2.50013
1	28220002	28320001	257.409	863	45.5162	490	2.49961
2	18550002	18650001	268.51	805	47.5526	547	2.49738
2	47150002	47250001	409.641	1444	72.5487	307	2.49734
2	59210002	59310001	106.536	354	18.8708	145	2.49711
4	28430002	28530001	355.862	1269	63.0547	271	2.49664
3	68520002	68620001	435.191	1422	77.1476	396	2.49595
20	14220002	14320001	5.08736	19	0.902054	6	2.49563
27	350002	450001	92.5218	287	16.4145	187	2.49483
2	15470002	15570001	365.74	1130	64.8868	365	2.49482
3	27850002	27950001	374.437	1337	66.4317	433	2.49478
3	90910002	91010001	398.634	1259	70.7446	709	2.49437
19	1770002	1870001	485.389	1716	86.1472	581	2.49426
5	42170002	42270001	297.77	954	52.8837	523	2.49331
4	54170002	54270001	276.386	1192	49.1254	291	2.49214
2	59620002	59720001	375.409	1280	66.7516	342	2.49159
4	15380002	15480001	238.717	856	42.4496	469	2.49148
3	90860002	90960001	384.005	1261	68.3607	675	2.48988
[truncated: 4,542 more rows]

## Sheet: Huaibei
Chromosome	Start	End	PI-local	N_VARIANTS	PI-Leghorn	N_VARIANTS	Log2(PI-Local/PI-Leghorn)
3	28380002	28480001	233.847	816	0.193741	5	10.2372
3	28370002	28470001	234.579	844	0.387482	10	9.24173
3	28400002	28500001	252.168	830	0.484233	6	9.02447
3	28390002	28490001	238.816	796	0.484233	6	8.94598
3	28410002	28510001	252.863	804	0.527234	7	8.9057
3	28360002	28460001	245.432	870	0.68108	12	8.49328
3	28420002	28520001	241.679	792	0.699236	11	8.4331
3	64760002	64860001	241.721	765	0.735786	5	8.35984
3	28350002	28450001	254.553	888	0.896082	17	8.15012
3	28340002	28440001	253.742	898	0.896082	17	8.14552
20	6530002	6630001	253.716	773	0.969661	27	8.03152
3	28330002	28430001	271.568	936	1.06808	21	7.99015
3	28430002	28530001	239.205	817	1.00024	18	7.90176
1	78910002	79010001	423.332	1187	1.78476	42	7.88992
20	6520002	6620001	264.211	811	1.12279	36	7.87846
13	3600002	3700001	376.042	1250	1.61634	5	7.86202
20	6540002	6640001	262.126	782	1.14262	33	7.84177
1	64070002	64170001	280.584	865	1.2377	24	7.82463
3	28320002	28420001	254.442	913	1.15409	23	7.78444
13	3590002	3690001	378.037	1283	1.72026	6	7.77976
13	3620002	3720001	337.616	1100	1.56856	5	7.7498
1	78920002	79020001	425.553	1205	2.04276	48	7.70267
13	3640002	3740001	343.553	1098	1.65265	6	7.6996
13	3660002	3760001	340.621	1114	1.65265	6	7.68724
13	3650002	3750001	339.184	1089	1.65265	6	7.68114
1	78950002	79050001	389.795	1111	1.90803	43	7.67449
1	78930002	79030001	425.589	1219	2.08576	49	7.67274
3	28440002	28540001	220.347	798	1.08624	20	7.66429
13	3630002	3730001	332.437	1071	1.65265	6	7.65215
5	43510002	43610001	425.011	1287	2.14907	51	7.62764
3	28310002	28410001	244.295	883	1.28309	26	7.57286
1	78940002	79040001	407.705	1167	2.16603	49	7.55633
3	28560002	28660001	362.495	1150	1.93215	45	7.55161
13	5950002	6050001	315.568	1062	1.68442	29	7.54955
5	43500002	43600001	438.205	1344	2.36455	57	7.5339
1	64080002	64180001	287.368	897	1.58648	25	7.50093
3	28450002	28550001	202.9	780	1.12924	21	7.48927
20	6510002	6610001	268.268	821	1.53536	55	7.44896
3	28290002	28390001	268.637	844	1.54109	32	7.44556
13	3610002	3710001	359.832	1185	2.06808	6	7.44288
20	6440002	6540001	306.489	975	1.77162	60	7.43462
1	64060002	64160001	308.658	924	1.8053	27	7.41762
13	5940002	6040001	318.532	1089	1.87434	32	7.40891
20	6450002	6550001	291.974	916	1.72957	61	7.39928
20	6470002	6570001	280.137	894	1.66531	60	7.39419
3	28300002	28400001	251.653	845	1.49809	31	7.39217
1	64040002	64140001	320.553	912	1.91304	30	7.38855
3	28260002	28360001	296.968	829	1.78285	41	7.37998
13	3580002	3680001	345.111	1219	2.10893	11	7.3544
3	28270002	28370001	289.968	822	1.79718	37	7.33402
20	6460002	6560001	285.268	903	1.77258	62	7.33033
1	64050002	64150001	316.605	937	1.97731	31	7.32301
1	64090002	64190001	307.326	941	1.93096	34	7.31431
3	28250002	28350001	310.942	865	1.95485	45	7.31344
3	28240002	28340001	314.395	865	1.99785	46	7.29799
20	6480002	6580001	284.195	901	1.81605	64	7.28993
2	54480002	54580001	203.911	649	1.30817	6	7.28424
3	28570002	28670001	365.911	1120	2.36216	55	7.27524
20	6500002	6600001	280.879	871	1.81605	64	7.273
3	28580002	28680001	369.895	1095	2.51242	58	7.20189
3	28590002	28690001	354.563	1063	2.4269	57	7.19078
3	28280002	28380001	282.811	841	1.94792	41	7.18176
20	6550002	6650001	276.158	824	1.96679	68	7.1335
20	6490002	6590001	277.737	877	1.98806	68	7.12622
20	6410002	6510001	284.537	983	2.04778	42	7.11841
3	84530002	84630001	203.811	592	1.48447	6	7.10113
20	6420002	6520001	278.063	940	2.05208	51	7.08218
1	64100002	64200001	309.142	938	2.28309	31	7.08114
2	77320002	77420001	490.468	1469	3.63139	77	7.07749
3	28550002	28650001	351.216	1150	2.68036	52	7.03379
3	28600002	28700001	332.095	1003	2.53798	67	7.03177
20	6430002	6530001	296.153	965	2.29121	62	7.01409
3	84390002	84490001	179.637	668	1.414	6	6.98916
3	80610002	80710001	286.221	865	2.2592	26	6.98518
1	78890002	78990001	439.226	1219	3.49116	112	6.97511
3	64770002	64870001	235.626	765	1.90659	25	6.94936
3	98480002	98580001	439.984	1390	3.58385	54	6.9398
3	28540002	28640001	316.632	1095	2.63927	52	6.90652
3	98490002	98590001	453.132	1414	3.80076	60	6.8975
3	98500002	98600001	448.905	1406	3.77043	64	6.89554
3	28530002	28630001	291.847	1042	2.46679	47	6.88643
3	84510002	84610001	234.4	689	1.98901	7	6.88078
3	28930002	29030001	357.105	1148	3.03392	121	6.87902
3	28940002	29040001	377.589	1193	3.23005	131	6.86912
1	78960002	79060001	363.663	1091	3.13473	51	6.85812
3	28460002	28560001	216.279	847	1.87745	28	6.84798
3	84420002	84520001	204.147	702	1.80387	6	6.82237
3	80620002	80720001	284.079	866	2.5172	32	6.81833
3	98510002	98610001	418.379	1330	3.72742	63	6.81049
3	28470002	28570001	220.174	905	1.98471	30	6.79357
3	28230002	28330001	312.411	885	2.82298	82	6.79008
3	84500002	84600001	217.179	662	1.98901	7	6.77069
3	84520002	84620001	216.126	632	1.98901	7	6.76368
2	26290002	26390001	306.026	1071	2.8495	52	6.7468
3	28490002	28590001	226.826	938	2.1247	40	6.73818
5	58800002	58900001	336.516	1270	3.16937	54	6.73033
3	80640002	80740001	279.332	849	2.63091	33	6.73027
20	6400002	6500001	280.247	978	2.64548	57	6.72702
3	28520002	28620001	241.068	935	2.2967	44	6.71373
3	84410002	84510001	187.305	681	1.80387	6	6.69815
3	80630002	80730001	287.668	874	2.77305	34	6.69679
5	58810002	58910001	311.6	1195	3.01959	51	6.6892
3	84400002	84500001	184.974	681	1.80387	6	6.68008
5	58830002	58930001	313.5	1205	3.14142	47	6.6409
3	28500002	28600001	232.179	926	2.3397	45	6.63277
3	28950002	29050001	395.258	1272	3.9957	176	6.6282
3	28480002	28580001	219.584	923	2.22145	36	6.62713
5	58790002	58890001	355.416	1307	3.59747	54	6.62638
3	49600002	49700001	177.658	637	1.80769	23	6.61881
20	6560002	6660001	276.463	837	2.81414	106	6.61825
3	49390002	49490001	212.095	532	2.16603	16	6.61351
3	28610002	28710001	327.111	986	3.36455	106	6.60322
3	84540002	84640001	189.311	547	1.96823	7	6.58771
3	80650002	80750001	261.2	761	2.71691	35	6.58704
1	94720002	94820001	109.084	366	1.15695	22	6.55897
3	28510002	28610001	223.537	904	2.3827	46	6.55177
3	84430002	84530001	205.847	687	2.20449	6	6.54499
5	58820002	58920001	299.542	1168	3.25251	51	6.52506
3	84340002	84440001	166.374	658	1.81725	13	6.51653
20	6390002	6490001	293.679	1047	3.27783	90	6.48535
3	84650002	84750001	154.168	524	1.72193	5	6.48434
3	84640002	84740001	145.853	500	1.6474	5	6.46818
3	28220002	28320001	344.116	953	3.90659	127	6.46084
2	76980002	77080001	169.321	699	1.93478	22	6.45145
2	78290002	78390001	323.195	1179	3.72026	67	6.44086
3	28050002	28150001	311.721	949	3.61204	125	6.4313
3	49590002	49690001	159.795	563	1.8784	21	6.41057
1	78880002	78980001	443.237	1232	5.2236	181	6.40689
3	49450002	49550001	239.116	626	2.84233	36	6.39449
3	84490002	84590001	206.974	658	2.4828	8	6.38134
2	77040002	77140001	311.816	990	3.76063	59	6.37358
3	84440002	84540001	209.995	691	2.55925	7	6.35849
3	49580002	49680001	160.732	559	1.96441	23	6.35442
3	28960002	29060001	410.547	1316	5.06044	224	6.34214
3	84590002	84690001	167.416	513	2.11945	5	6.3036
3	84450002	84550001	210.242	687	2.66316	8	6.30277
2	77030002	77130001	282.937	934	3.58815	54	6.3011
20	6570002	6670001	275.932	829	3.50549	132	6.29855
3	28620002	28720001	302.884	917	3.8655	131	6.29197
3	84550002	84650001	178.879	511	2.28356	7	6.29155
3	49430002	49530001	231.447	600	2.95867	32	6.28959
3	28210002	28310001	345.053	971	4.42785	151	6.28406
3	84470002	84570001	207.442	682	2.66316	8	6.28342
2	77050002	77150001	326.953	1055	4.21285	71	6.27814
1	32380002	32480001	339.347	962	4.40038	67	6.26899
3	28060002	28160001	329.232	1000	4.2807	148	6.26511
1	32370002	32470001	325.042	924	4.22838	63	6.26438
3	64780002	64880001	222.711	734	2.90516	36	6.26041
2	77140002	77240001	285.816	951	3.72934	57	6.26002
3	80600002	80700001	296.458	905	3.87602	32	6.25711
2	77620002	77720001	317.205	993	4.18395	10	6.24441
2	77130002	77230001	290.795	956	3.83708	60	6.24385
3	49440002	49540001	230.605	607	3.04467	34	6.24299
2	77010002	77110001	208.368	750	2.7549	39	6.24099
3	28920002	29020001	324.516	1067	4.29288	176	6.2402
20	6580002	6680001	284.311	833	3.7678	147	6.2376
3	84460002	84560001	208.237	688	2.76708	9	6.23372
3	84480002	84580001	205.874	667	2.74725	9	6.22763
3	27930002	28030001	250.1	821	3.34066	142	6.22623
5	58780002	58880001	349.205	1308	4.68108	59	6.22109
2	54500002	54600001	267.558	764	3.61156	24	6.21108
1	80380002	80480001	550.737	1576	7.43407	78	6.21107
3	27960002	28060001	265.732	844	3.60392	158	6.20426
1	80370002	80470001	573.011	1634	7.77592	82	6.2034
2	78300002	78400001	281.216	1059	3.82561	68	6.19984
2	59490002	59590001	433.826	1266	5.90779	93	6.19836
2	77120002	77220001	295.847	982	4.05471	62	6.18911
1	80360002	80460001	574.5	1629	7.88366	85	6.1873
2	77000002	77100001	193.463	744	2.6689	37	6.17967
2	76990002	77090001	178.721	704	2.47516	32	6.17405
2	82230002	82330001	134.079	470	1.86025	25	6.17144
3	27970002	28070001	280.553	850	3.91065	175	6.16472
2	54490002	54590001	235.842	683	3.28978	17	6.16369
20	6380002	6480001	293.368	1068	4.10105	124	6.16058
3	28040002	28140001	312.479	951	4.39465	161	6.15187
3	49420002	49520001	214.768	550	3.02819	30	6.14818
1	32350002	32450001	294.753	862	4.18538	62	6.138
1	32390002	32490001	313.642	907	4.46321	60	6.13489
2	59480002	59580001	414.305	1234	5.90779	93	6.13193
3	84580002	84680001	172.411	505	2.46345	6	6.12902
3	27950002	28050001	270.553	845	3.88414	167	6.12217
3	27940002	28040001	270.516	854	3.90588	168	6.11392
3	49570002	49670001	143.632	485	2.09341	26	6.10038
3	28070002	28170001	329.842	1009	4.81844	164	6.09706
3	49500002	49600001	185.632	564	2.71882	37	6.09332
2	82240002	82340001	127.168	410	1.86742	30	6.08955
3	27980002	28080001	275.153	836	4.06283	182	6.0816
13	3670002	3770001	345.916	1132	5.10893	45	6.08125
2	77590002	77690001	337.842	1085	4.99307	12	6.08028
2	77610002	77710001	314.158	1012	4.68849	11	6.06622
3	98470002	98570001	441.095	1383	6.58743	88	6.06523
3	84560002	84660001	170.089	481	2.54754	7	6.06105
3	84570002	84670001	169.916	494	2.54754	7	6.05957
2	77070002	77170001	325.358	1048	4.89919	75	6.05334
1	32360002	32460001	305.179	883	4.60463	63	6.05042
2	77080002	77180001	318.584	1037	4.80817	77	6.05004
2	77600002	77700001	329.832	1066	4.99307	12	6.04566
3	28970002	29070001	415.274	1346	6.29909	283	6.04277
3	49400002	49500001	208.921	516	3.18371	21	6.03611
1	32340002	32440001	273.416	814	4.16866	55	6.03537
2	77100002	77200001	310.768	1019	4.76063	70	6.02854
2	77090002	77190001	311.911	1024	4.80363	71	6.02086
3	49460002	49560001	223.005	591	3.47253	40	6.00495
2	77020002	77120001	235.995	798	3.6904	50	5.99884
1	78870002	78970001	412.826	1158	6.5	231	5.98895
2	77110002	77210001	304.189	987	4.80029	70	5.98571
3	49510002	49610001	165.679	516	2.63067	31	5.97681
3	49410002	49510001	211.779	525	3.36431	28	5.9761
2	54510002	54610001	281.021	800	4.48304	31	5.97006
3	80660002	80760001	272.816	781	4.35452	61	5.96927
2	77330002	77430001	467.742	1437	7.53512	127	5.95594
3	28200002	28300001	328.116	952	5.31725	189	5.94738
3	49530002	49630001	130.432	431	2.12685	25	5.93843
3	49520002	49620001	152.811	493	2.50167	28	5.93271
1	32450002	32550001	318.753	963	5.22432	81	5.93105
3	28030002	28130001	317.853	956	5.22074	199	5.92796
2	77060002	77160001	326.047	1049	5.39154	77	5.91824
3	49470002	49570001	200.874	549	3.32179	36	5.91819
1	32430002	32530001	305.716	923	5.06665	77	5.91501
20	6590002	6690001	288.958	848	4.79599	182	5.91289
1	32330002	32430001	258.768	785	4.30793	49	5.90852
1	32400002	32500001	299.953	885	5.01147	64	5.90336
3	28010002	28110001	322.916	928	5.39584	218	5.90317
3	28890002	28990001	284.5	954	4.76517	180	5.89976
3	49560002	49660001	132.626	442	2.22241	29	5.8991
1	32440002	32540001	311.732	939	5.23172	88	5.89687
1	32460002	32560001	309.453	952	5.22432	80	5.88833
3	28020002	28120001	326.032	968	5.5043	214	5.88831
1	32410002	32510001	296.379	895	5.01003	64	5.88648
3	28630002	28730001	248.547	784	4.22002	158	5.88013
3	84600002	84700001	149.242	488	2.5387	6	5.87742
1	32470002	32570001	300.074	935	5.13832	78	5.86788
1	32420002	32520001	299.642	907	5.13903	67	5.8656
3	27990002	28090001	297.016	897	5.09675	215	5.86482
3	49480002	49580001	201.879	554	3.51505	40	5.8438
20	6600002	6700001	303.779	901	5.29312	200	5.84276
2	59470002	59570001	419.6	1275	7.31462	117	5.84209
3	28910002	29010001	307.816	1021	5.37625	212	5.83932
1	94750002	94850001	88.4368	301	1.54849	22	5.83571
1	32320002	32420001	256.063	785	4.51147	50	5.82676
3	64790002	64890001	221.553	729	3.90588	53	5.82586
3	49490002	49590001	200.216	578	3.55805	41	5.81432
1	94730002	94830001	101.284	339	1.80913	25	5.80697
3	28000002	28100001	309	901	5.55136	232	5.79862
20	6370002	6470001	303.3	1110	5.48901	183	5.78806
3	28080002	28180001	333.584	1025	6.04611	204	5.7859
2	59500002	59600001	435.963	1275	7.93932	119	5.77905
3	27920002	28020001	231.789	768	4.22312	150	5.77836
2	54520002	54620001	284.126	810	5.29599	40	5.74549
1	94740002	94840001	95.5211	323	1.78739	24	5.7399
20	6350002	6450001	325.095	1181	6.09245	203	5.73769
3	28190002	28290001	322.132	953	6.09699	219	5.72341
20	6360002	6460001	312.447	1135	5.94219	200	5.71648
3	28980002	29080001	421.295	1367	8.02007	338	5.71507
2	82200002	82300001	107.021	534	2.04324	6	5.71089
1	32300002	32400001	235.611	756	4.54324	41	5.69654
2	82250002	82350001	141.453	424	2.72981	65	5.69537
20	6340002	6440001	337.521	1207	6.52532	220	5.69278
3	98520002	98620001	411.905	1303	7.99761	73	5.6866
3	28090002	28190001	325.353	995	6.32633	216	5.68449
20	6270002	6370001	418.126	1334	8.15194	299	5.68065
1	32310002	32410001	248.005	769	4.84233	47	5.67853
3	49550002	49650001	117.774	398	2.31677	28	5.66776
1	32260002	32360001	225.226	749	4.43215	40	5.66722
1	32250002	32350001	228.926	758	4.52007	43	5.6624
3	49540002	49640001	113.947	389	2.25203	26	5.661
3	84330002	84430001	152.937	631	3.02437	28	5.66016
5	58730002	58830001	444.589	1366	8.88868	71	5.64436
2	77310002	77410001	482.016	1437	9.672	133	5.63912
1	32280002	32380001	219.989	729	4.50239	36	5.6106
2	77150002	77250001	280.284	913	5.75514	70	5.6059
2	76970002	77070001	164.742	734	3.3882	45	5.60355
1	32290002	32390001	229.295	747	4.71739	41	5.60307
3	28640002	28740001	223.153	702	4.5915	179	5.60292
5	58740002	58840001	415.947	1341	8.58767	64	5.59799
20	6260002	6360001	406.463	1319	8.43287	307	5.59096
1	32270002	32370001	223.663	746	4.65122	39	5.58758
3	28880002	28980001	271.437	909	5.6763	219	5.57952
2	78280002	78380001	336.505	1211	7.05351	80	5.57614
3	84630002	84730001	142.021	492	2.97969	8	5.5748
3	64750002	64850001	240.953	750	5.0614	12	5.57307
1	78860002	78960001	379.684	1080	8.0258	276	5.56401
3	28100002	28200001	313.326	981	6.69446	230	5.54855
5	58750002	58850001	400.189	1345	8.58767	64	5.54227
3	28180002	28280001	323.332	955	7.0043	255	5.52863
20	6330002	6430001	353.663	1245	7.66197	272	5.52852
2	77340002	77440001	472.842	1478	10.3055	175	5.51987
3	27910002	28010001	222.284	771	4.85117	175	5.51793
2	82150002	82250001	90.7526	588	1.98662	8	5.51355
1	94760002	94860001	74.1368	257	1.62351	19	5.51301
2	82160002	82260001	90.6842	572	1.98662	8	5.51246
1	32480002	32580001	291.347	927	6.40253	78	5.50795
2	54430002	54530001	264.811	874	5.84281	17	5.50215
2	82140002	82240001	89.9158	587	1.98662	8	5.50019
2	59460002	59560001	396.779	1233	8.77926	130	5.49809
3	84620002	84720001	133.889	466	2.97969	8	5.48973
13	3680002	3780001	337.395	1106	7.51624	78	5.48828
5	58720002	58820001	439.816	1358	9.81247	67	5.48614
2	82130002	82230001	83.4842	544	1.86335	7	5.48553
20	6300002	6400001	401.063	1298	8.95318	350	5.48529
20	6290002	6390001	395.705	1275	8.84902	332	5.48276
20	6610002	6710001	305.921	932	6.89417	264	5.47164
20	6280002	6380001	409.668	1312	9.28094	350	5.46404
2	77580002	77680001	326.184	1031	7.41567	20	5.45897
2	82510002	82610001	172.747	500	3.92953	132	5.45816
2	26300002	26400001	301.284	1058	6.88342	148	5.45186
3	98460002	98560001	416.1	1312	9.52484	121	5.44909
13	5960002	6060001	328.358	1100	7.55256	37	5.44216
5	58760002	58860001	377.253	1333	8.77473	66	5.42603
1	80390002	80490001	525.442	1522	12.2398	82	5.42387
3	11830002	11930001	116.858	366	2.72575	21	5.42196
3	84610002	84710001	127.505	445	2.97969	8	5.41925
20	6320002	6420001	369.026	1256	8.65241	310	5.41448
3	28990002	29090001	422.426	1359	9.94004	407	5.4093
2	82090002	82190001	63.1211	406	1.48638	5	5.40824
2	62670002	62770001	514.389	1531	12.1175	68	5.40769
20	6310002	6410001	383.963	1260	9.09293	341	5.40008
2	82190002	82290001	98.4	526	2.34496	8	5.39102
2	59450002	59550001	377.979	1205	9.21954	130	5.35747
3	64800002	64900001	207.758	694	5.08194	76	5.35338
1	64030002	64130001	315.679	886	7.81343	63	5.33636
3	28110002	28210001	300.989	959	7.47611	265	5.33128
20	6250002	6350001	401.863	1308	10.0948	368	5.31501
20	6220002	6320001	362.747	1204	9.11634	345	5.31437
3	28870002	28970001	268.221	909	6.74104	267	5.31431
2	59510002	59610001	422.358	1244	10.6558	166	5.30876
2	82270002	82370001	177.274	483	4.48901	125	5.30344
20	6210002	6310001	351.374	1210	9.00812	341	5.28564
20	6230002	6330001	367.468	1213	9.4343	355	5.28356
4	90800002	90900001	26.1789	84	0.673913	6	5.2797
2	82180002	82280001	90.8316	527	2.34496	8	5.27556
1	78850002	78950001	350.453	1023	9.11371	328	5.26504
20	6060002	6160001	283.6	980	7.43407	307	5.25356
3	28170002	28270001	318.121	961	8.34114	301	5.25319
3	80670002	80770001	277.758	817	7.28524	116	5.25271
5	58770002	58870001	354.095	1307	9.29431	68	5.25164
3	28120002	28220001	296.405	938	7.86574	289	5.23584
2	82070002	82170001	55.8474	374	1.48638	5	5.23161
2	82520002	82620001	183.105	533	4.87888	171	5.22998
3	29000002	29100001	420.958	1341	11.2704	427	5.22306
2	82280002	82380001	207.363	548	5.56546	191	5.21952
20	6240002	6340001	377.058	1242	10.1398	373	5.21669
2	82260002	82360001	148.358	422	3.99068	83	5.2163
2	82170002	82270001	89.6737	548	2.42308	9	5.20977
2	82500002	82600001	160.589	463	4.37482	136	5.19801
2	82530002	82630001	193.674	547	5.27735	194	5.19767
2	82100002	82200001	65.5737	421	1.7881	7	5.19662
3	84320002	84420001	136.2	575	3.72432	34	5.19261
3	28650002	28750001	190.9	634	5.26875	214	5.17921
1	94770002	94870001	66.9316	234	1.84926	20	5.17767
20	6070002	6170001	289.884	1002	8.07764	324	5.1654
2	82460002	82560001	147.911	413	4.12279	110	5.16496
3	28860002	28960001	247.237	861	6.94052	283	5.15471
20	5970002	6070001	315.889	1018	8.8741	380	5.15367
20	6200002	6300001	338.7	1193	9.54873	361	5.14855
20	5990002	6090001	287.411	935	8.16292	357	5.13788
5	40480002	40580001	304.337	866	8.66842	195	5.13376
2	82570002	82670001	231.132	604	6.60655	223	5.12867
3	29010002	29110001	413.163	1330	11.8141	420	5.12812
20	6190002	6290001	330.453	1178	9.45628	369	5.12703
20	5980002	6080001	297.047	971	8.50979	372	5.12542
3	98450002	98550001	413.142	1282	11.8968	147	5.11799
3	28160002	28260001	312.8	969	9.01266	330	5.11714
20	6000002	6100001	274.637	910	7.94362	344	5.11158
15	2990002	3090001	216.1	710	6.25633	279	5.11024
2	82480002	82580001	142.184	395	4.12279	110	5.108
2	82470002	82570001	141.947	397	4.12279	110	5.10559
15	3000002	3100001	218.058	701	6.33612	278	5.10497
1	28110002	28210001	230.542	697	6.71739	242	5.10099
3	28130002	28230001	304.953	945	8.90635	333	5.09761
15	2980002	3080001	214.416	696	6.2709	275	5.09559
20	5940002	6040001	349.163	1086	10.2473	415	5.09059
1	28120002	28220001	261.758	799	7.70736	253	5.08585
15	3010002	3110001	218.347	692	6.44935	292	5.08133
2	77160002	77260001	295.853	947	8.77711	106	5.07499
15	3020002	3120001	237.753	717	7.1001	320	5.06548
2	77350002	77450001	497.116	1544	14.9396	247	5.05637
20	6050002	6150001	276.195	942	8.32346	345	5.05236
2	74840002	74940001	365.005	1149	11.0119	225	5.05078
20	6780002	6880001	349.368	1118	10.5786	324	5.04553
2	26280002	26380001	294.237	1029	8.91209	77	5.04507
2	58010002	58110001	256.974	964	7.78548	144	5.04469
20	6620002	6720001	319.921	980	9.70927	335	5.04221
20	6800002	6900001	334.758	1096	10.1844	299	5.03868
2	74850002	74950001	373.7	1168	11.4018	231	5.03455
2	59520002	59620001	410.442	1232	12.5659	194	5.02959
3	28150002	28250001	322.089	1005	9.90349	373	5.02338
3	28140002	28240001	315.784	984	9.77449	370	5.01377
4	190002	290001	208.374	537	6.45103	51	5.0135
2	82560002	82660001	216.8	570	6.73698	229	5.00812
20	5950002	6050001	343.9	1081	10.7043	437	5.00573
15	2970002	3070001	206.674	672	6.46679	271	4.99816
20	6180002	6280001	316.905	1135	9.96966	361	4.99036
1	28130002	28230001	259.279	824	8.17941	259	4.98636
15	3090002	3190001	254.068	737	8.02914	215	4.98383
1	78970002	79070001	360.579	1099	11.4513	114	4.97674
2	82540002	82640001	202.942	552	6.45915	225	4.97358
1	28140002	28240001	250.774	824	7.98853	254	4.97231
20	6750002	6850001	413.989	1346	13.204	407	4.97055
3	29020002	29120001	389.774	1264	12.4577	440	4.96753
20	5960002	6060001	328.063	1038	10.5096	429	4.9642
2	82080002	82180001	59.9842	388	1.92284	6	4.96327
2	82120002	82220001	78.7842	512	2.52914	9	4.96118
20	6790002	6890001	337.947	1091	10.8579	330	4.95999
3	27890002	27990001	231.205	827	7.44697	275	4.95638
15	3100002	3200001	239.668	732	7.73985	194	4.95259
2	82450002	82550001	145.016	399	4.69135	115	4.95006
1	78840002	78940001	322.532	958	10.4611	390	4.94634
15	3060002	3160001	262.616	766	8.61443	295	4.93005
4	90770002	90870001	53.0526	186	1.74295	10	4.92782
4	90730002	90830001	125.721	475	4.13473	20	4.92629
2	82490002	82590001	147.542	413	4.85643	120	4.92509
13	3690002	3790001	324.274	1040	10.6914	120	4.9227
2	82550002	82650001	209.732	568	6.91567	241	4.92253
2	58000002	58100001	283.405	1041	9.34806	197	4.92205
2	82290002	82390001	218.947	573	7.22838	237	4.92077
2	59550002	59650001	445.137	1370	14.6964	230	4.92072
5	43490002	43590001	454.6	1388	15.011	120	4.92051
20	6010002	6110001	272.689	910	9.03106	396	4.91622
20	6760002	6860001	416.558	1308	13.8552	435	4.91001
20	6020002	6120001	282.632	948	9.44458	416	4.90329
3	27880002	27980001	263.011	923	8.83445	333	4.89584
1	94710002	94810001	108.642	380	3.65504	26	4.89355
2	59560002	59660001	435.847	1367	14.7002	232	4.88992
2	26310002	26410001	297.168	1036	10.059	203	4.88472
20	6770002	6870001	391.474	1233	13.2711	414	4.88255
3	29120002	29220001	431.116	1211	14.6949	478	4.87468
15	3080002	3180001	255.137	765	8.70306	246	4.87361
3	29130002	29230001	441.084	1230	15.0853	469	4.86984
2	82300002	82400001	229.495	592	7.85882	277	4.86801
3	64810002	64910001	193.305	660	6.63545	103	4.86454
2	82440002	82540001	132.384	377	4.54634	124	4.86388
20	6030002	6130001	279.305	943	9.60989	409	4.86118
20	6040002	6140001	275.253	932	9.47611	399	4.86032
4	90790002	90890001	31.7526	109	1.09317	7	4.86029
15	3050002	3150001	261.358	767	9.04969	316	4.85201
20	6630002	6730001	319.174	1020	11.0566	397	4.85136
11	4620002	4720001	336.442	1120	11.6687	74	4.84965
3	84800002	84900001	204.8	566	7.11825	19	4.84655
3	28850002	28950001	229.805	818	8.02795	334	4.83924
11	4630002	4730001	320.842	1064	11.2671	116	4.83168
3	29110002	29210001	421.805	1180	14.8825	478	4.82489
2	77360002	77460001	514.947	1613	18.2525	296	4.81826
5	40490002	40590001	295.137	821	10.474	237	4.81651
15	3070002	3170001	259.205	767	9.2064	276	4.81531
1	28150002	28250001	257.595	857	9.17487	285	4.81127
3	28660002	28760001	178.195	599	6.35619	265	4.80915
2	82110002	82210001	70.8947	463	2.52914	9	4.80896
3	29090002	29190001	400.263	1101	14.2946	440	4.80741
3	80680002	80780001	291.179	874	10.4181	162	4.80475
3	29100002	29200001	411.495	1147	14.7231	457	4.80472
3	29140002	29240001	447.674	1265	16.0225	484	4.80428
4	90720002	90820001	145.089	537	5.19995	23	4.8023
2	59540002	59640001	405.611	1240	14.5655	226	4.79947
4	180002	280001	193.942	507	6.96799	54	4.79874
15	2960002	3060001	188.9	638	6.80268	278	4.79538
2	82060002	82160001	52.8579	348	1.92284	6	4.78081
1	80350002	80450001	554.089	1571	20.1988	109	4.77778
15	3040002	3140001	256.305	757	9.36001	342	4.77521
15	2930002	3030001	174.284	596	6.39178	239	4.76908
1	28100002	28200001	215.837	642	7.97874	237	4.75764
20	6740002	6840001	394.632	1310	14.628	416	4.7537
1	78830002	78930001	318.411	946	11.8698	448	4.74552
15	3030002	3130001	247.774	736	9.34376	358	4.72888
15	2950002	3050001	187.653	645	7.10416	288	4.72326
3	49610002	49710001	204.679	726	7.75705	52	4.72171
2	82430002	82530001	128.947	372	4.90827	135	4.71543
20	6130002	6230001	327.737	1182	12.4816	366	4.71466
3	29150002	29250001	426.747	1220	16.2828	486	4.71196
20	6080002	6180001	318.6	1097	12.1823	377	4.70889
3	28670002	28770001	173.447	568	6.6431	288	4.7065
2	62680002	62780001	518.958	1562	19.9809	42	4.69892
20	6730002	6830001	371.989	1297	14.334	427	4.69775
3	29080002	29180001	376.221	1052	14.6006	475	4.68748
5	58840002	58940001	335.411	1228	13.0812	70	4.68036
3	28840002	28940001	213.353	786	8.33708	358	4.67755
15	2940002	3040001	178.884	622	7.00191	269	4.67513
3	29030002	29130001	361.616	1171	14.1739	504	4.67315
20	6140002	6240001	314.495	1154	12.3285	358	4.67297
4	170002	270001	165.021	450	6.48256	49	4.66994
2	82420002	82520001	129.763	365	5.11108	149	4.66611
20	6640002	6740001	305.542	1037	12.0764	442	4.6611
4	90710002	90810001	166.953	600	6.61945	25	4.65658
2	77300002	77400001	469.558	1408	18.628	215	4.65575
2	82310002	82410001	232.958	602	9.25753	321	4.6533
2	59530002	59630001	394.116	1192	15.6832	240	4.65132
20	6120002	6220001	321.474	1176	12.7996	368	4.65053
2	77370002	77470001	510.437	1617	20.4183	328	4.6438
2	82580002	82680001	244.537	654	9.78882	222	4.64277
2	82390002	82490001	153.616	439	6.16388	201	4.63934
4	90760002	90860001	67.9263	246	2.73865	13	4.63243
22	240002	340001	28.1526	105	1.13808	30	4.6286
4	90680002	90780001	275.479	908	11.1412	36	4.62797
3	28810002	28910001	194.5	710	7.92236	343	4.6177
20	6110002	6210001	315.268	1140	12.8416	368	4.61768
20	6100002	6200001	312.416	1120	12.8005	371	4.60919
3	28800002	28900001	186.953	690	7.6818	329	4.60509
20	6690002	6790001	345.063	1245	14.2248	459	4.60038
5	40500002	40600001	301.453	859	12.4336	275	4.59962
3	29160002	29260001	430.895	1265	17.9204	505	4.58766
20	6090002	6190001	321.421	1122	13.387	397	4.58556
4	90740002	90840001	93.2789	380	3.8882	18	4.58438
25	1490002	1590001	153.937	487	6.42809	75	4.5818
20	6810002	6910001	331.079	1091	13.8294	284	4.58136
1	78820002	78920001	315.932	950	13.2107	498	4.57983
3	64820002	64920001	184.642	616	7.75705	122	4.57308
3	29050002	29150001	359.868	1112	15.1536	505	4.56974
20	6720002	6820001	367.079	1304	15.4876	484	4.56691
20	6670002	6770001	305.174	1104	12.9145	423	4.56257
4	90690002	90790001	242.947	821	10.3082	35	4.55878
3	29070002	29170001	368.579	1048	15.662	508	4.55664
2	54420002	54520001	259.542	884	11.0478	32	4.55414
3	29040002	29140001	350.832	1137	14.9969	524	4.54804
1	32240002	32340001	245.442	797	10.4986	75	4.54712
1	78770002	78870001	392.368	1157	16.8194	607	4.54401
5	43520002	43620001	436.605	1334	18.753	80	4.54114
20	6150002	6250001	296.958	1098	12.8058	379	4.53539
2	82360002	82460001	220.563	591	9.53703	321	4.53151
3	29060002	29160001	342.147	1029	14.8039	486	4.53057
3	84310002	84410001	124.258	519	5.38223	46	4.52899
25	1510002	1610001	146.132	470	6.3354	69	4.52769
20	6700002	6800001	336.037	1220	14.5731	476	4.52724
3	28680002	28780001	175.979	573	7.63975	331	4.52573
4	56060002	56160001	361.321	1019	15.7169	43	4.52289
13	3700002	3800001	345.195	1102	15.0437	172	4.52018
1	78780002	78880001	358.358	1085	15.6273	576	4.51926
4	90750002	90850001	79.9684	319	3.48973	16	4.51824
4	150002	250001	118.837	355	5.19016	36	4.51706
2	7000002	7100001	374.432	1261	16.3586	212	4.51658
20	6660002	6760001	297.563	1080	13.0005	428	4.51656
2	82380002	82480001	169.147	477	7.39202	227	4.51617
3	29170002	29270001	419.379	1263	18.3356	481	4.51553
2	57990002	58090001	300.232	1080	13.1388	243	4.51417
3	80690002	80790001	293.147	892	12.8435	193	4.51251
2	82350002	82450001	224.084	595	9.90325	319	4.5
4	90780002	90880001	39.4316	136	1.74295	10	4.49975
2	6990002	7090001	393.479	1317	17.4324	193	4.49644
2	77170002	77270001	316.842	987	14.1001	159	4.48999
2	82370002	82470001	194.584	535	8.73268	284	4.47783
20	6710002	6810001	335.563	1210	15.0628	461	4.47752
2	63470002	63570001	407.089	1338	18.2967	464	4.47569
2	82340002	82440001	231.568	612	10.4396	339	4.47131
3	80870002	80970001	296.526	858	13.3808	290	4.46992
2	77630002	77730001	308.353	965	13.9233	30	4.46901
3	80880002	80980001	306.805	897	13.866	294	4.4677
2	26320002	26420001	276.742	1013	12.5256	261	4.46559
1	78790002	78890001	353.611	1052	16.1032	595	4.45674
3	80590002	80690001	278.263	872	12.7138	73	4.45198
3	28820002	28920001	201.742	745	9.2236	390	4.45104
20	6170002	6270001	317.526	1138	14.5332	440	4.44945
2	82330002	82430001	222.795	580	10.2081	334	4.44793
1	77390002	77490001	359.9	1175	16.5241	371	4.44495
3	80890002	80990001	327.289	967	15.0306	325	4.44459
4	23840002	23940001	236.674	770	10.8827	241	4.44279
2	76960002	77060001	159.874	729	7.35284	94	4.44249
2	77380002	77480001	499.237	1589	23.0334	350	4.43792
3	28730002	28830001	251.389	766	11.6032	418	4.43733
3	29180002	29280001	423.7	1281	19.5624	500	4.43689
2	82320002	82420001	225.568	588	10.44	340	4.43337
3	28830002	28930001	203.042	762	9.41782	397	4.43024
22	180002	280001	25.5474	75	1.18586	13	4.42917
20	6650002	6750001	298.721	1044	13.8696	467	4.4288
4	160002	260001	135.774	386	6.32203	48	4.42467
2	82050002	82150001	51.3263	321	2.40444	7	4.41592
2	63480002	63580001	403.4	1311	18.9152	451	4.41459
3	64830002	64930001	182.095	589	8.55518	139	4.41175
20	6680002	6780001	326.663	1187	15.3602	496	4.41053
2	47210002	47310001	492.121	1496	23.1407	247	4.41051
20	6160002	6260001	311.237	1123	14.6398	444	4.41005
3	28720002	28820001	241.584	738	11.3641	407	4.40997
2	82400002	82500001	140.316	398	6.60201	183	4.40963
4	23820002	23920001	232.837	756	10.9771	245	4.40675
3	28740002	28840001	256.711	803	12.1187	431	4.40483
25	1500002	1600001	119.895	388	5.66436	67	4.40371
1	78800002	78900001	333.953	1005	15.8235	587	4.39951
22	120002	220001	28.1316	87	1.33349	8	4.39891
1	64110002	64210001	298.574	899	14.1675	63	4.39743
3	1280002	1380001	146.684	462	6.99379	31	4.3905
2	82410002	82510001	131.942	370	6.2936	168	4.38988
1	78810002	78910001	319.279	968	15.2398	562	4.3889
3	28750002	28850001	251.042	790	12.0105	427	4.38556
22	160002	260001	27.0158	83	1.29264	6	4.38541
3	28790002	28890001	195.189	737	9.34878	387	4.38395
1	64020002	64120001	316.168	882	15.1515	94	4.38316
4	23830002	23930001	244.7	784	11.8438	268	4.36881
2	62660002	62760001	511.389	1526	24.7817	144	4.36708
3	80860002	80960001	282.063	830	13.6859	301	4.36526
4	23850002	23950001	255.989	837	12.4479	263	4.36211
2	77390002	77490001	464.521	1491	22.6034	340	4.36113
1	77370002	77470001	402.032	1265	19.6983	363	4.35117
22	130002	230001	26.7211	82	1.31175	7	4.34841
2	77400002	77500001	455.121	1434	22.3884	335	4.34542
3	29190002	29290001	410.711	1290	20.2468	519	4.34236
3	28760002	28860001	243.258	789	12.0105	427	4.34012
5	38320002	38420001	380.047	1163	18.8347	77	4.33472
3	57840002	57940001	259.321	824	12.9293	368	4.32602
2	74860002	74960001	359.753	1161	17.9637	283	4.32385
5	34730002	34830001	206.505	740	10.3352	70	4.32055
1	28090002	28190001	200.616	590	10.0604	271	4.31767
5	34740002	34840001	203.058	700	10.1851	70	4.31735
2	48210002	48310001	394.405	1124	19.806	200	4.31567
3	28690002	28790001	206.811	641	10.3966	388	4.31413
3	28770002	28870001	230.421	789	11.6216	413	4.30939
2	47200002	47300001	469.495	1416	23.7002	218	4.30814
22	90002	190001	23.7895	73	1.20449	5	4.30383
1	94780002	94880001	66.3211	237	3.36503	34	4.30078
5	34720002	34820001	217.105	766	11.0167	74	4.30063
3	28780002	28880001	222.111	799	11.3027	409	4.29654
4	23860002	23960001	305.568	980	15.5588	312	4.2957
1	77360002	77460001	400.189	1280	20.3901	380	4.29474
22	110002	210001	25.3263	78	1.29049	7	4.29464
5	34770002	34870001	207.495	714	10.5753	69	4.29431
2	77430002	77530001	338.147	1109	17.259	255	4.29223
1	77410002	77510001	364.468	1189	18.6488	400	4.28864
3	98440002	98540001	411.189	1240	21.0394	175	4.28864
1	77380002	77480001	378.763	1227	19.3822	356	4.28849
5	34750002	34850001	197.611	689	10.1214	69	4.28719
1	78980002	79080001	360.026	1090	18.4479	168	4.28657
3	11820002	11920001	109.516	376	5.65409	42	4.2757
1	28160002	28260001	259.805	894	13.4257	321	4.27436
2	78310002	78410001	251.389	975	12.9919	97	4.27424
2	82040002	82140001	51.2316	308	2.65098	9	4.27244
4	140002	240001	106.132	326	5.51123	38	4.26734
22	210002	310001	26.8895	81	1.3968	25	4.26685
4	210002	310001	231.963	599	12.0535	82	4.26637
1	77350002	77450001	405.547	1284	21.0994	397	4.2646
2	7010002	7110001	364.663	1240	18.9881	238	4.2634
3	28710002	28810001	228.426	714	11.908	433	4.26172
2	77290002	77390001	491.632	1457	25.7286	280	4.25613
2	26330002	26430001	273.479	997	14.3481	303	4.2525
3	29200002	29300001	399.221	1259	21.0048	503	4.2484
5	43480002	43580001	464.942	1406	24.5155	171	4.24528
3	90250002	90350001	189.379	527	10.065	204	4.23386
3	49620002	49720001	214.1	746	11.4446	71	4.22555
22	250002	350001	32.6737	136	1.74677	58	4.22536
15	3110002	3210001	272.889	835	14.6226	174	4.22205
5	34760002	34860001	186.211	656	9.99236	66	4.21997
4	90700002	90800001	189.653	675	10.1782	34	4.2198
4	75310002	75410001	330.868	1002	17.784	102	4.2176
5	58710002	58810001	437.637	1350	23.5356	101	4.21682
4	90670002	90770001	290.058	939	15.5996	46	4.21676
2	59440002	59540001	376.116	1209	20.2351	159	4.21625
1	80650002	80750001	516.989	1604	27.8748	586	4.2131
2	74830002	74930001	376.942	1182	20.3536	276	4.21099
3	90240002	90340001	198.063	563	10.7021	196	4.20999
5	34780002	34880001	208.437	728	11.3301	76	4.20137
5	34710002	34810001	224.247	793	12.2083	81	4.19916
1	77340002	77440001	411.695	1281	22.4267	425	4.19829
2	47220002	47320001	481.995	1473	26.2664	294	4.19773
4	23810002	23910001	210.137	693	11.4718	257	4.19516
3	28700002	28800001	230.411	728	12.6699	470	4.18474
1	77400002	77500001	356.505	1156	19.8122	428	4.16946
13	3710002	3810001	375.942	1179	20.8987	246	4.16902
22	260002	360001	32.9158	138	1.83373	62	4.16593
2	59570002	59670001	433.695	1360	24.1677	275	4.16553
2	77410002	77510001	398.121	1273	22.216	330	4.16354
4	120002	220001	92.3368	291	5.16364	37	4.16045
1	62930002	63030001	376.811	1093	21.075	417	4.16023
22	220002	320001	25.7263	80	1.44075	28	4.15835
3	64840002	64940001	198.347	638	11.1541	176	4.15239
1	80660002	80760001	505.047	1560	28.5397	626	4.14538
4	130002	230001	95.9526	300	5.42523	36	4.14457
4	80950002	81050001	255.621	777	14.5564	133	4.13428
2	20920002	21020001	290.005	914	16.522	188	4.13362
2	14070002	14170001	730.095	2313	41.6885	325	4.13036
5	34790002	34890001	224.189	766	12.8208	79	4.12816
13	5930002	6030001	295.205	1039	17.0055	67	4.11765
2	77280002	77380001	487.721	1451	28.1546	301	4.11462
2	47180002	47280001	446.574	1369	26.0294	176	4.10069
22	230002	330001	24.9053	81	1.46249	29	4.08995
22	170002	270001	24.8789	73	1.46464	11	4.0863
3	97800002	97900001	241.553	830	14.296	103	4.07866
2	77180002	77280001	339.195	1031	20.1151	209	4.07576
3	29210002	29310001	394.458	1247	23.4828	474	4.07019
3	80700002	80800001	284.532	903	16.9649	251	4.06797
20	6820002	6920001	299.247	975	17.8767	234	4.06518
1	80340002	80440001	508.737	1447	30.4317	135	4.06327
3	80850002	80950001	274.237	811	16.4099	334	4.06278
3	97810002	97910001	247.205	847	14.8144	109	4.06064
2	59580002	59680001	432.616	1384	26.0822	306	4.05195
1	78760002	78860001	408.847	1205	24.655	609	4.05161
2	59430002	59530001	382.111	1256	23.0449	156	4.05147
2	77570002	77670001	331.716	1056	20.0088	64	4.05124
1	32230002	32330001	249.489	803	15.0545	118	4.05072
2	48200002	48300001	374.032	1055	22.623	203	4.0473
3	90260002	90360001	171.042	464	10.3473	207	4.04702
22	140002	240001	27.6474	83	1.67965	8	4.04091
2	77420002	77520001	361.026	1175	21.9372	324	4.04065
2	77700002	77800001	436.753	1369	26.7721	73	4.02801
2	47190002	47290001	460.163	1399	28.2623	211	4.02519
1	80670002	80770001	474.289	1465	29.2267	639	4.02041
22	150002	250001	27.1211	83	1.67965	8	4.01318
1	77230002	77330001	360.368	1149	22.3813	335	4.00911
2	77190002	77290001	361.184	1082	22.4353	236	4.00889
1	32490002	32590001	299.516	955	18.6259	108	4.00725
1	78990002	79090001	357.679	1088	22.2996	202	4.00358
2	59820002	59920001	305.658	934	19.177	69	3.99447
1	77330002	77430001	381.116	1194	23.9534	461	3.99193
2	76950002	77050001	149.763	702	9.46058	129	3.98461
3	57830002	57930001	277.005	859	17.5659	411	3.97906
11	4640002	4740001	326.326	1064	20.7016	170	3.9785
3	98430002	98530001	388.947	1180	24.6782	215	3.97827
3	57850002	57950001	240.989	787	15.3194	377	3.97554
1	77220002	77320001	340.047	1089	21.6271	336	3.97482
3	80710002	80810001	318.026	984	20.2738	317	3.97146
11	1570002	1670001	487.211	1442	31.1297	550	3.96818
19	6080002	6180001	409.705	1182	26.2578	98	3.96377
1	25290002	25390001	486.842	1486	31.2463	289	3.9617
2	77680002	77780001	391.784	1262	25.2499	67	3.95571
4	110002	210001	89.0158	291	5.73698	42	3.9557
11	4610002	4710001	305.963	1022	19.752	60	3.95329
2	77690002	77790001	404.695	1273	26.1357	71	3.95274
13	3720002	3820001	396.758	1237	25.6918	303	3.94888
4	220002	320001	250.5	655	16.2709	117	3.94444
22	190002	290001	26.6632	76	1.73889	19	3.93861
19	6070002	6170001	399.432	1164	26.1601	105	3.93251
1	77310002	77410001	377.958	1182	24.7618	458	3.93204
1	77320002	77420001	377.458	1180	24.7728	463	3.92949
5	41390002	41490001	179.426	616	11.7941	230	3.92726
1	25280002	25380001	484.284	1503	31.8724	295	3.92547
2	63490002	63590001	399.326	1315	26.2903	487	3.92497
1	80640002	80740001	526.737	1629	34.7965	643	3.92007
13	3730002	3830001	405.811	1261	26.8509	314	3.91776
2	13660002	13760001	335.153	1033	22.322	307	3.90828
22	70002	170001	23.1053	73	1.54276	7	3.90463
1	25270002	25370001	486.958	1533	32.5502	297	3.90306
3	64850002	64950001	194.479	639	13.0406	207	3.89853
2	13650002	13750001	344.879	1071	23.1464	344	3.89723
4	90002	190001	82.4158	281	5.54396	42	3.89393
1	94790002	94890001	70.3105	261	4.73387	46	3.89265
2	47230002	47330001	471.858	1463	31.9804	368	3.88309
27	40002	140001	97.4579	299	6.62183	146	3.87948
22	80002	180001	23.9158	72	1.6259	7	3.87866
1	77240002	77340001	348.253	1115	23.7475	370	3.87429
3	57820002	57920001	275.868	869	18.8187	423	3.87374
1	64800002	64900001	344.526	1050	23.5387	459	3.87151
3	90230002	90330001	209.632	601	14.3335	223	3.87039
1	62940002	63040001	363.668	1070	24.9209	417	3.86719
1	58700002	58800001	274.342	804	18.919	346	3.85807
2	62690002	62790001	502.932	1550	34.7124	80	3.85684
3	29330002	29430001	451.821	1451	31.1949	534	3.85637
1	28080002	28180001	195.453	586	13.5081	300	3.85492
2	26340002	26440001	277.063	1004	19.2226	382	3.84934
11	4920002	5020001	213.395	724	14.8335	317	3.84659
3	80840002	80940001	275.732	819	19.2155	367	3.84292
1	77250002	77350001	354.089	1129	24.7109	390	3.84089
3	46220002	46320001	537.132	1554	37.5315	176	3.8391
5	41400002	41500001	190.021	618	13.3161	253	3.83492
1	64010002	64110001	321.474	893	22.5463	127	3.83374
27	50002	150001	105.963	324	7.43908	158	3.83229
27	60002	160001	105.963	324	7.43908	158	3.83229
2	20910002	21010001	295.384	943	20.7403	201	3.83208
11	4930002	5030001	194.668	682	13.7009	294	3.82868
4	75320002	75420001	324.358	1003	22.8466	121	3.82753
3	81420002	81520001	295.816	917	20.8483	372	3.8267
2	77270002	77370001	484.695	1424	34.2334	352	3.8236
3	34150002	34250001	381.847	1150	27.0079	537	3.82154
3	29340002	29440001	443.1	1422	31.4243	567	3.81768
1	77280002	77380001	344.789	1051	24.5141	455	3.81403
5	43470002	43570001	441.268	1368	31.4737	200	3.80944
2	7020002	7120001	347.853	1189	24.8485	296	3.80724
3	29220002	29320001	400.047	1268	28.6488	512	3.80362
13	3740002	3840001	413.658	1286	29.7828	353	3.79588
11	4940002	5040001	190.332	678	13.7606	293	3.7899
1	64810002	64910001	364.868	1111	26.3851	491	3.78958
1	80680002	80780001	472.5	1464	34.178	630	3.78918
2	77670002	77770001	386.389	1222	28.0554	72	3.7837
2	61890002	61990001	471.568	1499	34.2549	697	3.78308
1	77260002	77360001	345.563	1085	25.1515	404	3.78024
4	56050002	56150001	362.742	1035	26.4501	67	3.7776
1	77300002	77400001	365.895	1151	26.7133	438	3.7758
2	47170002	47270001	431.579	1307	31.7121	187	3.76652
1	62920002	63020001	381.616	1106	28.0975	393	3.76361
3	90220002	90320001	226.111	642	16.6902	231	3.75996
3	34140002	34240001	378.558	1129	27.9689	518	3.75862
3	57860002	57960001	231.237	777	17.0972	375	3.75754
3	90270002	90370001	180.253	482	13.3352	240	3.75671
2	20930002	21030001	306.058	938	22.6472	224	3.7564
3	97820002	97920001	240.926	843	17.9515	143	3.74642
1	79000002	79100001	379.632	1134	28.3227	252	3.74457
2	61880002	61980001	493.658	1529	36.8564	744	3.74352
27	30002	130001	84.6684	258	6.32322	138	3.74309
4	75300002	75400001	349.158	1038	26.188	138	3.7369
2	63460002	63560001	396.916	1325	29.7917	481	3.73585
3	80720002	80820001	336.311	1014	25.2439	397	3.73579
2	77640002	77740001	322.905	1001	24.3201	55	3.73089
2	13670002	13770001	345.953	1069	26.0788	360	3.72962
2	78270002	78370001	334.195	1199	25.2778	116	3.72474
3	64860002	64960001	195.558	637	14.8218	235	3.7218
2	77200002	77300001	387.116	1156	29.4711	299	3.71539
3	80580002	80680001	276.274	880	21.0939	126	3.7112
4	56070002	56170001	355.768	1024	27.1763	80	3.71052
2	74870002	74970001	357.742	1177	27.4178	319	3.70573
2	54410002	54510001	276.263	958	21.2195	66	3.70258
2	62650002	62750001	532.005	1574	40.8894	231	3.70164
2	26270002	26370001	292.579	1017	22.4986	107	3.70092
2	76940002	77040001	136.842	663	10.5444	146	3.69796
13	5970002	6070001	332.626	1127	25.7566	75	3.69089
5	41410002	41510001	186.668	601	14.4728	278	3.68907
3	29320002	29420001	420.237	1371	32.5831	497	3.68901
1	64820002	64920001	368.032	1112	28.5791	521	3.6868
5	40470002	40570001	317.863	924	24.689	201	3.68647
1	77290002	77390001	359.111	1095	28.0184	465	3.67998
2	7030002	7130001	354.132	1210	27.6481	327	3.67903
1	80400002	80500001	506.458	1492	39.6101	160	3.6765
2	58020002	58120001	255.689	939	20.0514	140	3.67262
2	77660002	77760001	355.626	1137	28.0124	71	3.66622
3	34160002	34260001	395	1203	31.1574	590	3.6642
11	4600002	4700001	283.621	968	22.4001	81	3.66238
2	77440002	77540001	307.205	1032	24.302	234	3.66006
1	80630002	80730001	530.626	1615	42.0229	709	3.65845
3	80830002	80930001	292.184	880	23.1801	423	3.65592
3	34180002	34280001	406.389	1190	32.2563	571	3.65521
11	2200002	2300001	225.116	808	17.8822	240	3.65407
3	29230002	29330001	391.016	1252	31.0996	511	3.65226
1	28170002	28270001	275.021	943	21.8772	384	3.65204
3	97830002	97930001	229.1	792	18.2351	148	3.65119
5	41380002	41480001	169.116	588	13.4704	213	3.65015
16	1700002	1800001	35.4579	110	2.82704	14	3.64874
2	47240002	47340001	455.716	1442	36.3662	440	3.64746
3	84300002	84400001	106.211	466	8.47754	63	3.64714
11	4910002	5010001	227.868	744	18.1897	365	3.64701
4	60002	160001	75.9947	259	6.06665	47	3.64693
1	77420002	77520001	366.711	1188	29.2938	413	3.64597
3	34170002	34270001	398.637	1197	31.9821	596	3.63974
3	97870002	97970001	173.258	575	13.9135	156	3.63836
16	1720002	1820001	34.7579	107	2.79384	13	3.63702
16	1730002	1830001	34.7579	107	2.79384	13	3.63702
16	1740002	1840001	34.7579	107	2.79384	13	3.63702
16	1750002	1850001	34.7579	107	2.79384	13	3.63702
16	1760002	1860001	34.7579	107	2.79384	13	3.63702
3	46370002	46470001	332.026	1029	26.7026	562	3.63625
4	80002	180001	78.1632	269	6.30172	47	3.63267
3	57810002	57910001	273.579	866	22.0645	468	3.63216
1	77270002	77370001	335.479	1042	27.1082	450	3.62942
4	70002	170001	77.8684	262	6.30172	47	3.62722
2	13680002	13780001	342.079	1072	27.6885	381	3.62697
1	28070002	28170001	175.458	554	14.2544	274	3.62164
1	79010002	79110001	388.884	1175	31.613	274	3.62075
2	82590002	82690001	260.195	711	21.1558	222	3.62047
1	94800002	94900001	69.0579	267	5.62613	54	3.61759
3	97850002	97950001	195.037	684	15.9157	153	3.61523
1	79020002	79120001	388.821	1190	31.774	274	3.61319
2	77260002	77360001	481.679	1397	39.3631	401	3.61316
2	74820002	74920001	389.974	1218	31.9322	344	3.61029
27	110002	210001	134.679	417	11.0366	166	3.60916
2	62640002	62740001	524.053	1530	43.0119	243	3.6069
2	13690002	13790001	350.174	1103	28.7611	400	3.60588
25	1520002	1620001	179.179	576	14.7303	113	3.60454
1	32220002	32320001	248.532	792	20.4704	147	3.60182
2	59420002	59520001	367.826	1194	30.3844	205	3.59762
11	9300002	9400001	363.342	1194	30.0346	194	3.59663
2	77450002	77550001	272.647	966	22.6137	170	3.59177
1	77430002	77530001	353.458	1144	29.3242	407	3.59138
2	54650002	54750001	426.379	1281	35.4976	134	3.58634
4	23800002	23900001	207.568	693	17.295	277	3.58516
3	80730002	80830001	347.968	1045	29.0103	469	3.58432
3	57720002	57820001	446.432	1403	37.2709	406	3.58232
20	6830002	6930001	297.837	957	24.8918	272	3.58078
3	97880002	97980001	169.537	540	14.1988	172	3.57776
1	77200002	77300001	344.726	1074	28.8722	342	3.5777
5	41420002	41520001	181.342	593	15.1961	292	3.57694
1	77460002	77560001	357.537	1112	29.9723	400	3.57639
2	65480002	65580001	353.205	1048	29.6314	518	3.57531
22	50002	150001	20.4895	65	1.71954	7	3.57479
3	80820002	80920001	310.584	926	26.0867	472	3.5736
13	3750002	3850001	398.9	1231	33.5514	378	3.57158
2	77650002	77750001	330.637	1061	27.8404	67	3.56999
2	26350002	26450001	265.816	969	22.3989	433	3.56892
16	1710002	1810001	35.8632	110	3.03989	15	3.56041
4	230002	330001	276.211	720	23.4455	166	3.55838
3	57800002	57900001	296.453	937	25.2453	502	3.55371
11	4890002	4990001	225.368	759	19.2243	319	3.55128
2	62630002	62730001	504.137	1453	43.0337	244	3.55028
3	46230002	46330001	542.284	1577	46.2907	191	3.55025
2	54640002	54740001	416.389	1267	35.6027	122	3.54787
4	78540002	78640001	419.511	1158	35.9479	290	3.54473
1	77210002	77310001	340.568	1071	29.2341	359	3.54222
2	62620002	62720001	498.295	1407	42.8122	242	3.5409
2	74810002	74910001	407.074	1272	35.0239	412	3.53888
3	97840002	97940001	218.984	752	18.866	160	3.53697
4	75330002	75430001	347.279	1083	29.9331	147	3.53628
4	40002	140001	68.0947	240	5.88008	45	3.53364
13	7620002	7720001	460.063	1418	39.7926	187	3.53126
3	29240002	29340001	393.453	1249	34.0812	522	3.52914
3	57790002	57890001	301.326	968	26.1259	500	3.52777
1	64790002	64890001	308.832	957	26.7929	411	3.5269
20	1440002	1540001	503.837	1533	43.7241	355	3.52646
2	24480002	24580001	517.932	1623	45.2602	164	3.51645
2	59150002	59250001	180.063	561	15.7907	238	3.51135
11	4590002	4690001	266.737	929	23.4133	114	3.51002
2	13640002	13740001	322.395	1000	28.3201	322	3.50893
22	60002	160001	21.7263	69	1.91065	8	3.5073
13	3570002	3670001	340.726	1250	30.0483	109	3.50326
5	41490002	41590001	121.811	411	10.7444	202	3.50298
2	82030002	82130001	49.8105	297	4.3968	13	3.50193
27	120002	220001	118.632	369	10.5024	144	3.4977
27	90002	190001	130.221	399	11.5342	176	3.49698
5	34700002	34800001	225.826	814	20.01	114	3.49642
1	38000002	38100001	571.911	1736	50.6899	505	3.49602
1	58690002	58790001	255.853	753	22.6823	356	3.49568
3	1240002	1340001	131.689	456	11.7057	26	3.49186
4	30002	130001	64.3421	231	5.71954	44	3.49179
1	77450002	77550001	331.242	1060	29.4962	411	3.48929
1	77440002	77540001	329.642	1077	29.3672	408	3.48862
1	43400002	43500001	323.311	1049	28.8387	320	3.48684
3	29310002	29410001	412.063	1348	36.7573	500	3.48676
27	70002	170001	116.163	348	10.3696	176	3.48573
1	64000002	64100001	326.653	885	29.1842	155	3.4845
5	41440002	41540001	151.532	503	13.5487	267	3.48339
3	64740002	64840001	241.958	734	21.6455	46	3.48262
27	20002	120001	78.8526	241	7.05614	141	3.48221
2	59830002	59930001	306.653	927	27.4673	124	3.48082
2	77560002	77660001	332.953	1060	29.8488	97	3.47957
5	41100002	41200001	139.6	567	12.5203	194	3.47896
3	90280002	90380001	177.263	505	15.9047	272	3.47837
22	270002	370001	33.9158	145	3.04419	63	3.47782
4	55640002	55740001	304.284	970	27.3325	146	3.47673
20	5930002	6030001	349.463	1086	31.4505	449	3.47398
5	38330002	38430001	398.058	1240	35.8416	135	3.47327
3	29250002	29350001	407.116	1306	36.6746	533	3.47258
1	28060002	28160001	167.379	537	15.0913	269	3.47133
24	6340002	6440001	11.1263	31	1.00621	7	3.46697
3	29270002	29370001	405.542	1308	36.6952	485	3.46619
3	97860002	97960001	177.442	610	16.0633	157	3.46551
2	77210002	77310001	424.211	1273	38.431	383	3.46444
4	50002	150001	70.4053	245	6.38008	48	3.46404
1	14090002	14190001	513.863	1560	46.5753	229	3.46375
1	32500002	32600001	300.516	971	27.2597	125	3.4626
5	41470002	41570001	140.337	472	12.7317	247	3.46239
3	80740002	80840001	374.337	1124	34.0461	548	3.45878
2	74800002	74900001	419.984	1313	38.2795	484	3.45569
5	41450002	41550001	155.037	507	14.1519	274	3.45354
11	2210002	2310001	216.163	754	19.7568	210	3.4517
13	7630002	7730001	479.647	1440	43.8512	234	3.45129
5	41500002	41600001	124.679	406	11.3999	217	3.45112
3	29260002	29360001	404.374	1285	36.9778	515	3.45096
3	29350002	29450001	436.111	1392	39.94	578	3.44879
5	40070002	40170001	168.032	649	15.4064	327	3.44713
2	59810002	59910001	327.632	1017	30.075	106	3.44544
5	58850002	58950001	344.132	1217	31.6443	106	3.44294
3	84810002	84910001	203.384	560	18.7028	50	3.44288
3	90210002	90310001	225.974	663	20.865	253	3.437
3	46380002	46480001	317.711	988	29.3624	621	3.43567
2	77250002	77350001	466.174	1341	43.1343	433	3.43396
5	41480002	41580001	125.763	428	11.6378	222	3.43381
5	41510002	41610001	133.042	419	12.317	235	3.43316
5	41090002	41190001	159.547	637	14.7943	248	3.43087
3	11810002	11910001	136.632	467	12.6744	93	3.4303
3	57730002	57830001	421.474	1341	39.1402	431	3.42872
1	38010002	38110001	572.126	1773	53.1567	535	3.42801
3	81430002	81530001	320.568	1017	29.801	387	3.4272
25	1480002	1580001	196.311	606	18.258	135	3.42654
5	41460002	41560001	153.368	503	14.2745	281	3.42549
20	1430002	1530001	522.958	1593	48.7938	444	3.42192
5	41000002	41100001	183.347	660	17.1233	328	3.42055
11	1560002	1660001	498.232	1489	46.5557	535	3.41979
3	97890002	97990001	172.584	529	16.1548	196	3.41727
3	57870002	57970001	240	786	22.4969	394	3.41524
11	1580002	1680001	491.447	1476	46.2262	604	3.41025
5	41110002	41210001	123.216	498	11.5932	145	3.40984
11	1590002	1690001	501.279	1522	47.3579	626	3.40394
24	6330002	6430001	10.6474	30	1.00621	7	3.40349
2	61870002	61970001	493.426	1543	46.7518	778	3.39974
5	41520002	41620001	138.426	440	13.118	256	3.3995
2	48190002	48290001	351.168	996	33.4255	227	3.39314
3	49380002	49480001	223.632	582	21.3254	56	3.39048
3	64730002	64830001	248.795	760	23.7444	51	3.3893
1	58710002	58810001	259.832	788	24.8027	340	3.38901
2	74880002	74980001	364.026	1187	34.7518	325	3.38888
34	1210002	1310001	144.653	459	13.8258	108	3.38715
34	1220002	1320001	146.616	467	14.0215	114	3.38633
1	94810002	94910001	66.8	276	6.39656	62	3.38448
4	80960002	81060001	230.9	731	22.1111	153	3.38443
2	59590002	59690001	412.832	1354	39.5332	344	3.38442
4	90660002	90760001	319.847	1007	30.6756	86	3.38222
3	29280002	29380001	397.995	1293	38.1871	483	3.38159
2	6980002	7080001	373.305	1257	35.8211	198	3.38148
5	40060002	40160001	180.658	679	17.3502	346	3.38023
5	40510002	40610001	308.016	885	29.5862	349	3.38001
24	6310002	6410001	23.9579	106	2.30674	22	3.37658
4	10002	110001	57.0737	206	5.49904	44	3.37557
1	75740002	75840001	61.5053	210	5.92881	32	3.3749
1	43460002	43560001	243.553	766	23.4861	224	3.37435
5	34680002	34780001	252.842	875	24.3942	132	3.37363
20	1450002	1550001	482.226	1470	46.5772	345	3.37202
3	57710002	57810001	479.611	1495	46.3316	384	3.3718
11	2190002	2290001	216.584	793	20.9269	267	3.3715
3	80800002	80900001	333.937	979	32.2819	570	3.37078
2	13620002	13720001	298.179	947	28.8402	277	3.37003
3	57780002	57880001	296.416	960	28.6997	498	3.36851
1	37980002	38080001	575.795	1728	55.7592	513	3.36827
6	10910002	11010001	224.932	706	21.8012	325	3.367
24	6320002	6420001	18.5579	80	1.8022	16	3.3642
3	29300002	29400001	412.337	1330	40.1142	497	3.36164
2	35850002	35950001	220.226	747	21.4247	522	3.36164
5	40050002	40150001	198.321	728	19.3008	373	3.36111
2	26360002	26460001	268.053	949	26.0999	480	3.3604
1	37970002	38070001	575.789	1731	56.1352	481	3.35856
20	6840002	6940001	293.811	966	28.6558	265	3.35799
3	34190002	34290001	416.758	1203	40.737	599	3.3548
27	80002	180001	129.126	387	12.6462	185	3.35201
2	77240002	77340001	465.974	1346	45.6553	459	3.35139
3	27870002	27970001	273.716	967	26.8853	385	3.34779
3	80750002	80850001	383.532	1149	37.7097	600	3.34634
2	77710002	77810001	430.779	1395	42.3641	122	3.34603
3	80810002	80910001	307.079	917	30.2181	532	3.34512
27	10002	110001	61.1105	190	6.01409	112	3.345
2	24470002	24570001	529.253	1644	52.0893	171	3.3449
2	63990002	64090001	596.479	1876	58.7212	639	3.34452
4	23430002	23530001	274.1	837	27.0296	428	3.34209
4	78550002	78650001	436.8	1211	43.1254	300	3.34036
5	41430002	41530001	161.105	535	15.9071	302	3.34026
2	13630002	13730001	304.584	966	30.1971	296	3.33436
2	63980002	64080001	585.468	1831	58.1154	633	3.3326
5	41080002	41180001	169.258	651	16.8165	284	3.33127
11	4580002	4680001	247.011	863	24.651	169	3.32486
4	240002	340001	290.274	765	28.9771	199	3.32443
1	37990002	38090001	577.753	1760	57.7054	550	3.32367
2	77230002	77330001	450.547	1317	45.0339	454	3.32259
5	40030002	40130001	230.589	794	23.059	429	3.32192
4	23870002	23970001	337.337	1104	33.7375	400	3.32177
5	39980002	40080001	298.268	938	29.8528	528	3.32067
5	34690002	34790001	235.253	840	23.5581	129	3.31992
3	98530002	98630001	421.026	1339	42.3853	135	3.31227
1	28050002	28150001	158.916	535	16.0002	284	3.3121
1	80620002	80720001	543.105	1614	54.7914	760	3.30921
1	43430002	43530001	282.389	894	28.4895	274	3.30918
3	90290002	90390001	157.1	467	15.854	270	3.30876
3	97790002	97890001	234.5	813	23.689	139	3.3073
3	90200002	90300001	221.932	664	22.4252	259	3.30692
1	38020002	38120001	586.721	1818	59.2957	632	3.30667
1	14100002	14200001	522.811	1589	52.9603	236	3.3033
4	75290002	75390001	349.905	1009	35.5134	178	3.30053
1	40810002	40910001	379.1	1159	38.5208	453	3.29887
4	23440002	23540001	266.595	824	27.1598	423	3.2951
1	79030002	79130001	414.763	1269	42.2599	356	3.29493
2	59840002	59940001	315.242	962	32.2155	189	3.29063
5	38310002	38410001	352.716	1098	36.0504	103	3.29042
3	29290002	29390001	392.432	1270	40.177	496	3.288
2	59160002	59260001	123.726	399	12.6706	162	3.2876
5	43460002	43560001	442.905	1402	45.3837	264	3.28675
2	61860002	61960001	483.937	1554	49.6988	774	3.28354
2	77220002	77320001	431.321	1278	44.4744	440	3.27771
4	62820002	62920001	345.537	1053	35.6323	633	3.27758
3	49630002	49730001	238	820	24.5631	117	3.2764
3	80790002	80890001	336.989	1009	34.7838	590	3.27622
3	80910002	81010001	349.589	1036	36.0908	391	3.27596
3	80780002	80880001	345.489	1040	35.7547	593	3.27244
5	41010002	41110001	185.979	682	19.274	352	3.27041
1	43410002	43510001	319.542	1019	33.1206	323	3.2702
2	62610002	62710001	502.011	1401	52.0719	261	3.26914
2	19940002	20040001	329.395	1114	34.1744	189	3.26883
1	80690002	80790001	436.763	1352	45.3402	563	3.26799
11	4660002	4760001	326.926	1040	33.9474	268	3.26759
1	43450002	43550001	249.463	787	25.9135	240	3.26705
20	14050002	14150001	34.3789	137	3.57334	45	3.26618
3	98030002	98130001	209.611	613	21.8008	263	3.26526
2	35860002	35960001	213.721	736	22.2778	543	3.26205
4	23420002	23520001	262.168	798	27.3722	407	3.25971
5	41070002	41170001	195.116	710	20.3918	338	3.25827
3	34130002	34230001	351.768	1096	36.7671	531	3.25814
27	130002	230001	103.011	323	10.7819	129	3.25611
3	98040002	98140001	192.7	584	20.1703	238	3.25605
5	40020002	40120001	248.374	816	26.0258	463	3.2545
2	20600002	20700001	156.474	619	16.4154	397	3.2528
5	41530002	41630001	143.884	461	15.0996	297	3.25232
1	80330002	80430001	482.5	1403	50.7131	158	3.2501
3	1290002	1390001	159.137	477	16.7341	77	3.2494
5	40040002	40140001	209.274	744	22.0836	417	3.24434
2	63970002	64070001	581.868	1825	61.4398	644	3.24345
3	46210002	46310001	531.395	1565	56.1285	232	3.24298
5	40010002	40110001	262.326	838	27.7379	487	3.24143
2	35890002	35990001	218.337	763	23.102	540	3.24047
5	41020002	41120001	181.726	662	19.2418	347	3.23945
1	43470002	43570001	210.995	676	22.3495	214	3.23889
1	43420002	43520001	294.274	935	31.1859	301	3.23819
2	63450002	63550001	388.342	1302	41.172	473	3.23759
2	14060002	14160001	757.916	2396	80.3677	363	3.23735
3	29650002	29750001	424.1	1432	44.9716	177	3.23732
3	98420002	98520001	390.468	1184	41.5898	275	3.2309
16	1770002	1870001	36.1789	111	3.85738	16	3.22946
3	98100002	98200001	244.221	775	26.0389	311	3.22944
2	35840002	35940001	203.863	671	21.7453	504	3.22882
11	1600002	1700001	481.679	1492	51.3882	562	3.22856
3	80770002	80870001	353.184	1061	37.6835	611	3.22842
5	40000002	40100001	278.842	878	29.7532	531	3.22833
2	35880002	35980001	216.579	751	23.1414	555	3.22634
5	41060002	41160001	197.326	711	21.0929	352	3.22575
3	98020002	98120001	219.263	623	23.4976	281	3.22208
1	25300002	25400001	503.442	1509	54.011	286	3.2205
2	25240002	25340001	199.863	556	21.4467	82	3.22018
20	14210002	14310001	9.38947	34	1.00788	8	3.21972
2	74890002	74990001	364.779	1182	39.1732	319	3.21908
1	43440002	43540001	266.195	829	28.6359	275	3.21658
4	20002	120001	60.8737	223	6.55805	49	3.21448
16	1790002	1890001	36.3053	111	3.91257	17	3.21399
34	1250002	1350001	166.642	507	17.9639	126	3.21358
20	14040002	14140001	34.4789	140	3.71787	46	3.21317
2	59850002	59950001	330.174	1005	35.614	243	3.21271
1	87010002	87110001	369.937	1234	39.9255	198	3.2119
2	57980002	58080001	306.937	1085	33.1366	318	3.21144
13	7640002	7740001	474.116	1427	51.2105	274	3.21073
5	39990002	40090001	293.074	930	31.7019	571	3.20862
3	98090002	98190001	236.779	737	25.6247	306	3.20793
5	40990002	41090001	171.668	636	18.5846	313	3.20745
1	41690002	41790001	141.311	426	15.3022	168	3.20706
5	58700002	58800001	432.247	1334	46.8094	154	3.20699
2	59410002	59510001	352.695	1168	38.2303	254	3.20563
3	98120002	98220001	252.558	809	27.3913	304	3.20482
2	13700002	13800001	337.047	1074	36.5994	372	3.20306
1	28180002	28280001	263.142	915	28.5762	405	3.20296
2	35830002	35930001	193.095	633	20.9799	438	3.20223
3	98110002	98210001	247.647	809	26.9195	309	3.20156
11	4550002	4650001	207.379	785	22.5452	313	3.20138
3	57740002	57840001	412.111	1304	44.828	501	3.20056
11	4570002	4670001	240.732	843	26.2279	219	3.19825
4	80940002	81040001	270.058	829	29.4732	175	3.19579
1	80700002	80800001	427.826	1329	46.6933	510	3.19574
1	80710002	80810001	409.853	1281	44.8528	484	3.19183
14	1460002	1560001	477.126	1514	52.258	689	3.19065
2	35870002	35970001	216.342	757	23.7081	574	3.18986
19	6060002	6160001	381.447	1133	41.8395	145	3.18855
3	80760002	80860001	360.974	1089	39.6562	627	3.18627
3	57880002	57980001	232.789	765	25.5867	413	3.18556
4	78600002	78700001	522.337	1534	57.5251	173	3.18272
3	24050002	24150001	224.953	746	24.7812	104	3.1823
5	41030002	41130001	190.926	687	21.0518	372	3.181
2	62700002	62800001	504.953	1574	55.7059	122	3.18025
5	41040002	41140001	198.689	721	21.9224	378	3.18004
2	20610002	20710001	151.995	624	16.8175	390	3.17599
2	20620002	20720001	156.084	626	17.2919	398	3.17415
25	1210002	1310001	358.421	1131	39.7169	199	3.17383
2	64000002	64100001	577.158	1827	64.0473	640	3.17176
2	59190002	59290001	40.1842	129	4.46011	53	3.17148
3	53570002	53670001	273.426	795	30.3509	400	3.17134
1	94820002	94920001	64.2105	273	7.13282	68	3.17026
3	46390002	46490001	305.868	933	33.9785	577	3.17022
3	98080002	98180001	235.911	724	26.2324	312	3.16882
20	13430002	13530001	272.047	868	30.327	416	3.16518
2	49350002	49450001	243.342	779	27.1522	187	3.16385
3	90190002	90290001	222.905	693	24.8889	281	3.16286
5	41050002	41150001	196.516	710	21.9441	379	3.16274
4	78590002	78690001	522.284	1489	58.3263	207	3.16262
2	61910002	62010001	479.658	1554	53.569	710	3.16253
16	1780002	1880001	36.5737	112	4.08672	17	3.16179
2	65470002	65570001	350.047	1028	39.3032	533	3.15483
1	40800002	40900001	383.584	1165	43.0772	505	3.15455
24	6290002	6390001	45.9263	194	5.16149	50	3.15346
20	14030002	14130001	34.9158	135	3.92666	48	3.1525
20	14000002	14100001	37.0632	131	4.16818	46	3.1525
5	34800002	34900001	223.768	758	25.1744	104	3.15198
4	54160002	54260001	387.126	1209	43.5781	313	3.15113
4	80970002	81070001	218.753	700	24.6424	192	3.15009
11	2020002	2120001	343.068	1171	38.6591	292	3.14962
3	98050002	98150001	185.5	568	20.9324	244	3.14761
3	57770002	57870001	323.037	1024	36.4849	571	3.14633
1	62950002	63050001	353.168	1080	39.9023	440	3.14581
1	79040002	79140001	437.021	1347	49.3844	421	3.14558
3	90300002	90400001	154.842	479	17.5045	286	3.145
20	13420002	13520001	289.811	921	32.786	457	3.14396
3	52340002	52440001	319.621	977	36.1636	407	3.14375
2	63500002	63600001	396.826	1295	45.0671	519	3.13836
15	2920002	3020001	195.384	639	22.1918	262	3.13821
2	78320002	78420001	211.868	827	24.0726	116	3.1377
2	78260002	78360001	343.942	1225	39.091	144	3.13726
2	20630002	20730001	158.953	648	18.0724	449	3.13674
3	80140002	80240001	491.621	1500	55.9243	560	3.136
13	7610002	7710001	459.979	1437	52.3285	198	3.1359
3	98070002	98170001	216.789	661	24.6651	292	3.13575
4	78580002	78680001	526.189	1472	59.9412	261	3.13396
2	35910002	36010001	212.116	766	24.1734	529	3.13336
3	97920002	98020001	168.1	530	19.2062	223	3.12968
11	2010002	2110001	346.237	1197	39.5655	259	3.12945
1	78750002	78850001	425.947	1252	48.7391	634	3.12752
25	1200002	1300001	359.332	1132	41.2974	200	3.12119
4	62830002	62930001	306.279	950	35.2071	589	3.12091
1	32510002	32610001	278.326	918	32.0265	131	3.11944
20	13410002	13510001	325.163	1023	37.4534	515	3.11799
3	64870002	64970001	199.363	645	22.9871	241	3.1165
11	9310002	9410001	370.689	1215	42.7778	251	3.11528
13	7600002	7700001	462.947	1450	53.463	189	3.11424
2	49360002	49460001	230.826	732	26.6648	202	3.1138
5	11230002	11330001	525.826	1771	60.8378	775	3.11155
4	28440002	28540001	390.468	1181	45.2778	220	3.10833
19	6090002	6190001	433.163	1240	50.3079	139	3.10605
3	97910002	98010001	176.111	554	20.4656	237	3.10521
5	41370002	41470001	150.832	538	17.5404	193	3.10419
1	28040002	28140001	162.384	567	18.9195	315	3.10147
20	14060002	14160001	33.5474	136	3.90922	49	3.10125
20	13440002	13540001	267.526	856	31.2176	410	3.09925
3	46360002	46460001	339.611	1056	39.6945	570	3.09687
4	56080002	56180001	338.121	987	39.5714	118	3.09501
3	53560002	53660001	243.942	726	28.5604	364	3.09445
4	23450002	23550001	264.437	818	30.9644	443	3.09424
1	58720002	58820001	275.921	829	32.3237	368	3.09359
3	80150002	80250001	511.116	1555	59.8765	577	3.09359
3	52330002	52430001	346.647	1059	40.6837	449	3.09095
3	34120002	34220001	350.542	1095	41.1601	531	3.09027
5	29390002	29490001	386.032	1263	45.3951	476	3.08811
11	4560002	4660001	235.995	838	27.7604	276	3.08765
2	60400002	60500001	325.605	1142	38.3521	120	3.08575
20	14140002	14240001	25.5316	101	3.00788	38	3.08546
3	57890002	57990001	228.047	772	26.8937	402	3.08399
2	60460002	60560001	260.437	918	30.7203	91	3.08367
2	63960002	64060001	560.937	1759	66.1825	610	3.08332
3	57750002	57850001	392.763	1222	46.3588	535	3.08274
20	1420002	1520001	525.358	1593	62.0824	511	3.08104
4	78570002	78670001	507.237	1415	59.957	279	3.08066
20	14010002	14110001	37.4632	136	4.43048	50	3.07994
20	14220002	14320001	7.61579	24	0.902054	6	3.07771
20	14200002	14300001	10.6316	39	1.26063	12	3.07614
3	97780002	97880001	244.605	831	29.0944	193	3.07164
2	59600002	59700001	396.005	1308	47.2	332	3.06866
20	13390002	13490001	320.205	1001	38.2685	528	3.06477
1	43480002	43580001	191.711	609	22.9121	220	3.06475
2	59400002	59500001	341.468	1145	40.817	271	3.06451
3	97930002	98030001	175.379	540	20.9904	242	3.06267
20	13650002	13750001	196.347	604	23.505	302	3.06237
5	34670002	34770001	252.595	872	30.2848	159	3.06016
20	14130002	14230001	26.8526	109	3.21954	41	3.06014
2	26260002	26360001	278.826	964	33.4353	121	3.05992
20	13400002	13500001	327.584	1022	39.3423	533	3.05771
6	10920002	11020001	205.963	620	24.7458	311	3.05713
2	54660002	54760001	449.479	1347	54.0275	194	3.05649
1	94830002	94930001	63.9737	279	7.69302	76	3.05586
25	1230002	1330001	361.416	1130	43.4682	214	3.05563
1	37960002	38060001	565.005	1700	67.9596	474	3.05551
1	50030002	50130001	415.974	1279	50.1431	553	3.05237
3	81410002	81510001	304.021	972	36.6534	477	3.05215
20	13600002	13700001	293.3	898	35.3763	444	3.05152
3	57760002	57860001	357.021	1122	43.1777	584	3.04765
1	77980002	78080001	262.847	827	31.8361	535	3.04549
20	13450002	13550001	260.095	834	31.5115	391	3.04509
1	41700002	41800001	143.363	429	17.3786	194	3.04429
5	29400002	29500001	402.247	1312	48.7778	471	3.04379
27	140002	240001	87.1316	271	10.5707	115	3.04312
4	77040002	77140001	281.053	772	34.1039	226	3.04283
3	80160002	80260001	510.863	1562	61.9964	585	3.04268
3	98010002	98110001	205.089	578	24.8911	295	3.04255
2	60410002	60510001	313.763	1102	38.1187	106	3.0411
3	98060002	98160001	195.647	603	23.7754	278	3.04071
3	48660002	48760001	160.621	575	19.5413	334	3.03906
20	14170002	14270001	17.6053	70	2.14214	24	3.03888
20	1370002	1470001	467.542	1453	56.9142	555	3.03823
3	57700002	57800001	501.158	1541	61.0299	401	3.03768
1	32210002	32310001	259.132	796	31.5588	209	3.03757
4	250002	350001	294.195	792	35.8466	238	3.03686
1	77990002	78090001	240.032	744	29.2673	489	3.03586
3	34200002	34300001	422.358	1213	51.5026	601	3.03575
20	13560002	13660001	268.995	848	32.8101	373	3.03537
3	81440002	81540001	345.942	1124	42.2296	433	3.0342
1	38030002	38130001	603.642	1874	73.7234	677	3.0335
3	80190002	80290001	530.311	1654	64.7977	599	3.03282
2	96710002	96810001	538.553	1699	65.8137	464	3.03263
14	1450002	1550001	480.232	1532	58.7229	681	3.03174
20	14080002	14180001	28.8421	118	3.52891	41	3.03088
4	55650002	55750001	303.195	967	37.1412	165	3.02915
3	52350002	52450001	288.711	894	35.4078	359	3.02749
2	25230002	25330001	207.847	583	25.5282	94	3.02536
2	48220002	48320001	429.053	1239	52.7095	276	3.02502
2	61850002	61950001	499.5	1576	61.3992	772	3.02419
11	4650002	4750001	319.105	1031	39.2719	237	3.02246
20	13590002	13690001	301.632	925	37.1376	461	3.02183
3	80170002	80270001	496.711	1530	61.1925	565	3.02098
25	1190002	1290001	349.458	1088	43.0602	208	3.02069
2	54530002	54630001	291.084	857	35.8834	111	3.02005
20	13640002	13740001	215.579	662	26.6099	332	3.01818
20	14190002	14290001	13.9316	51	1.72074	17	3.01726
20	13990002	14090001	37.2737	131	4.60774	46	3.01603
4	55630002	55730001	298.516	964	36.9059	126	3.01588
1	75730002	75830001	60.5474	197	7.49116	38	3.0148
3	29660002	29760001	421.642	1436	52.1691	185	3.01475
1	63990002	64090001	333.442	893	41.3048	197	3.01305
20	1460002	1560001	481.484	1447	59.6464	361	3.01298
1	80720002	80820001	399.505	1269	49.5368	506	3.01164
1	50050002	50150001	442.416	1371	54.8674	637	3.01138
2	60470002	60570001	262.158	903	32.5213	100	3.01098
24	6300002	6400001	22.5053	103	2.79288	23	3.01044
4	75340002	75440001	375.784	1142	46.6811	217	3.00899
25	1220002	1320001	367.105	1158	45.6183	224	3.00851
25	1540002	1640001	267.532	847	33.2817	212	3.00691
3	90310002	90410001	148.605	486	18.4983	285	3.00602
1	28190002	28290001	277.7	974	34.5824	448	3.00542
2	76930002	77030001	142.826	655	17.7895	181	3.00516
25	1550002	1650001	269.016	826	33.5122	209	3.00493
20	13610002	13710001	272.805	831	34.0705	407	3.00128
3	84290002	84390001	96.9474	440	12.1087	89	3.00116
4	23790002	23890001	217.421	733	27.1634	312	3.00076
1	64830002	64930001	361.026	1090	45.1051	532	3.00074
2	78250002	78350001	358.995	1242	44.8672	178	3.00023
4	75280002	75380001	339.716	967	42.4857	205	2.99928
20	13570002	13670001	289.532	914	36.2305	421	2.99844
3	29670002	29770001	413.342	1399	51.7604	175	2.99742
1	50020002	50120001	391.826	1194	49.1837	522	2.99396
2	61920002	62020001	480.837	1585	60.382	705	2.99336
24	1110002	1210001	409.642	1340	51.4417	189	2.99335
1	80610002	80710001	549.105	1634	68.9871	801	2.99268
1	87910002	88010001	361.958	1163	45.4802	136	2.99251
20	13630002	13730001	223.821	686	28.1252	346	2.99241
13	7650002	7750001	498.432	1518	62.6663	343	2.99163
1	41680002	41780001	146.532	444	18.4288	190	2.99118
20	13380002	13480001	322.037	1007	40.5791	543	2.98842
3	29640002	29740001	414.084	1404	52.2054	237	2.98765
3	48740002	48840001	180.574	528	22.7754	424	2.98704
2	47160002	47260001	399.516	1215	50.4763	240	2.98457
20	13580002	13680001	300.721	937	38.0208	452	2.98357
1	50040002	50140001	429.784	1337	54.4209	618	2.98138
2	59390002	59490001	328.532	1105	41.6598	266	2.9793
20	1380002	1480001	470.468	1451	59.6866	539	2.97862
20	14120002	14220001	24.5421	105	3.11515	40	2.97789
1	79050002	79150001	461.284	1426	58.5638	497	2.97758
3	48720002	48820001	178.605	565	22.6806	400	2.97724
2	13610002	13710001	288.895	924	36.7269	263	2.97563
3	91010002	91110001	385.195	1182	48.9763	729	2.97543
20	13460002	13560001	234.026	763	29.7723	336	2.97463
20	13920002	14020001	48.6737	155	6.19302	59	2.97443
2	25250002	25350001	203.732	558	25.9441	92	2.97319
3	80180002	80280001	514.426	1572	65.553	612	2.97223
4	54170002	54270001	385.121	1208	49.1254	291	2.97077
3	48730002	48830001	177.647	540	22.6785	403	2.96962
3	81450002	81550001	344.858	1149	44.0521	425	2.96872
3	96700002	96800001	485.189	1473	61.9926	290	2.96838
1	87920002	88020001	369.663	1192	47.237	173	2.96822
5	11240002	11340001	522.232	1764	66.8108	775	2.96654
20	14020002	14120001	35.2158	137	4.51409	51	2.96371
3	97940002	98040001	191.642	572	24.5671	285	2.96361
34	1270002	1370001	176.058	534	22.5862	122	2.96253
4	78560002	78660001	476.389	1321	61.1667	325	2.96132
3	48710002	48810001	175.263	561	22.5088	365	2.96096
3	81460002	81560001	343.953	1162	44.2136	402	2.95965
3	91000002	91100001	376.421	1156	48.5377	709	2.95517
13	3760002	3860001	393.695	1197	50.7893	438	2.95448
1	58680002	58780001	272.589	792	35.1682	394	2.95439
20	13980002	14080001	36.8105	128	4.75179	46	2.95357
20	13370002	13470001	320.079	991	41.3237	522	2.95339
20	13480002	13580001	196.305	648	25.3708	271	2.95186
3	83880002	83980001	169.189	566	21.8882	132	2.95041
3	80570002	80670001	292.274	957	37.8254	234	2.94989
20	13520002	13620001	210.268	682	27.2148	294	2.94977
4	62840002	62940001	273.126	864	35.3509	547	2.94975
27	180002	280001	62.0789	202	8.04682	91	2.94761
20	13470002	13570001	212.158	701	27.5088	303	2.94717
20	1390002	1490001	481.521	1488	62.4465	533	2.94691
1	78000002	78100001	224.089	656	29.0896	437	2.9455
3	55180002	55280001	438.7	1315	56.951	411	2.94544
34	1260002	1360001	168.305	514	21.8524	130	2.94522
3	55050002	55150001	330.447	1030	42.9107	317	2.94501
20	13490002	13590001	189.568	625	24.6223	255	2.94468
5	41540002	41640001	134.774	430	17.5119	339	2.94413
3	90990002	91090001	376.495	1162	48.9845	707	2.94223
22	40002	140001	16.5	54	2.14763	8	2.94165
20	6850002	6950001	294.895	982	38.5117	252	2.93683
2	19930002	20030001	335.342	1135	43.7962	195	2.93676
4	90650002	90750001	343.768	1038	44.9732	115	2.9343
20	13620002	13720001	245.389	755	32.1316	382	2.93301
3	46040002	46140001	307.816	1081	40.3249	318	2.93232
3	48750002	48850001	169.711	488	22.2365	415	2.93207
31	10002	110001	98.5368	331	12.9114	30	2.93202
6	10930002	11030001	197.932	593	25.9453	307	2.93146
2	65490002	65590001	377.268	1126	49.4544	538	2.93142
1	87020002	87120001	364.705	1206	47.8196	247	2.93106
2	13590002	13690001	282.811	909	37.1486	225	2.92846
2	64010002	64110001	581.305	1851	76.4135	674	2.9274
3	91020002	91120001	368.9	1168	48.5659	728	2.92521
3	52360002	52460001	269.811	831	35.5442	359	2.92426
2	24500002	24600001	535.937	1668	70.7054	205	2.92217
20	13680002	13780001	135.421	415	17.8677	223	2.92203
20	14070002	14170001	31.2	127	4.11658	48	2.92203
11	4950002	5050001	205.637	703	27.1634	327	2.92036
4	23460002	23560001	258.537	814	34.1753	443	2.91934
5	34810002	34910001	225.132	751	29.8094	111	2.91693
5	41120002	41220001	118.347	479	15.6742	141	2.91657
1	64120002	64220001	289.395	871	38.333	113	2.91638
2	18890002	18990001	337.279	1021	44.7169	146	2.91505
1	43490002	43590001	170.858	544	22.6646	216	2.91428
11	2000002	2100001	354.342	1208	47.0597	239	2.91258
2	13710002	13810001	339.868	1076	45.1534	364	2.91207
3	48690002	48790001	161.237	557	21.4365	268	2.91104
20	13670002	13770001	150.068	453	19.9627	251	2.91024
1	41670002	41770001	151.842	464	20.215	208	2.90907
14	1470002	1570001	483.074	1522	64.3368	735	2.90853
4	260002	360001	288.889	802	38.4993	248	2.90761
3	32890002	32990001	229.589	834	30.5991	530	2.90749
20	1400002	1500001	492.889	1527	65.6933	541	2.90745
3	32880002	32980001	236.626	846	31.5401	540	2.90735
3	91050002	91150001	402.958	1292	53.7864	764	2.90531
20	13550002	13650001	237.668	753	31.7293	347	2.90506
20	14160002	14260001	20.1158	82	2.68825	28	2.90359
20	13660002	13760001	169.321	522	22.6355	289	2.90311
3	90180002	90280001	205.911	683	27.5344	312	2.90271
20	13540002	13640001	226.147	726	30.2496	326	2.90227
3	48680002	48780001	165.011	561	22.1001	280	2.90043
20	13510002	13610001	186.847	610	25.0277	273	2.90026
20	1360002	1460001	457.847	1431	61.4164	585	2.89817
20	14180002	14280001	15.9632	64	2.14214	24	2.89762
3	91030002	91130001	375.753	1203	50.4522	734	2.89679
2	13580002	13680001	286.847	935	38.5313	261	2.89618
3	55200002	55300001	476.242	1387	64.0024	424	2.8955
34	1240002	1340001	149.405	462	20.1006	136	2.89392
3	55190002	55290001	458.742	1360	61.7468	422	2.89325
1	75750002	75850001	58.0526	208	7.81581	44	2.89289
20	13530002	13630001	220.526	719	29.7676	314	2.88914
3	46050002	46150001	333.737	1141	45.0528	321	2.88902
3	46350002	46450001	351.684	1079	47.4924	571	2.88851
1	72840002	72940001	96.7368	260	13.0714	161	2.88765
20	13910002	14010001	49.8474	164	6.74104	66	2.88647
5	40460002	40560001	344.932	1006	46.7296	251	2.8839
2	74790002	74890001	423.363	1330	57.3688	532	2.88356
20	13500002	13600001	176.779	581	23.9577	246	2.88338
4	54150002	54250001	388.442	1169	52.6436	324	2.88337
20	13930002	14030001	45.6789	148	6.19231	55	2.88298
4	77030002	77130001	293.832	816	39.8361	228	2.88284
2	13600002	13700001	293.547	929	39.8175	250	2.88212
2	63510002	63610001	392.8	1273	53.2845	495	2.88201
25	1530002	1630001	228.363	735	30.9821	198	2.88182
4	24350002	24450001	18.3895	64	2.49546	26	2.8815
20	14110002	14210001	25.2684	110	3.42929	43	2.88135
3	53580002	53680001	323.005	931	43.855	485	2.88074
1	50010002	50110001	372.668	1129	50.5982	501	2.88074
1	14080002	14180001	514.121	1534	69.8896	310	2.87896
1	77470002	77570001	382.505	1161	52.0872	435	2.87648
3	58280002	58380001	322.926	898	43.9821	624	2.87622
2	7040002	7140001	335.211	1140	45.6718	363	2.87569
1	87940002	88040001	364.611	1168	49.6837	238	2.87551
14	3510002	3610001	371.326	1110	50.6151	507	2.87505
1	50000002	50100001	347.058	1072	47.3149	454	2.87481
1	80410002	80510001	495.047	1463	67.5005	250	2.8746
3	46240002	46340001	543.921	1594	74.1763	252	2.87437
1	32520002	32620001	256.779	859	35.0578	133	2.87272
5	43450002	43550001	435.163	1396	59.4307	323	2.87228
27	170002	270001	74.9421	240	10.2394	99	2.87165
3	90980002	91080001	370.774	1128	50.6699	720	2.87134
5	29240002	29340001	288.642	920	39.4589	559	2.87086
3	91040002	91140001	377.337	1209	51.6312	727	2.86954
3	48700002	48800001	150.779	521	20.6474	295	2.8684
1	87930002	88030001	349.332	1144	47.9553	189	2.86483
2	15540002	15640001	390.237	1296	53.5736	356	2.86476
3	48670002	48770001	158.547	549	21.7764	304	2.86408
34	1280002	1380001	155.979	474	21.4338	94	2.86339
2	59610002	59710001	401.305	1306	55.2124	324	2.86164
3	90970002	91070001	384.747	1152	52.935	732	2.86162
2	18530002	18630001	266.805	865	36.7083	531	2.86161
20	14090002	14190001	27.3	119	3.758	44	2.86086
3	97950002	98050001	198.842	599	27.3739	320	2.86075
1	41660002	41760001	160.995	486	22.1732	226	2.86012
2	77550002	77650001	322.716	1069	44.4548	145	2.85985
2	59170002	59270001	83.4158	272	11.4981	111	2.85893
24	1120002	1220001	427.7	1380	58.9603	204	2.85878
3	29680002	29780001	442.526	1471	61.0043	198	2.85878
2	6940002	7040001	467.584	1519	64.4766	347	2.85838
20	1410002	1510001	511.305	1556	70.6242	558	2.85595
3	33870002	33970001	409.837	1277	56.6116	583	2.85588
20	13940002	14040001	44.4947	140	6.15265	55	2.85435
1	50070002	50170001	403.689	1250	55.9348	641	2.85143
34	1290002	1390001	153.232	460	21.242	90	2.85072
20	13690002	13790001	122.658	390	17.0038	199	2.85071
1	75710002	75810001	59.1158	180	8.19613	41	2.85053
3	83870002	83970001	159.989	562	22.1918	134	2.84988
2	54400002	54500001	300.089	1065	41.6409	121	2.84932
2	14080002	14180001	719.468	2261	99.9013	469	2.84836
1	50060002	50160001	410.8	1280	57.0996	657	2.84688
2	35920002	36020001	218.947	765	30.4431	506	2.84639
3	84820002	84920001	180.868	489	25.1785	70	2.84468
20	13720002	13820001	107.5	365	14.9814	169	2.8431
3	58270002	58370001	332.079	930	46.3677	642	2.84034
2	12080002	12180001	147.958	473	20.672	191	2.83944
4	55620002	55720001	312.1	980	43.6202	140	2.83894
2	18910002	19010001	412.695	1248	57.7492	223	2.8372
1	79060002	79160001	486.532	1483	68.1144	578	2.8365
3	32870002	32970001	263.974	909	36.9615	596	2.8363
1	75760002	75860001	55.7211	201	7.80315	48	2.83609
13	3770002	3870001	370.521	1123	51.9539	435	2.83425
3	53550002	53650001	225.089	667	31.5645	346	2.83412
2	35820002	35920001	183.711	593	25.7824	443	2.83298
3	97960002	98060001	207.132	631	29.0905	341	2.83193
2	12060002	12160001	154.721	482	21.7463	166	2.83083
4	62850002	62950001	256.142	808	36.0043	541	2.8307
13	7660002	7760001	504.537	1540	70.9307	389	2.83048
2	60420002	60520001	277.084	1005	38.9673	105	2.82999
1	49990002	50090001	382.637	1183	53.8638	521	2.82859
3	29360002	29460001	438.2	1395	61.7635	626	2.82676
3	90960002	91060001	372.474	1115	52.5055	694	2.8266
3	52370002	52470001	255.311	805	36.0062	362	2.82594
20	14150002	14250001	22.4895	92	3.172	34	2.82578
2	24490002	24590001	526.037	1644	74.2236	224	2.82521
27	150002	250001	82.6211	256	11.6579	111	2.8252
2	96720002	96820001	544.721	1712	76.8844	510	2.82476
4	23240002	23340001	407	1158	57.5241	535	2.82279
11	4670002	4770001	334.384	1060	47.3129	325	2.8212
25	1180002	1280001	370.868	1149	52.5131	248	2.82016
2	13570002	13670001	284.105	951	40.2372	310	2.81982
3	80200002	80300001	529.858	1655	75.0686	643	2.81932
1	79070002	79170001	494.142	1502	70.0344	594	2.81879
2	18510002	18610001	242.942	782	34.4343	495	2.81869
2	18520002	18620001	244.884	790	34.7298	494	2.81785
4	75000002	75100001	169.8	491	24.1104	235	2.81611
3	96710002	96810001	504.084	1554	71.5987	318	2.81566
2	63950002	64050001	536.321	1692	76.1844	610	2.81553
3	55210002	55310001	467.153	1323	66.398	410	2.81468
2	20940002	21040001	301.242	910	42.8278	318	2.81431
4	56040002	56140001	384.237	1106	54.6381	155	2.81402
5	29230002	29330001	274.416	862	39.0246	529	2.81391
3	83890002	83990001	165.3	537	23.511	142	2.81368
3	55170002	55270001	415.095	1262	59.0564	438	2.81328
20	1350002	1450001	432.1	1349	61.5394	590	2.81178
25	1360002	1460001	284.705	894	40.6438	217	2.80836
1	40820002	40920001	390.984	1212	55.8184	528	2.8083
3	55060002	55160001	325.205	1020	46.463	343	2.8072
3	80130002	80230001	484.395	1450	69.2449	669	2.8064
1	79080002	79180001	503.163	1552	72.0366	621	2.80423
20	13970002	14070001	37.5579	128	5.37984	48	2.80348
1	50080002	50180001	403.853	1237	57.8708	666	2.80292
5	29380002	29480001	372.226	1186	53.4176	508	2.80079
2	15550002	15650001	366.268	1217	52.6448	349	2.79854
15	3120002	3220001	264.784	821	38.0643	203	2.79831
5	58860002	58960001	348.4	1180	50.1001	140	2.79786
3	34110002	34210001	334.405	1069	48.1221	564	2.79683
3	98410002	98510001	369.405	1122	53.1617	319	2.79674
2	72620002	72720001	183.963	639	26.4933	151	2.79572
11	4880002	4980001	243.032	822	35.0349	345	2.79428
4	54200002	54300001	421.432	1353	60.7606	311	2.79409
2	49340002	49440001	247.911	786	35.7508	190	2.79377
2	49370002	49470001	225.274	710	32.4974	247	2.79328
4	24410002	24510001	15.6895	49	2.26398	30	2.79287
1	80600002	80700001	576.747	1688	83.2277	851	2.7928
2	58030002	58130001	250.511	926	36.1789	154	2.79165
4	23780002	23880001	253.047	833	36.5714	382	2.79062
20	14100002	14200001	27.5737	121	3.98614	46	2.79023
1	94700002	94800001	108.516	403	15.6973	49	2.78931
2	19950002	20050001	335.732	1138	48.5664	271	2.78928
22	280002	380001	33.0105	143	4.77616	66	2.789
5	41550002	41650001	135.084	450	19.5495	371	2.78866
20	13730002	13830001	98.3842	339	14.2396	156	2.78852
2	76540002	76640001	278.321	857	40.2965	249	2.78802
3	42280002	42380001	559.716	1743	81.1034	389	2.78686
3	24060002	24160001	218.253	740	31.6347	134	2.78642
2	24460002	24560001	514.084	1564	74.5184	237	2.78634
25	1240002	1340001	358.795	1117	52.0205	279	2.78601
34	1230002	1330001	158.026	494	22.9379	143	2.78436
3	98540002	98640001	417.032	1318	60.5867	167	2.78308
20	13950002	14050001	41.9158	131	6.0903	55	2.78291
2	6950002	7050001	449.384	1497	65.3478	380	2.78174
3	90320002	90420001	147.189	494	21.4097	290	2.78134
1	14110002	14210001	534.905	1636	77.9018	339	2.77955
4	78530002	78630001	411.574	1114	59.9453	343	2.77943
4	62860002	62960001	249.358	777	36.3249	548	2.77919
3	58260002	58360001	321.437	907	46.8352	624	2.77887
3	33860002	33960001	421.479	1284	61.4565	564	2.77782
2	59200002	59300001	42.7526	157	6.2506	59	2.77395
1	86200002	86300001	339.095	1019	49.645	585	2.77197
2	12070002	12170001	148.316	462	21.7248	180	2.77126
2	62600002	62700001	506.405	1405	74.2544	306	2.76974
3	29630002	29730001	423.263	1422	62.1541	292	2.76763
2	77460002	77560001	227.916	854	33.4773	159	2.76725
24	1100002	1200001	411.768	1336	60.5256	219	2.76622
1	25260002	25360001	492.774	1575	72.4553	376	2.76576
4	74990002	75090001	162.3	477	23.8717	228	2.76529
2	54670002	54770001	451.316	1348	66.3913	228	2.76507
4	77280002	77380001	268.616	826	39.533	123	2.76442
2	60430002	60530001	263.958	980	38.8813	103	2.76316
2	13540002	13640001	266.974	854	39.3514	370	2.76221
22	30002	130001	14.5684	47	2.14763	8	2.76202
20	13710002	13810001	108.132	368	15.9446	178	2.76165
4	77050002	77150001	263.089	733	38.8015	243	2.76137
2	18540002	18640001	240.7	822	35.5406	507	2.7597
1	28200002	28300001	278.584	961	41.1548	510	2.75898
1	75720002	75820001	61.3789	192	9.06832	46	2.75884
1	62910002	63010001	407.616	1164	60.2618	463	2.75789
1	80590002	80690001	572.879	1667	84.7351	841	2.7572
1	32200002	32300001	251.9	771	37.2611	240	2.75711
5	46710002	46810001	201.305	633	29.8055	292	2.75573
2	6970002	7070001	376.453	1281	55.7418	274	2.75564
13	3780002	3880001	375.747	1149	55.7109	448	2.75373
1	49980002	50080001	391.442	1219	58.0428	564	2.75361
1	79090002	79190001	525.221	1635	77.9099	668	2.75305
1	58730002	58830001	273.163	821	40.5318	388	2.75264
4	90640002	90740001	351.116	1041	52.1085	128	2.75236
4	28450002	28550001	383.684	1141	56.9912	246	2.75111
2	49080002	49180001	105.889	342	15.7482	121	2.7493
1	32530002	32630001	246.942	826	36.7434	124	2.74861
14	1440002	1540001	470.674	1507	70.0951	648	2.74734
2	59800002	59900001	343.384	1043	51.1591	159	2.74676
5	38300002	38400001	328.474	1028	48.9517	109	2.74635
5	34660002	34760001	249.126	866	37.1424	185	2.74574
3	90170002	90270001	189.647	670	28.3132	326	2.74377
3	90950002	91050001	369.005	1113	55.1295	716	2.74275
3	42270002	42370001	549.068	1704	82.0686	402	2.74208
4	54190002	54290001	408.926	1322	61.1273	319	2.74195
20	13960002	14060001	37.2053	122	5.56546	49	2.74093
25	980002	1080001	362.874	1134	54.2817	241	2.74093
3	98000002	98100001	196.532	586	29.4126	341	2.74026
25	1560002	1660001	275.816	836	41.3144	220	2.73899
1	94840002	94940001	76.0421	317	11.4071	103	2.73687
2	19920002	20020001	350.768	1188	52.6923	218	2.73485
4	75010002	75110001	183.711	522	27.597	272	2.73485
1	41650002	41750001	162.011	487	24.3416	241	2.73459
1	49970002	50070001	403.879	1255	60.7676	583	2.73255
20	13700002	13800001	116.226	386	17.4933	193	2.73206
3	1300002	1400001	154.416	470	23.242	105	2.73201
5	41560002	41660001	136.279	463	20.5124	380	2.73199
3	24040002	24140001	233.979	736	35.2355	109	2.73128
4	23230002	23330001	411.379	1182	61.967	521	2.7309
19	6050002	6150001	380.547	1145	57.3466	190	2.7303
4	15380002	15480001	281.679	905	42.4496	469	2.73023
27	160002	260001	84.8737	263	12.8012	115	2.72903
3	58250002	58350001	319.716	906	48.275	638	2.72744
3	55070002	55170001	312.621	968	47.2327	348	2.72656
2	13510002	13610001	240.516	773	36.3865	442	2.72466
2	15490002	15590001	399.368	1283	60.4317	353	2.72434
2	12050002	12150001	163.011	495	24.6866	175	2.72317
1	80580002	80680001	572.595	1660	86.7492	767	2.72259
3	23330002	23430001	307.289	849	46.7054	126	2.71794
2	64020002	64120001	562.726	1781	85.5714	674	2.71723
3	55040002	55140001	331.821	1048	50.4873	323	2.71641
2	6960002	7060001	401.747	1354	61.1369	332	2.71617
3	78580002	78680001	245.963	802	37.436	308	2.71594
2	59860002	59960001	359.732	1098	54.753	285	2.71591
2	13530002	13630001	270.6	857	41.2162	411	2.71488
3	97970002	98070001	208.695	642	31.811	372	2.71379
2	77540002	77640001	311.289	1071	47.4866	155	2.71266
3	80560002	80660001	281.332	962	42.9367	264	2.71199
2	15560002	15660001	359.179	1182	54.8306	331	2.71165
2	82600002	82700001	278.389	750	42.5139	232	2.7111
1	50090002	50190001	383.842	1191	58.6806	673	2.70956
25	1470002	1570001	228.458	710	34.9398	207	2.70899
18	10800002	10900001	419.111	1350	64.1046	579	2.70883
1	80730002	80830001	398.247	1239	60.9336	517	2.70836
4	54180002	54280001	402.037	1286	61.5538	326	2.70741
2	13560002	13660001	275.532	923	42.1861	346	2.70738
3	78570002	78670001	237.237	790	36.3497	282	2.70631
11	4540002	4640001	167.2	695	25.6441	336	2.70488
1	49960002	50060001	421.495	1296	64.7004	610	2.70367
11	2030002	2130001	335.953	1162	51.5858	376	2.70321
3	57910002	58010001	225.611	762	34.6531	445	2.70278
2	14050002	14150001	748.853	2346	115.031	363	2.70266
2	62710002	62810001	495.658	1534	76.1431	171	2.70256
1	79100002	79200001	522.389	1655	80.284	687	2.70194
2	65460002	65560001	350.426	1028	53.8786	569	2.70133
3	80920002	81020001	341.737	1017	52.5965	438	2.69985
6	10940002	11040001	193.4	571	29.7819	302	2.69908
5	58690002	58790001	424.932	1332	65.441	195	2.69896
18	10820002	10920001	420.568	1386	64.7704	568	2.69893
1	71930002	72030001	430.626	1240	66.3751	637	2.69772
4	15370002	15470001	296.168	954	45.6627	461	2.69733
3	29620002	29720001	417.763	1393	64.4283	304	2.69692
1	77190002	77290001	362.726	1120	55.9465	372	2.69676
3	78590002	78690001	247.774	818	38.2198	319	2.69663
20	13890002	13990001	55.2737	199	8.52914	96	2.69612
2	76550002	76650001	281.711	854	43.4735	254	2.69601
1	44910002	45010001	377.116	1140	58.3514	357	2.69217
2	63440002	63540001	382.684	1271	59.2434	506	2.69143
1	71940002	72040001	425.505	1233	65.914	629	2.69052
2	20640002	20740001	182.374	733	28.285	522	2.68879
20	13770002	13870001	64.2368	256	9.97229	97	2.6874
5	40980002	41080001	163.674	620	25.4252	296	2.68649
1	81660002	81760001	310.353	979	48.232	322	2.68585
2	78820002	78920001	490.068	1484	76.2785	457	2.68363
5	9590002	9690001	408	1313	63.5227	740	2.68323
3	49370002	49470001	248.416	656	38.6785	93	2.68315
2	76530002	76630001	279.311	859	43.5385	288	2.68151
3	64720002	64820001	238.895	725	37.2874	78	2.67962
20	13750002	13850001	82.3263	299	12.8538	128	2.67916
1	71960002	72060001	407.047	1187	63.5585	673	2.67904
2	49070002	49170001	74.8053	248	11.688	92	2.67811
1	38040002	38140001	589.563	1827	92.3015	696	2.67522
11	9290002	9390001	348.289	1173	54.5282	234	2.67521
4	39300002	39400001	540.9	1652	84.7582	661	2.67394
2	47250002	47350001	476.263	1483	74.6402	596	2.67373
4	77290002	77390001	254.295	805	39.8564	118	2.67362
13	5920002	6020001	278.805	1006	43.7487	130	2.67195
1	44890002	44990001	440.084	1337	69.0602	406	2.67185
5	9580002	9680001	430.905	1382	67.657	807	2.67106
4	270002	370001	264.626	770	41.5741	268	2.6702
4	55660002	55760001	325.047	1029	51.0726	233	2.67003
3	46400002	46500001	303.563	917	47.7504	588	2.66841
3	90160002	90260001	184.184	658	29.0191	335	2.66607
2	25220002	25320001	198.779	580	31.3282	108	2.66563
1	72830002	72930001	102.832	270	16.2095	172	2.66537
2	77720002	77820001	426.305	1389	67.2148	197	2.66504
3	27860002	27960001	285.326	987	44.9995	423	2.66463
18	10810002	10910001	427.258	1398	67.4021	601	2.66424
11	4680002	4780001	362.079	1142	57.2059	417	2.66207
25	1350002	1450001	295.747	919	46.7838	254	2.66028
4	62870002	62970001	220.932	693	34.962	526	2.65974
2	59630002	59730001	409.547	1303	64.8392	309	2.65909
2	48230002	48330001	419.016	1225	66.4138	309	2.65745
31	20002	120001	151.205	490	23.9756	88	2.65687
1	71950002	72050001	418.947	1208	66.4384	666	2.65668
4	23470002	23570001	246.263	794	39.0741	430	2.65592
3	90940002	91040001	373.226	1121	59.2535	763	2.65508
3	48650002	48750001	162.811	601	25.8636	369	2.6542
1	79110002	79210001	524.063	1656	83.2623	724	2.65401
20	13740002	13840001	86.6947	310	13.784	141	2.65295
3	42290002	42390001	553.579	1711	88.0194	383	2.6529
2	72630002	72730001	186.426	647	29.6474	175	2.65263
6	10890002	10990001	258.832	786	41.1627	342	2.6526
14	3500002	3600001	360.121	1117	57.371	506	2.65009
1	75770002	75870001	52.9684	198	8.44028	51	2.64977
1	50100002	50200001	373.695	1155	59.5891	671	2.64874
5	40520002	40620001	328.463	930	52.4085	436	2.64786
1	77970002	78070001	305.4	968	48.7726	655	2.64656
3	84830002	84930001	163.247	452	26.0827	74	2.6459
4	330002	430001	204.189	715	32.6452	201	2.64496
20	13760002	13860001	69.8789	262	11.1725	108	2.64491
3	24070002	24170001	209.747	714	33.5385	138	2.64476
3	96690002	96790001	468.653	1411	74.9384	349	2.64474
1	40790002	40890001	393.416	1195	62.9171	560	2.64453
2	35930002	36030001	222.795	760	35.6541	492	2.64358
3	81400002	81500001	290.616	937	46.5874	500	2.6411
20	13870002	13970001	61.3263	237	9.83612	117	2.64034
19	1840002	1940001	414.579	1334	66.4969	588	2.64029
2	78810002	78910001	506.611	1507	81.2642	463	2.64018
1	80320002	80420001	459.332	1329	73.7795	205	2.63824
4	54140002	54240001	384.889	1141	61.8634	338	2.63729
1	87950002	88050001	362.6	1167	58.295	294	2.63693
34	1200002	1300001	134.521	434	21.6335	139	2.63649
3	46410002	46510001	288.689	881	46.4326	554	2.63631
3	46250002	46350001	530.153	1551	85.4866	261	2.63264
2	15470002	15570001	401.958	1281	64.8868	365	2.63105
13	7670002	7770001	504.058	1545	81.3741	447	2.63095
3	58290002	58390001	302.611	843	48.8868	635	2.62995
20	13860002	13960001	62.9579	249	10.1725	121	2.62972
3	78600002	78700001	247.816	804	40.0444	349	2.62959
3	58100002	58200001	214.479	798	34.7198	515	2.62701
11	1990002	2090001	353.837	1207	57.2917	227	2.62669
2	13550002	13650001	246.516	807	39.9305	318	2.62612
2	76520002	76620001	271.179	822	43.9262	291	2.62609
1	71710002	71810001	382.8	1150	62.0165	560	2.62587
2	13500002	13600001	217.937	728	35.318	455	2.62544
24	1130002	1230001	433.737	1378	70.3058	202	2.6251
3	52320002	52420001	373.026	1159	60.4668	556	2.62506
4	75020002	75120001	196.021	540	31.7917	316	2.62429
11	2220002	2320001	217.205	743	35.2284	225	2.62425
2	15450002	15550001	406.011	1317	65.8832	348	2.62353
4	56030002	56130001	399.547	1142	64.8564	216	2.62305
11	1610002	1710001	485.258	1526	78.8261	564	2.62201
2	59620002	59720001	410.753	1315	66.7516	342	2.6214
3	32850002	32950001	286.353	930	46.5463	663	2.62105
5	11250002	11350001	518.132	1742	84.2812	766	2.62004
1	71720002	71820001	386.947	1170	62.9505	540	2.61985
1	40830002	40930001	391.005	1239	63.6467	574	2.61903
4	27860002	27960001	101.463	360	16.5213	94	2.61856
22	420002	520001	36.4789	131	5.95198	62	2.61562
13	5980002	6080001	308.463	1093	50.3423	122	2.61525
1	81670002	81770001	306.753	979	50.1044	262	2.61407
5	29250002	29350001	301.832	969	49.3287	572	2.61324
4	56090002	56190001	308.742	906	50.4673	149	2.61298
3	48770002	48870001	155.968	458	25.4969	408	2.61286
3	50040002	50140001	337.889	1017	55.2544	627	2.61239
3	57690002	57790001	526.895	1589	86.1789	439	2.61211
2	19960002	20060001	348.032	1173	56.9331	370	2.61188
2	65500002	65600001	390.368	1152	63.8868	546	2.61125
4	28430002	28530001	384.495	1201	63.0547	271	2.60829
4	77060002	77160001	258.205	728	42.361	248	2.60771
2	18500002	18600001	216.084	709	35.4878	463	2.6062
3	48760002	48860001	162.737	469	26.7336	416	2.60581
2	54630002	54730001	400.279	1223	65.7645	182	2.60563
11	2700002	2800001	3.64211	17	0.598901	6	2.60438
2	74910002	75010001	371.663	1231	61.1488	372	2.6036
2	61840002	61940001	504.337	1596	82.9962	797	2.60327
4	54210002	54310001	422.863	1366	69.6154	333	2.60271
3	55100002	55200001	327.784	951	53.9902	398	2.60198
5	29410002	29510001	425.495	1361	70.0855	505	2.60195
2	72580002	72680001	180.858	666	29.7907	134	2.60192
4	75350002	75450001	377.168	1139	62.1412	284	2.60159
2	15530002	15630001	404.9	1339	66.7174	405	2.60143
3	55110002	55210001	331.763	982	54.6828	400	2.601
3	80210002	80310001	515.532	1615	84.9907	665	2.60068
20	13360002	13460001	322.537	986	53.1909	551	2.60021
2	72590002	72690001	187.358	671	30.8982	144	2.6002
4	15400002	15500001	307.279	957	50.6753	574	2.60019
1	71970002	72070001	383.6	1128	63.2704	683	2.6
3	97990002	98090001	192.421	599	31.7556	367	2.59918
5	43530002	43630001	448.942	1388	74.1785	194	2.59746
3	98130002	98230001	263.758	836	43.6056	323	2.59663
2	78240002	78340001	363.174	1258	60.0549	239	2.5963
2	12090002	12190001	147.189	490	24.3536	223	2.59547
18	10830002	10930001	432.226	1425	71.543	555	2.5949
20	5920002	6020001	342.895	1065	56.7609	483	2.5948
1	50110002	50210001	357.437	1104	59.2	607	2.59402
1	80570002	80670001	568.074	1639	94.0946	786	2.59389
2	72570002	72670001	175.732	646	29.1144	129	2.59357
3	32860002	32960001	269.711	899	44.7066	638	2.59285
2	60390002	60490001	348.8	1200	57.8435	175	2.59217
3	64880002	64980001	214.305	673	35.543	269	2.59203
2	19890002	19990001	435.389	1381	72.2525	357	2.59119
20	13880002	13980001	58.9263	223	9.79049	111	2.58946
5	11220002	11320001	500.463	1695	83.2133	789	2.58838
3	89680002	89780001	174.321	521	29.0148	340	2.58689
11	9280002	9380001	332.947	1126	55.447	283	2.58611
3	57920002	58020001	238.342	800	39.6928	487	2.58609
2	15460002	15560001	406.821	1305	67.7699	373	2.58568
1	71700002	71800001	401	1211	66.8774	608	2.58401
1	25310002	25410001	509.389	1539	84.9584	320	2.58394
2	60450002	60550001	264.053	931	44.0561	123	2.58341
3	89690002	89790001	161.2	475	26.9102	311	2.58263
5	9560002	9660001	464.142	1491	77.5122	935	2.58207
3	89660002	89760001	197.5	609	33.017	385	2.58057
1	41640002	41740001	166.7	501	27.8829	274	2.5798
3	81470002	81570001	329.653	1145	55.1395	416	2.57979
5	40450002	40550001	360.942	1061	60.4037	264	2.57906
1	37950002	38050001	544.179	1611	91.1338	474	2.57802
2	13520002	13620001	257.358	809	43.123	427	2.57725
4	15390002	15490001	288.174	912	48.2883	527	2.57719
1	72660002	72760001	135.521	475	22.7164	175	2.57671
31	630002	730001	17.4526	61	2.92547	13	2.57671
2	15480002	15580001	391.384	1239	65.6061	341	2.57668
3	58120002	58220001	199.295	693	33.408	433	2.57664
2	63520002	63620001	386.1	1241	64.7241	473	2.5766
3	55080002	55180001	314.647	956	52.7926	388	2.57533
1	71990002	72090001	380.126	1139	63.7989	726	2.57488
2	15500002	15600001	398.495	1295	66.9393	385	2.57363
4	15410002	15510001	301.874	960	50.7451	584	2.5726
3	55160002	55260001	375.984	1175	63.2463	465	2.57162
13	7680002	7780001	483.042	1529	81.2726	453	2.57131
3	58240002	58340001	311.405	897	52.4224	640	2.57054
3	97980002	98080001	194.637	612	32.8086	381	2.56864
1	81650002	81750001	320.432	988	54.0191	383	2.56847
1	62960002	63060001	338.779	1089	57.118	500	2.56833
1	49910002	50010001	455.474	1389	76.8605	833	2.56705
5	9570002	9670001	442.7	1425	74.7267	877	2.56663
2	78330002	78430001	200.116	769	33.7845	135	2.5664
1	28210002	28310001	280.911	950	47.4986	514	2.56415
3	58110002	58210001	197.737	713	33.4584	450	2.56314
4	79120002	79220001	466.763	1419	79.0318	781	2.56219
1	39850002	39950001	368.032	1195	62.322	638	2.56202
3	91060002	91160001	429.563	1383	72.7575	785	2.5617
2	72610002	72710001	170.037	610	28.8091	147	2.56125
3	33850002	33950001	427.011	1306	72.3803	574	2.5606
2	49330002	49430001	257.916	794	43.7296	182	2.56022
11	310002	410001	277.453	930	47.0452	402	2.56012
3	96530002	96630001	453.263	1419	77.0227	379	2.55699
3	83910002	84010001	155.837	530	26.4904	161	2.55649
5	40250002	40350001	328.268	785	55.8072	664	2.55635
3	29610002	29710001	412.658	1364	70.2246	316	2.5549
4	23410002	23510001	262.263	786	44.6667	459	2.55374
1	75780002	75880001	54	208	9.19995	56	2.55326
19	1970002	2070001	372.416	1133	63.4515	509	2.55319
4	78610002	78710001	531.705	1554	90.7236	237	2.55108
1	49950002	50050001	423.621	1303	72.2852	710	2.551
1	78010002	78110001	190.932	563	32.5896	374	2.55057
1	71920002	72020001	465.642	1331	79.4902	702	2.55037
25	1370002	1470001	290.953	914	49.671	229	2.55031
4	56020002	56120001	394.105	1140	67.2824	260	2.55028
2	55360002	55460001	301.095	756	51.408	305	2.55015
5	58680002	58780001	390.874	1214	66.7506	192	2.54985
4	23770002	23870001	310.726	999	53.0948	493	2.549
1	71980002	72080001	369.832	1109	63.257	697	2.54757
1	49940002	50040001	443.247	1365	75.9644	767	2.54472
25	990002	1090001	362.805	1137	62.2224	289	2.54369
20	13850002	13950001	58.3474	240	10.0241	119	2.54119
2	59380002	59480001	316.389	1053	54.3899	301	2.54029
4	90630002	90730001	337.368	1008	58.0358	139	2.53931
3	58130002	58230001	213.763	720	36.7802	475	2.53901
20	6860002	6960001	299.579	996	51.5466	269	2.53899
2	55370002	55470001	304.195	776	52.365	328	2.53832
19	1810002	1910001	439.342	1461	75.6555	593	2.53783
20	13780002	13880001	56.4316	241	9.72432	94	2.53683
5	41130002	41230001	104.921	428	18.0807	127	2.53678
11	1550002	1650001	506.232	1513	87.2807	573	2.53606
20	7220002	7320001	306.984	1011	52.9568	199	2.53528
2	72600002	72700001	180.716	650	31.1866	152	2.53473
27	190002	290001	47.2053	144	8.14668	80	2.53466
4	75270002	75370001	317.611	890	54.8968	258	2.53246
25	1250002	1350001	360.858	1108	62.425	333	2.53124
1	71690002	71790001	407.795	1244	70.6159	662	2.52978
1	80420002	80520001	492.995	1441	85.371	307	2.52975
2	24510002	24610001	546.779	1676	94.7198	265	2.52922
5	9550002	9650001	485.353	1553	84.0841	976	2.52913
3	77850002	77950001	456.805	1335	79.1608	955	2.52872
4	53770002	53870001	311.342	1045	53.9603	120	2.52853
5	46720002	46820001	199.911	636	34.6758	317	2.52735
4	79110002	79210001	469.342	1408	81.4393	768	2.52684
1	32660002	32760001	181.563	538	31.5244	210	2.52593
3	24020002	24120001	243.942	729	42.3564	104	2.52589
2	74780002	74880001	425.926	1336	74.0351	567	2.52432
3	97770002	97870001	228.453	791	39.7193	237	2.52398
2	61930002	62030001	473.437	1565	82.3149	727	2.52395
2	63420002	63520001	394.884	1282	68.7179	545	2.52267
4	340002	440001	187.911	672	32.7893	183	2.51875
3	89700002	89800001	155.3	445	27.1106	308	2.51813
1	28030002	28130001	161	577	28.1104	372	2.51789
18	10790002	10890001	425.753	1355	74.3956	613	2.51673
3	33880002	33980001	417.768	1300	73.0036	601	2.51666
11	9270002	9370001	323.089	1124	56.4682	329	2.51642
1	49920002	50020001	459.416	1398	80.3352	832	2.5157
3	55220002	55320001	455.758	1287	79.7066	412	2.5155
2	63940002	64040001	514.537	1607	90.0208	570	2.51494
1	58670002	58770001	266.821	780	46.7081	409	2.51413
3	89670002	89770001	183.747	561	32.1746	375	2.51373
3	46420002	46520001	291.505	880	51.0693	570	2.51299
3	77810002	77910001	383.253	1100	67.1694	753	2.51242
3	46340002	46440001	320.274	1012	56.1878	495	2.51098
1	73830002	73930001	43.0526	171	7.55638	60	2.51033
5	38340002	38440001	401.863	1243	70.6214	232	2.50853
20	13840002	13940001	57.0158	238	10.0241	119	2.50788
11	9260002	9360001	321.532	1134	56.5401	334	2.50761
20	1470002	1570001	460.316	1398	80.9713	428	2.50714
4	23880002	23980001	374.211	1232	65.8304	498	2.50702
2	96740002	96840001	534.089	1674	93.9563	539	2.50702
1	79120002	79220001	508.232	1616	89.4931	792	2.50564
3	34210002	34310001	422.695	1213	74.4348	585	2.50557
1	41630002	41730001	174.763	515	30.7778	303	2.50544
11	4960002	5060001	209.632	706	36.9462	345	2.50436
4	78520002	78620001	393.9	1061	69.4255	359	2.50429
3	68520002	68620001	437.695	1465	77.1476	396	2.50423
20	1190002	1290001	331.6	1025	58.472	759	2.50362
17	9750002	9850001	97.9211	256	17.2673	157	2.50357
1	49930002	50030001	459.432	1401	81.042	826	2.50311
1	14120002	14220001	518.153	1587	91.4709	388	2.50199
2	96700002	96800001	541.789	1714	95.6479	498	2.50193
3	29690002	29790001	446.389	1461	78.8356	250	2.50138
2	57970002	58070001	304.911	1055	53.8884	400	2.50034
11	9320002	9420001	358.584	1159	63.4142	331	2.49943
3	90150002	90250001	174.447	640	30.8571	354	2.49912
17	9760002	9860001	106.6	280	18.8612	170	2.49871
31	640002	740001	16.4105	57	2.90373	12	2.49864
3	80220002	80320001	505.126	1572	89.4075	676	2.49818
2	26370002	26470001	247.216	909	43.775	509	2.49759
19	1820002	1920001	440.342	1441	78.0131	629	2.49684
1	72670002	72770001	138.321	483	24.5134	175	2.49638
1	49890002	49990001	447.111	1288	79.2389	856	2.49635
1	32190002	32290001	242.295	758	42.9448	269	2.49621
3	80550002	80650001	268.605	937	47.6154	299	2.49599
5	58670002	58770001	366.763	1137	65.032	189	2.49563
4	39290002	39390001	547.442	1685	97.0772	723	2.4955
1	75700002	75800001	59.1947	174	10.5055	51	2.49432
3	77800002	77900001	381.016	1104	67.6206	779	2.49432
2	24450002	24550001	499.284	1518	88.6214	271	2.49413
2	35940002	36040001	213.653	729	37.9307	431	2.49383
4	39310002	39410001	539.263	1676	95.8	696	2.49289
5	44670002	44770001	465.663	1490	82.7482	926	2.49249
2	63430002	63530001	383.737	1257	68.2014	535	2.49224
19	1830002	1930001	430.158	1397	76.4525	633	2.49223
3	55030002	55130001	320.289	1039	56.9353	314	2.49198
3	32840002	32940001	294.068	951	52.28	712	2.49182
1	71730002	71830001	386.758	1181	68.7621	564	2.49175
3	77820002	77920001	401.342	1159	71.371	832	2.49142
20	1340002	1440001	399.547	1241	71.0597	621	2.49126
4	75030002	75130001	195.321	543	34.7434	345	2.49104
3	55090002	55190001	320.889	949	57.096	419	2.49061
1	78740002	78840001	457.832	1301	81.4916	704	2.49009
11	4980002	5080001	216.111	757	38.474	382	2.48982
2	19910002	20010001	367.042	1227	65.3469	272	2.48976
2	47150002	47250001	407.447	1248	72.5487	307	2.48959
3	77830002	77930001	406.689	1180	72.4247	846	2.48937
20	470002	570001	49.0737	158	8.74128	123	2.48903
5	43440002	43540001	429.937	1399	76.6068	381	2.48858
3	80120002	80220001	466.889	1383	83.2	768	2.48843
2	76560002	76660001	269.058	828	47.9505	274	2.4883
5	29220002	29320001	266.258	847	47.4692	512	2.48776
3	42300002	42400001	529.326	1652	94.3765	371	2.48766
2	48180002	48280001	348.295	982	62.1097	303	2.48742
1	43390002	43490001	328.474	1078	58.5901	391	2.48705
4	55610002	55710001	306.263	954	54.6636	168	2.48612
1	49880002	49980001	432.326	1238	77.2391	832	2.48472
3	38510002	38610001	473.942	1482	84.715	535	2.48402
3	49180002	49280001	286.905	823	51.2862	531	2.48393
2	19970002	20070001	356.784	1171	63.8789	432	2.48164
3	55120002	55220001	349.279	1047	62.5523	459	2.48124
5	40240002	40340001	325.5	764	58.3206	655	2.48058
2	80720002	80820001	334.153	1106	59.8822	451	2.48031
4	23760002	23860001	364.437	1168	65.354	575	2.47932
4	74980002	75080001	142.411	430	25.5542	241	2.47842
3	68530002	68630001	432.416	1467	77.5953	394	2.47838
1	58740002	58840001	275.858	834	49.5167	421	2.47794
3	11840002	11940001	116.179	352	20.8669	75	2.47706
2	21110002	21210001	285.532	1002	51.2924	610	2.47683
2	73380002	73480001	145.353	447	26.1132	91	2.4767
20	13800002	13900001	54.1053	240	9.72074	104	2.47663
13	12230002	12330001	417.258	1362	74.9814	276	2.47634
20	7230002	7330001	298.911	955	53.8089	221	2.4738
3	53540002	53640001	206.447	610	37.2188	357	2.47167
19	9620002	9720001	79.2368	193	14.2953	149	2.47063
31	330002	430001	28.8526	93	5.20855	48	2.46975
11	2180002	2280001	200.568	764	36.2086	307	2.46969
3	46200002	46300001	510.279	1535	92.1567	326	2.46912
3	34100002	34200001	321.326	1053	58.0676	555	2.46823
2	21120002	21220001	294.837	1016	53.284	642	2.46814
1	77480002	77580001	412.711	1226	74.639	465	2.46713
3	77840002	77940001	428.379	1240	77.4935	922	2.46674
1	77960002	78060001	313.368	1001	56.6909	683	2.46667
17	1880002	1980001	512.753	1455	92.7664	835	2.46659
1	72680002	72780001	152.974	550	27.7019	199	2.46523
2	50300002	50400001	114.816	296	20.8022	197	2.46451
2	60440002	60540001	257.268	949	46.6345	132	2.4638
1	72650002	72750001	127.242	448	23.0681	182	2.46361
6	10950002	11050001	178.547	534	32.3846	287	2.46293
1	72000002	72100001	383.011	1150	69.5084	751	2.46213
4	39320002	39420001	537.579	1667	97.5984	694	2.46155
4	62880002	62980001	181.832	593	33.0153	488	2.4614
2	49380002	49480001	200.637	642	36.4993	274	2.45865
20	450002	550001	46.6947	150	8.49785	119	2.45809
3	89710002	89810001	153.4	431	27.9171	304	2.45808
4	79100002	79200001	462.653	1398	84.1992	779	2.45805
5	41570002	41670001	141.395	487	25.7365	393	2.45784
11	4970002	5070001	205.784	709	37.4623	357	2.45762
4	28250002	28350001	265.126	909	48.2762	282	2.4573
[truncated: 4,509 more rows]

## Sheet: Huaixiang
Chromosome	Start	End	PI-local	N_VARIANTS	PI-Leghorn	N_VARIANTS	Log2(PI-Local/PI-Leghorn)
3	28380002	28480001	188.926	653	0.193741	5	9.92948
3	28370002	28470001	205.105	691	0.387482	10	9.04802
3	28400002	28500001	194.447	692	0.484233	6	8.64946
3	28410002	28510001	202.463	680	0.527234	7	8.585
3	28390002	28490001	181.226	658	0.484233	6	8.54787
3	28360002	28460001	216.395	722	0.68108	12	8.31163
3	28420002	28520001	216.111	697	0.699236	11	8.27178
20	6530002	6630001	283.695	924	0.969661	27	8.19264
3	64760002	64860001	206.268	846	0.735786	5	8.13102
3	28340002	28440001	250.689	787	0.896082	17	8.12805
13	3600002	3700001	429.2	1472	1.61634	5	8.05278
3	28320002	28420001	305.153	912	1.15409	23	8.04664
20	6540002	6640001	298.589	944	1.14262	33	8.02968
1	64070002	64170001	323.084	993	1.2377	24	8.02811
3	28330002	28430001	277.921	860	1.06808	21	8.02351
13	3590002	3690001	446.179	1537	1.72026	6	8.01885
3	28350002	28450001	228.868	757	0.896082	17	7.99667
20	6520002	6620001	285.868	962	1.12279	36	7.99212
3	28310002	28410001	323.474	942	1.28309	26	7.97789
13	3640002	3740001	407.347	1394	1.65265	6	7.94533
13	3620002	3720001	383.584	1350	1.56856	5	7.93396
13	3660002	3760001	403.984	1371	1.65265	6	7.93337
13	3650002	3750001	401.426	1371	1.65265	6	7.92421
13	3630002	3730001	393.621	1375	1.65265	6	7.89588
3	28430002	28530001	237.789	733	1.00024	18	7.8932
3	28440002	28540001	254.5	778	1.08624	20	7.87218
3	28450002	28550001	257.153	783	1.12924	21	7.83113
3	28290002	28390001	349.605	964	1.54109	32	7.82563
1	78910002	79010001	396.2	1100	1.78476	42	7.79436
3	28300002	28400001	330.558	937	1.49809	31	7.78564
1	78930002	79030001	434.679	1199	2.08576	49	7.70323
5	43510002	43610001	447.2	1545	2.14907	51	7.70107
1	78920002	79020001	417.221	1156	2.04276	48	7.67415
1	64080002	64180001	323.584	973	1.58648	25	7.67217
1	78950002	79050001	387.747	1070	1.90803	43	7.66689
13	5950002	6050001	340.911	1102	1.68442	29	7.66099
13	3580002	3680001	426.511	1463	2.10893	11	7.65992
3	28260002	28360001	356.363	968	1.78285	41	7.64302
13	3610002	3710001	407.758	1413	2.06808	6	7.62327
5	43500002	43600001	463.611	1600	2.36455	57	7.6152
3	28270002	28370001	352.242	967	1.79718	37	7.61469
1	78940002	79040001	414.358	1141	2.16603	49	7.57968
1	64060002	64160001	344.432	1058	1.8053	27	7.57583
13	5940002	6040001	349.832	1129	1.87434	32	7.54413
3	28250002	28350001	363.363	995	1.95485	45	7.53821
20	6510002	6610001	284.832	945	1.53536	55	7.53539
1	64040002	64140001	353.684	1101	1.91304	30	7.53045
3	28280002	28380001	357.568	998	1.94792	41	7.52014
3	28240002	28340001	366.205	1014	1.99785	46	7.51806
20	6470002	6570001	292.379	971	1.66531	60	7.4559
1	64050002	64150001	343.353	1061	1.97731	31	7.44001
20	6440002	6540001	307.347	936	1.77162	60	7.43866
20	6450002	6550001	297.279	945	1.72957	61	7.42526
1	64090002	64190001	330.516	969	1.93096	34	7.41926
20	6460002	6560001	294.563	953	1.77258	62	7.37659
20	6500002	6600001	297.211	974	1.81605	64	7.35453
20	6480002	6580001	296	985	1.81605	64	7.34865
2	54480002	54580001	210.305	826	1.30817	6	7.32879
20	6550002	6650001	313.616	966	1.96679	68	7.31701
20	6410002	6510001	320.684	959	2.04778	42	7.29095
20	6420002	6520001	309.937	920	2.05208	51	7.23874
20	6490002	6590001	298.3	980	1.98806	68	7.22926
3	28460002	28560001	273.295	821	1.87745	28	7.18554
3	49600002	49700001	262.316	818	1.80769	23	7.18101
1	64100002	64200001	323.784	939	2.28309	31	7.1479
3	28930002	29030001	417.616	1256	3.03392	121	7.10485
3	28470002	28570001	272.589	845	1.98471	30	7.10166
3	80610002	80710001	309.695	983	2.2592	26	7.09889
3	28230002	28330001	379.347	1056	2.82298	82	7.07016
3	28940002	29040001	432.821	1291	3.23005	131	7.06607
20	6430002	6530001	303.747	921	2.29121	62	7.05062
3	28490002	28590001	279.732	842	2.1247	40	7.04064
5	58810002	58910001	392.326	1379	3.01959	51	7.02156
5	58800002	58900001	408.905	1424	3.16937	54	7.01142
3	98480002	98580001	459.595	1473	3.58385	54	7.00271
3	98500002	98600001	480.847	1478	3.77043	64	6.99471
2	76980002	77080001	245.3	856	1.93478	22	6.98623
3	98490002	98590001	476.853	1486	3.80076	60	6.97111
3	49590002	49690001	235.653	788	1.8784	21	6.97101
5	58830002	58930001	393.579	1348	3.14142	47	6.96909
3	84530002	84630001	184.368	605	1.48447	6	6.9565
3	98510002	98610001	461.984	1420	3.72742	63	6.95352
3	28480002	28580001	274.647	835	2.22145	36	6.94993
3	80620002	80720001	307.858	949	2.5172	32	6.9343
2	26290002	26390001	346.263	1131	2.8495	52	6.92502
3	49390002	49490001	263.121	803	2.16603	16	6.92453
20	6400002	6500001	321.058	961	2.64548	57	6.92316
2	77320002	77420001	440.1	1444	3.63139	77	6.92117
1	94720002	94820001	139.163	452	1.15695	22	6.9103
3	49580002	49680001	230.358	793	1.96441	23	6.87364
5	58820002	58920001	380.058	1331	3.25251	51	6.86852
5	58790002	58890001	412.542	1429	3.59747	54	6.84142
3	28560002	28660001	220.168	982	1.93215	45	6.83225
3	28950002	29050001	455.189	1404	3.9957	176	6.83188
1	78960002	79060001	356.542	1021	3.13473	51	6.82959
3	28500002	28600001	264.337	813	2.3397	45	6.81991
3	84650002	84750001	193.8	652	1.72193	5	6.8144
20	6560002	6660001	313.558	969	2.81414	106	6.79989
3	80640002	80740001	292.711	905	2.63091	33	6.79777
3	84640002	84740001	182.921	643	1.6474	5	6.79489
3	80630002	80730001	304.621	953	2.77305	34	6.7794
1	78890002	78990001	378.016	1090	3.49116	112	6.7586
3	64770002	64870001	203.847	842	1.90659	25	6.74035
3	84510002	84610001	208.384	690	1.98901	7	6.71105
3	49450002	49550001	295.753	900	2.84233	36	6.70117
3	28520002	28620001	236.937	826	2.2967	44	6.68879
20	6390002	6490001	331.847	996	3.27783	90	6.66163
3	28510002	28610001	240.868	785	2.3827	46	6.6595
3	28220002	28320001	388.621	1083	3.90659	127	6.63631
3	28530002	28630001	244.863	922	2.46679	47	6.63319
3	84500002	84600001	194.105	648	1.98901	7	6.60864
2	77010002	77110001	268.768	956	2.7549	39	6.60822
3	80650002	80750001	264.358	810	2.71691	35	6.60438
3	49570002	49670001	203.505	715	2.09341	26	6.60307
3	84520002	84620001	193.274	637	1.98901	7	6.60245
2	77000002	77100001	259.263	930	2.6689	37	6.60203
2	76990002	77090001	239.853	864	2.47516	32	6.59849
3	49430002	49530001	284.958	862	2.95867	32	6.58966
3	49440002	49540001	286.516	866	3.04467	34	6.55618
3	49530002	49630001	200.084	776	2.12685	25	6.55574
3	28960002	29060001	473.942	1471	5.06044	224	6.5493
3	28570002	28670001	220.316	994	2.36216	55	6.54332
2	77140002	77240001	346.616	1117	3.72934	57	6.53827
2	77030002	77130001	324.489	1122	3.58815	54	6.49879
2	77040002	77140001	338.884	1136	3.76063	59	6.49367
5	58780002	58880001	420.947	1421	4.68108	59	6.49065
2	77130002	77230001	344.111	1118	3.83708	60	6.48672
3	49500002	49600001	243.442	879	2.71882	37	6.48445
3	49420002	49520001	271.063	824	3.02819	30	6.48403
3	28920002	29020001	383.595	1148	4.29288	176	6.48149
3	27930002	28030001	297.742	886	3.34066	142	6.47779
2	78290002	78390001	330.626	1081	3.72026	67	6.47366
20	6570002	6670001	311.532	942	3.50549	132	6.47362
3	49560002	49660001	195.242	711	2.22241	29	6.457
3	84390002	84490001	123.847	451	1.414	6	6.45264
3	84540002	84640001	172.232	575	1.96823	7	6.45131
3	49520002	49620001	218.395	815	2.50167	28	6.4479
3	28210002	28310001	381.421	1075	4.42785	151	6.42863
3	49510002	49610001	225.653	827	2.63067	31	6.42253
3	28540002	28640001	225.553	907	2.63927	52	6.41718
2	77050002	77150001	359.647	1204	4.21285	71	6.41564
3	84420002	84520001	153.079	544	1.80387	6	6.40704
20	6580002	6680001	319.005	953	3.7678	147	6.40372
2	77120002	77220001	343.289	1156	4.05471	62	6.40368
3	28550002	28650001	226.684	951	2.68036	52	6.40211
3	84590002	84690001	179.016	573	2.11945	5	6.40026
3	28580002	28680001	211.832	988	2.51242	58	6.39769
3	80600002	80700001	325.916	1046	3.87602	32	6.39378
3	49400002	49500001	263.374	786	3.18371	21	6.37026
3	49540002	49640001	184.174	730	2.25203	26	6.3537
20	6380002	6480001	335.179	1008	4.10105	124	6.35279
13	3670002	3770001	416.695	1380	5.10893	45	6.34982
1	32380002	32480001	357.426	985	4.40038	67	6.34387
3	28590002	28690001	196.811	960	2.4269	57	6.34155
3	49460002	49560001	280.347	907	3.47253	40	6.33509
1	32370002	32470001	341.221	955	4.22838	63	6.33446
1	94750002	94850001	124.416	398	1.54849	22	6.32816
3	27960002	28060001	288.884	869	3.60392	158	6.32478
3	49410002	49510001	267.921	816	3.36431	28	6.31535
3	49550002	49650001	184.153	717	2.31677	28	6.31264
2	77020002	77120001	292.532	1016	3.6904	50	6.30867
3	49470002	49570001	262.832	886	3.32179	36	6.30604
3	28970002	29070001	495.4	1518	6.29909	283	6.29731
3	28050002	28150001	283.189	939	3.61204	125	6.29281
2	77090002	77190001	374.337	1264	4.80363	71	6.28407
2	77080002	77180001	374.274	1290	4.80817	77	6.28246
2	78300002	78400001	295.611	987	3.82561	68	6.27186
2	77070002	77170001	378.411	1280	4.89919	75	6.27127
3	27940002	28040001	301.158	874	3.90588	168	6.26873
2	77100002	77200001	364.358	1227	4.76063	70	6.25806
3	27950002	28050001	294.026	863	3.88414	167	6.24221
1	94730002	94830001	136.4	434	1.80913	25	6.23641
1	80380002	80480001	556.247	1654	7.43407	78	6.22543
1	32350002	32450001	312.611	904	4.18538	62	6.22286
1	94740002	94840001	133.042	419	1.78739	24	6.21789
2	77110002	77210001	357.268	1189	4.80029	70	6.21774
3	49480002	49580001	259.495	861	3.51505	40	6.20602
2	76970002	77070001	249.989	870	3.3882	45	6.20521
1	80370002	80470001	573.495	1695	7.77592	82	6.20462
3	84490002	84590001	182.726	633	2.4828	8	6.20157
3	28600002	28700001	186.405	920	2.53798	67	6.19862
2	77620002	77720001	306.905	973	4.18395	10	6.19679
1	32390002	32490001	327.295	919	4.46321	60	6.19636
3	84430002	84530001	160.789	570	2.20449	6	6.18858
3	84410002	84510001	130.905	477	1.80387	6	6.18128
3	84550002	84650001	165.111	562	2.28356	7	6.176
3	84580002	84680001	177.137	571	2.46345	6	6.16804
3	27970002	28070001	279.616	822	3.91065	175	6.15989
1	78880002	78980001	368.874	1102	5.2236	181	6.14194
3	28060002	28160001	301.721	977	4.2807	148	6.13923
3	49490002	49590001	250.6	855	3.55805	41	6.13816
1	32340002	32440001	291.958	860	4.16866	55	6.13003
3	84400002	84500001	126.295	461	1.80387	6	6.12956
1	80360002	80460001	551.058	1641	7.88366	85	6.12719
3	84340002	84440001	127.011	427	1.81725	13	6.12705
2	59490002	59590001	411.953	1208	5.90779	93	6.12372
3	84470002	84570001	185.468	649	2.66316	8	6.12189
1	32360002	32460001	319.332	916	4.60463	63	6.11582
3	98470002	98570001	455.511	1454	6.58743	88	6.11162
3	28200002	28300001	364.753	1054	5.31725	189	6.10009
2	54500002	54600001	246.884	946	3.61156	24	6.09507
3	28890002	28990001	325.563	951	4.76517	180	6.09427
2	82230002	82330001	125.479	542	1.86025	25	6.07581
2	59480002	59580001	398.458	1174	5.90779	93	6.07567
3	27920002	28020001	283.584	835	4.22312	150	6.06932
3	28910002	29010001	360.579	1065	5.37625	212	6.06757
2	54490002	54590001	220.074	852	3.28978	17	6.06385
3	27980002	28080001	271.526	814	4.06283	182	6.06246
20	6590002	6690001	319.784	972	4.79599	182	6.05913
3	84440002	84540001	170.568	612	2.55925	7	6.05849
2	77060002	77160001	359.205	1211	5.39154	77	6.05797
3	84480002	84580001	182.274	633	2.74725	9	6.05197
3	84600002	84700001	168.3	553	2.5387	6	6.0508
3	84450002	84550001	176.4	625	2.66316	8	6.04957
3	64780002	64880001	191.621	802	2.90516	36	6.04349
1	94760002	94860001	106.832	347	1.62351	19	6.04008
1	32450002	32550001	343.389	972	5.22432	81	6.03846
2	82240002	82340001	122.484	501	1.86742	30	6.03541
3	28070002	28170001	315.074	1028	4.81844	164	6.03098
3	84460002	84560001	180.437	631	2.76708	9	6.02699
1	32430002	32530001	329.747	928	5.06665	77	6.02418
3	84570002	84670001	165.521	553	2.54754	7	6.02177
1	32460002	32560001	337.768	965	5.22432	80	6.01465
1	32440002	32540001	338.242	952	5.23172	88	6.01463
3	28040002	28140001	283.147	943	4.39465	161	6.00966
1	32470002	32570001	327.689	948	5.13832	78	5.99489
3	28980002	29080001	510.789	1553	8.02007	338	5.99297
1	32330002	32430001	272.979	817	4.30793	49	5.98565
20	6600002	6700001	333.947	1030	5.29312	200	5.97936
20	6370002	6470001	345.447	1057	5.48901	183	5.97578
1	32410002	32510001	313.774	887	5.01003	64	5.96876
1	32420002	32520001	320.668	913	5.13903	67	5.96344
3	80660002	80760001	271.511	817	4.35452	61	5.96235
3	84560002	84660001	158.811	545	2.54754	7	5.96206
2	77590002	77690001	311.168	1055	4.99307	12	5.96162
1	32400002	32500001	312.263	883	5.01147	64	5.96139
2	77610002	77710001	288.7	970	4.68849	11	5.94431
1	32320002	32420001	274.989	831	4.51147	50	5.92964
3	84630002	84730001	181.211	649	2.97969	8	5.92636
2	77600002	77700001	300.195	1018	4.99307	12	5.90983
20	6360002	6460001	355.189	1090	5.94219	200	5.90145
3	27910002	28010001	289.116	864	4.85117	175	5.89717
20	6350002	6450001	357.084	1112	6.09245	203	5.8731
2	77150002	77250001	336.226	1082	5.75514	70	5.86844
3	28190002	28290001	349.2	1033	6.09699	219	5.83981
2	54510002	54610001	256.342	979	4.48304	31	5.83745
3	98520002	98620001	456.363	1412	7.99761	73	5.83447
1	32260002	32360001	252.711	778	4.43215	40	5.83333
1	32300002	32400001	258	813	4.54324	41	5.82751
1	32250002	32350001	255.942	779	4.52007	43	5.82333
2	54430002	54530001	330.005	1049	5.84281	17	5.81968
3	28010002	28110001	303.968	909	5.39584	218	5.81593
3	27990002	28090001	286.8	876	5.09675	215	5.81432
2	59470002	59570001	410.874	1223	7.31462	117	5.81177
20	6340002	6440001	364.353	1139	6.52532	220	5.80314
3	28020002	28120001	304.4	947	5.5043	214	5.78927
2	77330002	77430001	416.558	1409	7.53512	127	5.78874
3	28030002	28130001	288.395	922	5.22074	199	5.78765
1	32310002	32410001	267.411	825	4.84233	47	5.78721
1	94770002	94870001	102.037	335	1.84926	20	5.786
3	84620002	84720001	163.974	566	2.97969	8	5.78216
13	3680002	3780001	413.226	1374	7.51624	78	5.78078
3	28080002	28180001	331.705	1088	6.04611	204	5.77775
3	28610002	28710001	184.284	920	3.36455	106	5.77538
1	78870002	78970001	355.647	1057	6.5	231	5.77386
3	28880002	28980001	307.542	914	5.6763	219	5.75969
5	58730002	58830001	479.411	1486	8.88868	71	5.75315
5	58740002	58840001	463.142	1462	8.58767	64	5.75304
1	32280002	32380001	242.021	777	4.50239	36	5.7483
1	32290002	32390001	252.489	799	4.71739	41	5.74209
1	32270002	32370001	247.784	783	4.65122	39	5.73533
5	58750002	58850001	457.411	1438	8.58767	64	5.73508
3	28000002	28100001	291.826	888	5.55136	232	5.71612
3	28990002	29090001	518.653	1605	9.94004	407	5.70537
2	59500002	59600001	411.358	1201	7.93932	119	5.69523
3	28090002	28190001	327.111	1056	6.32633	216	5.69227
3	84610002	84710001	153.747	515	2.97969	8	5.68925
5	58760002	58860001	450.889	1439	8.77473	66	5.68328
2	82250002	82350001	137.226	533	2.72981	65	5.65161
1	32480002	32580001	320.6	953	6.40253	78	5.64599
20	6330002	6430001	380.684	1183	7.66197	272	5.63474
3	28180002	28280001	345.979	1027	7.0043	255	5.6263
2	26300002	26400001	340.005	1120	6.88342	148	5.62629
20	6610002	6710001	338.989	1052	6.89417	264	5.61972
5	58720002	58820001	480.074	1474	9.81247	67	5.6125
2	78280002	78380001	343.821	1137	7.05351	80	5.60717
3	64790002	64890001	189.116	784	3.90588	53	5.59748
13	5960002	6060001	364.4	1165	7.55256	37	5.59241
2	54520002	54620001	254.579	941	5.29599	40	5.58707
2	82200002	82300001	97.3895	582	2.04324	6	5.57484
20	6270002	6370001	386.3	1214	8.15194	299	5.56644
2	58010002	58110001	368.453	1198	7.78548	144	5.56455
3	11830002	11930001	128.905	425	2.72575	21	5.56351
3	28100002	28200001	315.905	1038	6.69446	230	5.56038
5	58770002	58870001	437.037	1422	9.29431	68	5.55526
3	28870002	28970001	310.4	906	6.74104	267	5.52501
3	29000002	29100001	517.232	1604	11.2704	427	5.5202
2	62670002	62770001	553.263	1738	12.1175	68	5.5128
2	59460002	59560001	399.895	1203	8.77926	130	5.50938
3	28620002	28720001	172.795	856	3.8655	131	5.48226
1	64030002	64130001	348.637	1104	7.81343	63	5.47963
20	6260002	6360001	375.653	1210	8.43287	307	5.47723
3	98460002	98560001	422.305	1365	9.52484	121	5.47045
2	77310002	77410001	426.242	1418	9.672	133	5.46171
3	27890002	27990001	325.789	981	7.44697	275	5.45114
1	80390002	80490001	535.005	1620	12.2398	82	5.4499
20	6320002	6420001	377.789	1173	8.65241	310	5.44834
3	29010002	29110001	505.747	1584	11.8141	420	5.41983
2	82510002	82610001	167.716	572	3.92953	132	5.41552
2	58000002	58100001	394.237	1275	9.34806	197	5.39825
2	59450002	59550001	386.784	1192	9.21954	130	5.39069
3	28170002	28270001	348.268	1064	8.34114	301	5.38381
20	6300002	6400001	372.526	1154	8.95318	350	5.3788
4	90800002	90900001	28.0211	87	0.673913	6	5.3778
3	27880002	27980001	367.279	1077	8.83445	333	5.37759
1	78860002	78960001	333.263	1011	8.0258	276	5.37587
2	77340002	77440001	425.795	1450	10.3055	175	5.36867
3	28860002	28960001	286.116	828	6.94052	283	5.36541
20	6310002	6410001	374.721	1150	9.09293	341	5.36493
2	82130002	82230001	76.5421	617	1.86335	7	5.36028
3	28110002	28210001	305.753	1024	7.47611	265	5.35393
3	64750002	64850001	206.4	834	5.0614	12	5.34976
3	84330002	84430001	122.937	424	3.02437	28	5.34514
20	6290002	6390001	359.626	1126	8.84902	332	5.34484
20	6280002	6380001	375.558	1176	9.28094	350	5.33862
2	77580002	77680001	299.558	1019	7.41567	20	5.33611
2	82140002	82240001	80.1632	648	1.98662	8	5.33455
2	77160002	77260001	353.058	1111	8.77711	106	5.33001
2	82150002	82250001	78.2421	628	1.98662	8	5.29956
2	82090002	82190001	58.3895	472	1.48638	5	5.29583
3	28160002	28260001	351.342	1093	9.01266	330	5.28478
2	82190002	82290001	90.4105	580	2.34496	8	5.26886
3	28120002	28220001	302.721	1001	7.86574	289	5.26626
2	82160002	82260001	75.8158	596	1.98662	8	5.25411
3	80670002	80770001	276.711	834	7.28524	116	5.24726
1	28110002	28210001	254.963	813	6.71739	242	5.24624
3	29020002	29120001	472.805	1495	12.4577	440	5.24613
2	26280002	26380001	335.863	1067	8.91209	77	5.23597
3	49610002	49710001	291.642	885	7.75705	52	5.23255
2	82270002	82370001	168.595	591	4.48901	125	5.23102
20	6800002	6900001	381.453	1207	10.1844	299	5.22707
20	6060002	6160001	278.026	947	7.43407	307	5.22493
2	59510002	59610001	398.237	1185	10.6558	166	5.22392
20	6250002	6350001	376.168	1209	10.0948	368	5.21969
3	28150002	28250001	368.905	1129	9.90349	373	5.21917
1	94710002	94810001	135.689	453	3.65504	26	5.21428
2	82520002	82620001	180.237	618	4.87888	171	5.2072
13	3690002	3790001	394.089	1309	10.6914	120	5.20401
2	82070002	82170001	54.7368	455	1.48638	5	5.20263
3	64800002	64900001	186.5	748	5.08194	76	5.19765
1	28120002	28220001	281.879	918	7.70736	253	5.1927
20	5970002	6070001	324.416	1041	8.8741	380	5.1921
20	5980002	6080001	309.426	1002	8.50979	372	5.18433
20	5990002	6090001	295.116	967	8.16292	357	5.17605
20	6230002	6330001	340.7	1139	9.4343	355	5.17444
3	28130002	28230001	321.247	1026	8.90635	333	5.17271
20	6220002	6320001	328.774	1120	9.11634	345	5.1725
2	82260002	82360001	143.8	535	3.99068	83	5.17128
20	6210002	6310001	323.489	1128	9.00812	341	5.16635
20	6070002	6170001	289.658	986	8.07764	324	5.16427
2	82500002	82600001	156.047	532	4.37482	136	5.15662
3	28140002	28240001	348.137	1078	9.77449	370	5.15449
20	6620002	6720001	344.895	1071	9.70927	335	5.15065
2	82530002	82630001	186.947	627	5.27735	194	5.14667
20	6750002	6850001	464.974	1461	13.204	407	5.1381
20	6000002	6100001	279.195	916	7.94362	344	5.13533
20	6780002	6880001	371.668	1204	10.5786	324	5.1348
4	90730002	90830001	144.684	491	4.13473	20	5.12897
20	6240002	6340001	354.5	1167	10.1398	373	5.12769
3	28630002	28730001	146.595	732	4.22002	158	5.11844
2	82180002	82280001	81.4105	573	2.34496	8	5.11758
2	82280002	82380001	192.937	638	5.56546	191	5.11548
3	98450002	98550001	410.979	1308	11.8968	147	5.11042
20	5940002	6040001	353.189	1132	10.2473	415	5.10713
1	78850002	78950001	313.663	989	9.11371	328	5.10503
2	76960002	77060001	251.195	877	7.35284	94	5.09436
20	6790002	6890001	370.016	1197	10.8579	330	5.09078
20	6200002	6300001	323.142	1143	9.54873	361	5.08072
3	28850002	28950001	269.468	789	8.02795	334	5.06894
1	28130002	28230001	274.505	935	8.17941	259	5.06869
20	6190002	6290001	317.147	1140	9.45628	369	5.06774
2	26310002	26410001	335.868	1127	10.059	203	5.06134
1	28140002	28240001	265.842	926	7.98853	254	5.0565
2	74840002	74940001	366.395	1183	11.0119	225	5.05626
2	82100002	82200001	59.2316	473	1.7881	7	5.04986
20	5950002	6050001	353.495	1143	10.7043	437	5.04543
2	82460002	82560001	135.468	509	4.12279	110	5.03819
4	90770002	90870001	57.2684	198	1.74295	10	5.03813
2	82480002	82580001	135.284	476	4.12279	110	5.03623
2	74850002	74950001	373.895	1159	11.4018	231	5.0353
15	2980002	3080001	205.521	623	6.2709	275	5.03447
15	3000002	3100001	206.979	634	6.33612	278	5.02974
20	6050002	6150001	271.405	908	8.32346	345	5.02712
15	2990002	3090001	203.7	637	6.25633	279	5.02499
3	84320002	84420001	121.095	422	3.72432	34	5.02302
2	82570002	82670001	214.784	644	6.60655	223	5.02285
2	82470002	82570001	133.6	494	4.12279	110	5.01816
15	3010002	3110001	208.458	619	6.44935	292	5.01446
5	43490002	43590001	485.053	1626	15.011	120	5.01405
20	6760002	6860001	447.605	1416	13.8552	435	5.01372
20	6730002	6830001	462.247	1425	14.334	427	5.01115
20	6740002	6840001	471.347	1468	14.628	416	5.00998
22	240002	340001	36.6684	189	1.13808	30	5.00987
20	6630002	6730001	354.963	1107	11.0566	397	5.00469
1	94780002	94880001	108.021	354	3.36503	34	5.00455
20	5960002	6060001	337.2	1083	10.5096	429	5.00383
20	6690002	6790001	453.463	1389	14.2248	459	4.99451
22	180002	280001	37.6789	172	1.18586	13	4.98976
20	6670002	6770001	409.858	1244	12.9145	423	4.98806
2	82170002	82270001	76.7526	580	2.42308	9	4.9853
4	90790002	90890001	34.4158	109	1.09317	7	4.97648
2	59520002	59620001	394.884	1201	12.5659	194	4.97384
3	29030002	29130001	445.242	1414	14.1739	504	4.97328
3	28640002	28740001	144.037	696	4.5915	179	4.97133
1	78970002	79070001	357.916	1038	11.4513	114	4.96604
20	6010002	6110001	281.958	919	9.03106	396	4.96444
3	28840002	28940001	259.932	767	8.33708	358	4.96245
15	2970002	3070001	200.284	608	6.46679	271	4.95285
15	3100002	3200001	239.526	750	7.73985	194	4.95174
15	3020002	3120001	219.289	615	7.1001	320	4.94885
20	6020002	6120001	291.616	948	9.44458	416	4.94844
20	6770002	6870001	409.353	1329	13.2711	414	4.94698
3	84800002	84900001	219.253	654	7.11825	19	4.94493
1	28100002	28200001	245.658	780	7.97874	237	4.94435
3	29120002	29220001	451.768	1361	14.6949	478	4.94219
5	58840002	58940001	401.563	1356	13.0812	70	4.94006
4	90720002	90820001	158.816	549	5.19995	23	4.93271
2	82560002	82660001	205.574	632	6.73698	229	4.93141
2	77350002	77450001	455.258	1526	14.9396	247	4.92947
2	82540002	82640001	196.711	623	6.45915	225	4.92859
1	28150002	28250001	278.9	992	9.17487	285	4.92592
3	29130002	29230001	455.274	1371	15.0853	469	4.91552
15	3090002	3190001	241.968	732	8.02914	215	4.91343
20	6180002	6280001	300.311	1098	9.96966	361	4.91277
20	6030002	6130001	288.684	937	9.60989	409	4.90883
2	57990002	58090001	392.684	1277	13.1388	243	4.90146
20	6700002	6800001	434.884	1349	14.5731	476	4.89925
20	6720002	6820001	461.674	1426	15.4876	484	4.89769
3	29100002	29200001	437.895	1302	14.7231	457	4.89443
3	29110002	29210001	442.474	1331	14.8825	478	4.89391
20	6660002	6760001	386.111	1184	13.0005	428	4.89238
20	6040002	6140001	281.342	932	9.47611	399	4.89189
3	29090002	29190001	421.542	1262	14.2946	440	4.88214
2	82550002	82650001	203.842	635	6.91567	241	4.88144
2	54420002	54520001	325.511	1033	11.0478	32	4.88088
2	82490002	82590001	143.047	492	4.85643	120	4.88045
4	90740002	90840001	114.426	398	3.8882	18	4.87917
20	6640002	6740001	353.447	1107	12.0764	442	4.87123
2	82080002	82180001	56.2684	463	1.92284	6	4.87102
3	29140002	29240001	464.074	1423	16.0225	484	4.85619
20	6710002	6810001	432.358	1338	15.0628	461	4.84316
20	6680002	6780001	436.389	1342	15.3602	496	4.82834
3	29040002	29140001	421.053	1344	14.9969	524	4.81126
1	78840002	78940001	293.584	974	10.4611	390	4.81067
2	62680002	62780001	560.374	1771	19.9809	42	4.8097
2	82120002	82220001	70.7474	559	2.52914	9	4.80595
3	29080002	29180001	407.374	1245	14.6006	475	4.80226
3	29150002	29250001	453.479	1387	16.2828	486	4.79961
20	6810002	6910001	382.584	1217	13.8294	284	4.78996
3	28810002	28910001	219.142	688	7.92236	343	4.78979
2	59560002	59660001	406.574	1320	14.7002	232	4.78961
2	59550002	59650001	405.958	1303	14.6964	230	4.7878
2	82290002	82390001	199.058	653	7.22838	237	4.78337
15	2930002	3030001	175.642	542	6.39178	239	4.78028
2	82450002	82550001	128.868	499	4.69135	115	4.77975
15	3060002	3160001	236.4	657	8.61443	295	4.77833
4	90750002	90850001	95.3947	335	3.48973	16	4.77272
2	82060002	82160001	52.5263	439	1.92284	6	4.77173
3	28800002	28900001	209.668	688	7.6818	329	4.77052
4	90760002	90860001	74.5789	259	2.73865	13	4.76723
15	2960002	3060001	185	577	6.80268	278	4.76528
3	29050002	29150001	411.7	1296	15.1536	505	4.76386
3	64810002	64910001	179.932	697	6.63545	103	4.76111
3	80680002	80780001	280.363	842	10.4181	162	4.75014
4	90710002	90810001	177.474	615	6.61945	25	4.74475
15	3080002	3180001	233.242	711	8.70306	246	4.74416
11	4620002	4720001	309.874	971	11.6687	74	4.73097
20	6080002	6180001	323.195	1075	12.1823	377	4.72955
3	29060002	29160001	392.374	1228	14.8039	486	4.72818
2	82300002	82400001	208.021	679	7.85882	277	4.72627
1	80350002	80450001	534.389	1595	20.1988	109	4.72555
1	78770002	78870001	443.516	1348	16.8194	607	4.72079
15	2950002	3050001	187.284	587	7.10416	288	4.72042
22	210002	310001	36.8158	175	1.3968	25	4.72013
13	3700002	3800001	395.547	1344	15.0437	172	4.71662
20	6650002	6750001	363.737	1119	13.8696	467	4.7129
3	28650002	28750001	137.895	649	5.26875	214	4.70996
1	78780002	78880001	408.242	1244	15.6273	576	4.70728
5	40480002	40580001	226.068	806	8.66842	195	4.70485
2	77360002	77460001	475.611	1581	18.2525	296	4.70361
11	4630002	4730001	293.474	945	11.2671	116	4.70305
3	29070002	29170001	407.658	1264	15.662	508	4.70202
2	59540002	59640001	378.053	1187	14.5655	226	4.69796
15	2940002	3040001	181.726	566	7.00191	269	4.69787
1	32240002	32340001	271.611	820	10.4986	75	4.69328
2	82440002	82540001	117.616	480	4.54634	124	4.69323
15	3050002	3150001	233.579	650	9.04969	316	4.6899
20	6130002	6230001	319.868	1131	12.4816	366	4.6796
3	28830002	28930001	241.247	720	9.41782	397	4.67898
3	80590002	80690001	325.616	1034	12.7138	73	4.6787
4	190002	290001	165.032	549	6.45103	51	4.67707
3	49620002	49720001	292	874	11.4446	71	4.67323
3	29160002	29260001	456.7	1400	17.9204	505	4.67157
2	77170002	77270001	358.758	1098	14.1001	159	4.66923
20	6100002	6200001	325.053	1099	12.8005	371	4.6664
22	170002	270001	37.1895	164	1.46464	11	4.66627
15	3070002	3170001	232.968	671	9.2064	276	4.66135
2	76950002	77050001	238.916	855	9.46058	129	4.65843
3	28820002	28920001	232.489	708	9.2236	390	4.65569
20	6120002	6220001	322.026	1129	12.7996	368	4.65301
20	6110002	6210001	321.274	1117	12.8416	368	4.6449
2	26320002	26420001	313.342	1083	12.5256	261	4.64479
20	6140002	6240001	306.6	1095	12.3285	358	4.63629
2	82110002	82210001	62.7895	504	2.52914	9	4.6338
2	7000002	7100001	405.726	1401	16.3586	212	4.63239
15	3040002	3140001	232.079	645	9.36001	342	4.63196
1	94790002	94890001	117.153	387	4.73387	46	4.62922
5	43520002	43620001	461.805	1582	18.753	80	4.62209
1	78790002	78890001	396.526	1219	16.1032	595	4.622
4	90780002	90880001	42.7526	145	1.74295	10	4.61641
22	230002	330001	35.8105	178	1.46249	29	4.61388
22	220002	320001	35.2053	171	1.44075	28	4.61089
2	47210002	47310001	565.363	1751	23.1407	247	4.61067
1	78830002	78930001	289.947	968	11.8698	448	4.61042
20	6090002	6190001	326.642	1086	13.387	397	4.60881
1	77390002	77490001	401.542	1269	16.5241	371	4.60291
15	3030002	3130001	226.232	631	9.34376	358	4.59765
2	59530002	59630001	378.737	1175	15.6832	240	4.5939
2	6990002	7090001	419.805	1478	17.4324	193	4.58988
4	90680002	90780001	265.405	921	11.1412	36	4.57422
27	40002	140001	156.905	510	6.62183	146	4.56652
3	28790002	28890001	221.237	757	9.34878	387	4.56467
5	34740002	34840001	238.816	766	10.1851	70	4.55136
4	80950002	81050001	341.016	1000	14.5564	133	4.55012
2	77370002	77470001	478.337	1577	20.4183	328	4.55009
22	120002	220001	31.1421	119	1.33349	8	4.54558
3	29170002	29270001	424.674	1326	18.3356	481	4.53363
27	50002	150001	172.168	569	7.43908	158	4.53255
27	60002	160001	172.168	569	7.43908	158	4.53255
2	77300002	77400001	430.905	1411	18.628	215	4.53182
4	90690002	90790001	238.395	831	10.3082	35	4.53149
2	47200002	47300001	547.295	1705	23.7002	218	4.52935
22	160002	260001	29.8158	134	1.29264	6	4.52768
2	82420002	82520001	117.853	497	5.11108	149	4.52721
2	82430002	82530001	112.826	474	4.90827	135	4.52275
2	63470002	63570001	420.3	1515	18.2967	464	4.52176
3	64820002	64920001	178.047	654	7.75705	122	4.52061
5	34750002	34850001	232.153	758	10.1214	69	4.5196
1	28090002	28190001	230.742	730	10.0604	271	4.51952
20	6150002	6250001	293.2	1067	12.8058	379	4.51702
5	34730002	34830001	236.3	775	10.3352	70	4.51499
22	250002	350001	39.8789	220	1.74677	58	4.51286
22	90002	190001	27.4316	108	1.20449	5	4.50934
1	78820002	78920001	300.411	999	13.2107	498	4.50716
22	110002	210001	29.1421	112	1.29049	7	4.49711
2	82310002	82410001	208.947	687	9.25753	321	4.49637
25	1490002	1590001	144.979	469	6.42809	75	4.49531
2	62660002	62760001	558.179	1743	24.7817	144	4.49338
4	180002	280001	156.437	520	6.96799	54	4.48869
1	78800002	78900001	354.658	1144	15.8235	587	4.48629
22	130002	230001	29.3	114	1.31175	7	4.48133
5	38320002	38420001	419.721	1226	18.8347	77	4.47797
1	64020002	64120001	337.474	1103	15.1515	94	4.47725
2	82390002	82490001	137.205	578	6.16388	201	4.47635
22	260002	360001	40.7684	219	1.83373	62	4.4746
2	82580002	82680001	217.584	648	9.78882	222	4.4743
1	77370002	77470001	436.863	1351	19.6983	363	4.47104
5	41100002	41200001	276.716	650	12.5203	194	4.46606
3	84310002	84410001	118.737	417	5.38223	46	4.46342
1	77380002	77480001	426.837	1321	19.3822	356	4.46088
3	28780002	28880001	248.742	820	11.3027	409	4.45991
1	64110002	64210001	311.774	904	14.1675	63	4.45985
2	77630002	77730001	306.021	968	13.9233	30	4.45806
3	11820002	11920001	123.705	437	5.65409	42	4.45147
5	40490002	40590001	228.563	774	10.474	237	4.44771
1	77410002	77510001	406.805	1276	18.6488	400	4.44718
5	34720002	34820001	240.037	785	11.0167	74	4.44549
5	34760002	34860001	217.658	741	9.99236	66	4.44509
3	80690002	80790001	279.716	827	12.8435	193	4.44485
2	63480002	63580001	411.342	1474	18.9152	451	4.44272
2	76940002	77040001	228.826	825	10.5444	146	4.4397
22	190002	290001	37.7158	171	1.73889	19	4.43893
1	77360002	77460001	439.989	1380	20.3901	380	4.43153
2	48210002	48310001	426.211	1418	19.806	200	4.42756
5	34770002	34870001	227.521	805	10.5753	69	4.42724
2	7010002	7110001	408.437	1396	18.9881	238	4.42695
3	29180002	29280001	420.574	1327	19.5624	500	4.42621
4	23840002	23940001	233.5	756	10.8827	241	4.42331
1	28160002	28260001	285.421	1013	13.4257	321	4.41002
2	47220002	47320001	556.563	1727	26.2664	294	4.40526
3	28770002	28870001	246.247	824	11.6216	413	4.40523
1	78810002	78910001	322.074	1059	15.2398	562	4.40147
5	41110002	41210001	244.579	578	11.5932	145	4.39895
2	78310002	78410001	273.832	927	12.9919	97	4.39761
3	90250002	90350001	211.547	590	10.065	204	4.39356
3	28760002	28860001	251.379	839	12.0105	427	4.38749
3	64830002	64930001	178.653	629	8.55518	139	4.38421
2	77380002	77480001	480.705	1548	23.0334	350	4.38335
20	6170002	6270001	302.974	1087	14.5332	440	4.38177
1	77350002	77450001	439.668	1387	21.0994	397	4.38114
2	47180002	47280001	539.637	1684	26.0294	176	4.37378
5	34780002	34880001	234.189	855	11.3301	76	4.36944
2	26330002	26430001	296.247	1055	14.3481	303	4.36787
2	77430002	77530001	354.932	1175	17.259	255	4.36212
4	56060002	56160001	323.195	960	15.7169	43	4.36201
4	170002	270001	133.142	454	6.48256	49	4.36026
25	1510002	1610001	129.984	424	6.3354	69	4.35876
20	6160002	6260001	300.363	1071	14.6398	444	4.35874
3	28660002	28760001	130.226	596	6.35619	265	4.35672
1	94800002	94900001	114.984	379	5.62613	54	4.35315
3	90240002	90340001	218.068	631	10.7021	196	4.34881
4	23850002	23950001	253.268	810	12.4479	263	4.34669
2	82360002	82460001	193.926	684	9.53703	321	4.34582
3	28750002	28850001	244.158	822	12.0105	427	4.34544
5	58710002	58810001	478.395	1437	23.5356	101	4.34529
4	23820002	23920001	222.805	744	10.9771	245	4.34322
5	41090002	41190001	299.858	705	14.7943	248	4.34116
2	82380002	82480001	149.026	611	7.39202	227	4.33345
13	5930002	6030001	342.026	1098	17.0055	67	4.33003
1	78980002	79080001	370.732	1068	18.4479	168	4.32884
3	28740002	28840001	243.5	847	12.1187	431	4.32861
2	77390002	77490001	453.911	1492	22.6034	340	4.32779
4	23830002	23930001	237.726	768	11.8438	268	4.3271
2	77400002	77500001	448.568	1457	22.3884	335	4.3245
3	29190002	29290001	404.868	1289	20.2468	519	4.32169
2	74860002	74960001	359.021	1151	17.9637	283	4.32091
2	82350002	82450001	197.842	690	9.90325	319	4.3203
3	1280002	1380001	139.695	491	6.99379	31	4.32006
5	43480002	43580001	489.474	1621	24.5155	171	4.31946
5	40500002	40600001	248	823	12.4336	275	4.31803
3	28730002	28830001	229.821	798	11.6032	418	4.30792
13	3710002	3810001	412.953	1385	20.8987	246	4.30449
2	82340002	82440001	205.921	707	10.4396	339	4.30196
2	82330002	82430001	201.295	679	10.2081	334	4.30153
20	6820002	6920001	351.779	1112	17.8767	234	4.29851
2	82050002	82150001	47.0789	388	2.40444	7	4.29131
4	150002	250001	101.574	348	5.19016	36	4.2906
1	77340002	77440001	438.026	1388	22.4267	425	4.28773
2	82370002	82470001	170.016	635	8.73268	284	4.2831
1	77400002	77500001	385.053	1241	19.8122	428	4.28059
5	34710002	34810001	236.916	769	12.2083	81	4.27844
5	34790002	34890001	248.268	920	12.8208	79	4.27534
1	77220002	77320001	417.884	1266	21.6271	336	4.27219
5	41390002	41490001	227.858	698	11.7941	230	4.272
1	77230002	77330001	431.784	1298	22.3813	335	4.26995
2	82320002	82420001	201.295	666	10.44	340	4.26911
3	80890002	80990001	288.711	912	15.0306	325	4.26365
4	90700002	90800001	195.221	683	10.1782	34	4.26155
2	82400002	82500001	126.579	544	6.60201	183	4.26099
2	47190002	47290001	541.537	1694	28.2623	211	4.26011
25	1500002	1600001	108.447	357	5.66436	67	4.25894
3	28670002	28770001	126.942	550	6.6431	288	4.25617
2	20920002	21020001	315.089	975	16.522	188	4.2533
3	28720002	28820001	216.637	760	11.3641	407	4.25273
2	48200002	48300001	430.768	1416	22.623	203	4.25105
2	82410002	82510001	119.147	508	6.2936	168	4.24272
4	23860002	23960001	294.421	939	15.5588	312	4.24208
2	58020002	58120001	378.558	1210	20.0514	140	4.23874
2	59440002	59540001	381.437	1203	20.2351	159	4.23651
3	80880002	80980001	261.216	831	13.866	294	4.23562
1	80650002	80750001	524.058	1683	27.8748	586	4.23269
15	3110002	3210001	274.711	837	14.6226	174	4.23165
3	98440002	98540001	393.911	1259	21.0394	175	4.2267
1	32230002	32330001	280.426	836	15.0545	118	4.21936
3	80870002	80970001	248.868	801	13.3808	290	4.21715
2	77180002	77280001	373.789	1126	20.1151	209	4.21587
2	77700002	77800001	496.537	1558	26.7721	73	4.2131
3	28680002	28780001	141.221	578	7.63975	331	4.20829
22	140002	240001	30.9368	124	1.67965	8	4.2031
3	97800002	97900001	262.579	900	14.296	103	4.19907
1	78760002	78860001	452.268	1381	24.655	609	4.19722
2	74830002	74930001	373.284	1207	20.3536	276	4.19692
27	30002	130001	115.674	391	6.32322	138	4.19326
3	90260002	90360001	189.047	518	10.3473	207	4.19141
1	94810002	94910001	116.8	390	6.39656	62	4.1906
3	97810002	97910001	270.363	927	14.8144	109	4.18983
1	80660002	80760001	518.379	1651	28.5397	626	4.18297
2	77410002	77510001	403.389	1308	22.216	330	4.18251
3	29200002	29300001	378.837	1217	21.0048	503	4.17279
3	64840002	64940001	199.837	687	11.1541	176	4.16318
2	77290002	77390001	459.616	1467	25.7286	280	4.15898
4	23810002	23910001	204.895	695	11.4718	257	4.15872
4	120002	220001	92.0105	304	5.16364	37	4.15534
4	160002	260001	112.347	385	6.32203	48	4.15144
5	41080002	41180001	297.595	699	16.8165	284	4.1454
22	150002	250001	29.7	129	1.67965	8	4.14423
1	25290002	25390001	551.5	1725	31.2463	289	4.1416
3	80860002	80960001	241.547	766	13.6859	301	4.14155
4	90670002	90770001	275.311	956	15.5996	46	4.14148
2	77690002	77790001	461.163	1460	26.1357	71	4.14118
27	70002	170001	182.1	606	10.3696	176	4.1343
2	14070002	14170001	730.216	2418	41.6885	325	4.1306
1	25280002	25380001	556.779	1754	31.8724	295	4.12672
1	77330002	77430001	417.626	1332	23.9534	461	4.12391
1	32490002	32590001	323.768	955	18.6259	108	4.11958
2	77680002	77780001	438.226	1410	25.2499	67	4.11733
1	25270002	25370001	560.795	1753	32.5502	297	4.10674
2	77190002	77290001	385.705	1177	22.4353	236	4.10366
1	77240002	77340001	407.8	1257	23.7475	370	4.10201
4	130002	230001	92.8263	310	5.42523	36	4.09678
2	82040002	82140001	45.2947	366	2.65098	9	4.09475
5	41400002	41500001	227.416	700	13.3161	253	4.09409
1	64800002	64900001	401.732	1312	23.5387	459	4.09313
1	80670002	80770001	498	1589	29.2267	639	4.09079
3	28690002	28790001	177.068	648	10.3966	388	4.09013
4	140002	240001	93.8474	315	5.51123	38	4.08987
27	110002	210001	187.863	665	11.0366	166	4.08932
22	70002	170001	26.2526	107	1.54276	7	4.08888
1	77320002	77420001	420.842	1318	24.7728	463	4.08645
1	28080002	28180001	229.379	716	13.5081	300	4.08583
3	28710002	28810001	201.526	739	11.908	433	4.08096
2	77420002	77520001	369.084	1220	21.9372	324	4.0725
1	77310002	77410001	415.189	1313	24.7618	458	4.06758
2	59570002	59670001	405.132	1333	24.1677	275	4.06724
22	80002	180001	27.1737	107	1.6259	7	4.0629
2	47230002	47330001	533.632	1693	31.9804	368	4.06058
27	90002	190001	192.395	668	11.5342	176	4.06008
4	75310002	75410001	296.563	841	17.784	102	4.05968
3	57840002	57940001	214.679	569	12.9293	368	4.05347
2	7020002	7120001	411.953	1390	24.8485	296	4.05125
11	4940002	5040001	228.079	756	13.7606	293	4.05091
1	80340002	80440001	504.221	1515	30.4317	135	4.05041
2	59430002	59530001	381.747	1228	23.0449	156	4.0501
13	3720002	3820001	424.853	1386	25.6918	303	4.04758
1	77250002	77350001	405.389	1251	24.7109	390	4.03609
5	41380002	41480001	220.563	675	13.4704	213	4.03333
3	80700002	80800001	277.6	812	16.9649	251	4.03238
2	47170002	47270001	516.768	1614	31.7121	187	4.02641
1	78990002	79090001	362.937	1059	22.2996	202	4.02463
2	77280002	77380001	456.753	1474	28.1546	301	4.01997
11	4930002	5030001	222.042	750	13.7009	294	4.01849
2	54410002	54510001	343.384	1050	21.2195	66	4.01636
27	120002	220001	169.726	607	10.5024	144	4.01442
3	64850002	64950001	210.726	715	13.0406	207	4.01429
2	20910002	21010001	334.684	1039	20.7403	201	4.01229
1	94820002	94920001	115.053	386	7.13282	68	4.01168
3	90230002	90330001	230.942	682	14.3335	223	4.01007
11	4920002	5020001	238.979	807	14.8335	317	4.00995
4	90002	190001	89.0526	300	5.54396	42	4.00567
2	59580002	59680001	416.589	1381	26.0822	306	3.99749
2	59820002	59920001	305.632	1049	19.177	69	3.99434
3	28700002	28800001	201.463	744	12.6699	470	3.99104
5	41000002	41100001	271.453	682	17.1233	328	3.98667
2	26340002	26440001	303.942	1080	19.2226	382	3.98292
4	210002	310001	190.432	616	12.0535	82	3.98175
2	62690002	62790001	547.489	1757	34.7124	80	3.97931
4	110002	210001	90.3421	308	5.73698	42	3.97704
19	6080002	6180001	411.963	1296	26.2578	98	3.9717
3	29210002	29310001	368.284	1176	23.4828	474	3.97114
5	41410002	41510001	226.084	679	14.4728	278	3.96545
11	1570002	1670001	485.005	1384	31.1297	550	3.96164
1	80640002	80740001	542.105	1727	34.7965	643	3.96156
5	41070002	41170001	317.674	756	20.3918	338	3.96149
1	77300002	77400001	415.858	1287	26.7133	438	3.96046
27	80002	180001	196.616	657	12.6462	185	3.9586
2	77570002	77670001	309.8	1071	20.0088	64	3.95263
2	63490002	63590001	405.205	1461	26.2903	487	3.94605
2	7030002	7130001	425.611	1418	27.6481	327	3.94428
1	64810002	64910001	406.147	1345	26.3851	491	3.94421
3	80580002	80680001	324.516	1029	21.0939	126	3.94339
13	3730002	3830001	411.511	1329	26.8509	314	3.93789
2	77670002	77770001	426.737	1346	28.0554	72	3.927
13	3570002	3670001	455.005	1551	30.0483	109	3.92053
1	77260002	77360001	380.605	1199	25.1515	404	3.91958
2	26270002	26370001	339.737	1070	22.4986	107	3.91651
19	6070002	6170001	393.632	1229	26.1601	105	3.91141
5	41120002	41220001	235.763	560	15.6742	141	3.91088
3	80710002	80810001	304.579	863	20.2738	317	3.90913
1	28070002	28170001	214.047	684	14.2544	274	3.90845
5	41060002	41160001	316.7	754	21.0929	352	3.90829
11	4610002	4710001	296.032	925	19.752	60	3.90568
2	61890002	61990001	511.695	1570	34.2549	697	3.9009
3	98430002	98530001	368.047	1180	24.6782	215	3.89858
1	77280002	77380001	364.974	1180	24.5141	455	3.89611
5	41010002	41110001	286.353	707	19.274	352	3.89306
2	13650002	13750001	343.574	1024	23.1464	344	3.89176
1	58700002	58800001	280.547	858	18.919	346	3.89034
3	90220002	90320001	247.447	733	16.6902	231	3.89005
3	29330002	29430001	462.458	1396	31.1949	534	3.88994
2	20930002	21030001	333.647	1012	22.6472	224	3.88092
1	80680002	80780001	503.274	1606	34.178	630	3.8802
13	5970002	6070001	378.911	1200	25.7566	75	3.87884
5	41020002	41120001	282.542	690	19.2418	347	3.87615
3	64860002	64960001	216.647	717	14.8218	235	3.86956
1	77200002	77300001	420.958	1260	28.8722	342	3.86592
3	46220002	46320001	546.789	1724	37.5315	176	3.86481
5	41420002	41520001	221.321	672	15.1961	292	3.86436
3	97820002	97920001	260.884	903	17.9515	143	3.86123
3	46370002	46470001	388.058	1141	26.7026	562	3.86122
3	29340002	29440001	456.411	1371	31.4243	567	3.86038
1	94830002	94930001	111.495	379	7.69302	76	3.85728
1	77210002	77310001	423.242	1265	29.2341	359	3.85576
2	13660002	13760001	323.121	996	22.322	307	3.85553
2	77450002	77550001	326.926	1109	22.6137	170	3.8537
5	43470002	43570001	454.874	1503	31.4737	200	3.85325
2	77440002	77540001	350.547	1155	24.302	234	3.85046
5	41040002	41140001	315.847	758	21.9224	378	3.84875
2	62650002	62750001	588.505	1817	40.8894	231	3.84726
3	80850002	80950001	235.284	739	16.4099	334	3.84176
2	61880002	61980001	527.053	1600	36.8564	744	3.83796
11	4640002	4740001	295.679	954	20.7016	170	3.83622
5	41050002	41150001	312.379	748	21.9441	379	3.83139
3	27870002	27970001	382.379	1122	26.8853	385	3.83011
3	90270002	90370001	188.895	519	13.3352	240	3.82427
2	47240002	47340001	514.916	1647	36.3662	440	3.82367
1	64820002	64920001	404.174	1330	28.5791	521	3.82194
27	20002	120001	99.6947	334	7.05614	141	3.82057
2	63460002	63560001	420.858	1510	29.7917	481	3.82035
5	41030002	41130001	297.105	730	21.0518	372	3.81896
2	77200002	77300001	415.689	1256	29.4711	299	3.81813
1	64790002	64890001	376.821	1216	26.7929	411	3.81396
1	77290002	77390001	390.468	1214	28.0184	465	3.80076
1	64010002	64110001	313.679	1076	22.5463	127	3.79832
5	40070002	40170001	213.689	657	15.4064	327	3.79392
2	77660002	77760001	388.253	1225	28.0124	71	3.79286
5	40990002	41090001	256.958	657	18.5846	313	3.78935
1	77420002	77520001	404.637	1262	29.2938	413	3.78796
3	57830002	57930001	241.363	632	17.5659	411	3.78035
11	4910002	5010001	249.795	831	18.1897	365	3.77955
2	26350002	26450001	307.363	1067	22.3989	433	3.77844
13	3740002	3840001	408.495	1296	29.7828	353	3.77776
2	78270002	78370001	346.037	1126	25.2778	116	3.77498
4	60002	160001	83.0053	285	6.06665	47	3.77423
4	80960002	81060001	301.732	916	22.1111	153	3.77042
3	46380002	46480001	400.526	1165	29.3624	621	3.76986
1	77430002	77530001	399.568	1214	29.3242	407	3.76828
20	6830002	6930001	338.721	1092	24.8918	272	3.76636
1	28170002	28270001	297.558	1058	21.8772	384	3.76567
1	32220002	32320001	277.8	824	20.4704	147	3.76244
2	77270002	77370001	464.4	1456	34.2334	352	3.76189
2	77640002	77740001	329.858	1024	24.3201	55	3.76162
3	29320002	29420001	441.853	1337	32.5831	497	3.76137
1	28060002	28160001	204.542	673	15.0913	269	3.76061
1	80400002	80500001	536.547	1633	39.6101	160	3.75976
1	79000002	79100001	380.242	1114	28.3227	252	3.74689
4	70002	170001	84.5105	284	6.30172	47	3.74531
2	62640002	62740001	576.437	1759	43.0119	243	3.74435
4	75320002	75420001	306.005	864	22.8466	121	3.7435
5	41440002	41540001	181.295	576	13.5487	267	3.74211
1	77460002	77560001	400.647	1217	29.9723	400	3.74063
3	81420002	81520001	278.579	951	20.8483	372	3.74008
1	77440002	77540001	389.905	1183	29.3672	408	3.73085
3	97830002	97930001	242.026	838	18.2351	148	3.73038
27	10002	110001	79.6105	269	6.01409	112	3.72654
3	29220002	29320001	379.084	1203	28.6488	512	3.72597
22	50002	150001	22.7474	93	1.71954	7	3.7256
1	77270002	77370001	358.2	1159	27.1082	450	3.72396
4	80002	180001	83.2579	287	6.30172	47	3.72377
27	130002	230001	142.174	507	10.7819	129	3.72097
3	57820002	57920001	247.211	650	18.8187	423	3.7155
1	80630002	80730001	546.905	1721	42.0229	709	3.70204
1	77450002	77550001	383.558	1170	29.4962	411	3.70084
11	4600002	4700001	290.979	904	22.4001	81	3.69933
2	62630002	62730001	558.984	1683	43.0337	244	3.69927
2	74870002	74970001	355.689	1160	27.4178	319	3.69743
5	41490002	41590001	138.795	462	10.7444	202	3.6913
2	13670002	13770001	335.611	1039	26.0788	360	3.68584
5	41470002	41570001	163.784	498	12.7317	247	3.6853
2	54650002	54750001	456.453	1406	35.4976	134	3.68467
3	34150002	34250001	345.9	1149	27.0079	537	3.6789
2	77650002	77750001	356.484	1117	27.8404	67	3.67859
3	57850002	57950001	195.837	523	15.3194	377	3.67622
2	62620002	62720001	546.137	1656	42.8122	242	3.67317
11	4890002	4990001	244.526	843	19.2243	319	3.66899
3	84300002	84400001	107.758	387	8.47754	63	3.668
4	220002	320001	206.558	671	16.2709	117	3.66618
2	48190002	48290001	423.816	1398	33.4255	227	3.66442
4	40002	140001	74.5316	262	5.88008	45	3.66395
5	41480002	41580001	147.226	470	11.6378	222	3.66114
3	49630002	49730001	310.374	911	24.5631	117	3.65944
3	49380002	49480001	269.237	830	21.3254	56	3.65823
3	97850002	97950001	200.858	724	15.9157	153	3.65766
5	41450002	41550001	178.558	554	14.1519	274	3.65732
24	6310002	6410001	29.0842	94	2.30674	22	3.65631
4	56050002	56150001	333.2	990	26.4501	67	3.65504
2	76930002	77030001	223.679	786	17.7895	181	3.65233
5	41500002	41600001	143.189	468	11.3999	217	3.65083
3	97870002	97970001	174.226	623	13.9135	156	3.6464
3	34140002	34240001	349.795	1139	27.9689	518	3.64461
3	11810002	11910001	158.163	552	12.6744	93	3.64143
20	1440002	1540001	545.426	1729	43.7241	355	3.64088
22	60002	160001	23.7684	97	1.91065	8	3.63691
3	80720002	80820001	313.984	874	25.2439	397	3.63668
5	58850002	58950001	392.616	1332	31.6443	106	3.6331
4	78540002	78640001	445.126	1274	35.9479	290	3.63023
2	54640002	54740001	440.753	1380	35.6027	122	3.62991
4	50002	150001	78.4474	272	6.38008	48	3.62008
1	79020002	79120001	389.989	1116	31.774	274	3.61752
2	35890002	35990001	283.342	965	23.102	540	3.61645
4	80940002	81040001	361.342	1070	29.4732	175	3.61589
3	80840002	80940001	235.342	740	19.2155	367	3.61442
5	41430002	41530001	194.279	617	15.9071	302	3.61039
2	13680002	13780001	337.916	1055	27.6885	381	3.60931
1	28050002	28150001	195.247	640	16.0002	284	3.60914
2	20630002	20730001	220.305	743	18.0724	449	3.60765
3	90210002	90310001	254.226	762	20.865	253	3.60695
5	41510002	41610001	149.621	481	12.317	235	3.60259
2	35850002	35950001	259.768	864	21.4247	522	3.59988
2	74820002	74920001	387.011	1259	31.9322	344	3.59929
3	97880002	97980001	172.042	608	14.1988	172	3.59893
4	55640002	55740001	331.105	1018	27.3325	146	3.5986
5	38330002	38430001	433.837	1267	35.8416	135	3.59745
2	26360002	26460001	315.763	1063	26.0999	480	3.59673
5	41460002	41560001	172.637	535	14.2745	281	3.59623
2	77260002	77360001	475.2	1452	39.3631	401	3.59362
1	79010002	79110001	381.1	1115	31.613	274	3.59158
2	24480002	24580001	544.453	1768	45.2602	164	3.58849
3	46230002	46330001	556.205	1756	46.2907	191	3.58682
2	35880002	35980001	277.705	946	23.1414	555	3.585
2	13690002	13790001	345.126	1073	28.7611	400	3.58493
3	29230002	29330001	372.647	1186	31.0996	511	3.58284
2	59150002	59250001	189.095	627	15.7907	238	3.58196
2	59420002	59520001	363.832	1174	30.3844	205	3.58187
2	20620002	20720001	206.595	682	17.2919	398	3.57863
3	29310002	29410001	438.884	1329	36.7573	500	3.57774
20	6840002	6940001	342.105	1105	28.6558	265	3.57754
11	4590002	4690001	278.695	871	23.4133	114	3.57329
2	20600002	20700001	195.263	663	16.4154	397	3.5723
4	30002	130001	67.8579	242	5.71954	44	3.56855
3	90280002	90380001	188.642	540	15.9047	272	3.56813
2	20610002	20710001	199.347	666	16.8175	390	3.56725
25	1520002	1620001	174.526	567	14.7303	113	3.56659
2	77210002	77310001	455.289	1373	38.431	383	3.56644
5	41520002	41620001	155.405	490	13.118	256	3.56641
4	75300002	75400001	309.932	879	26.188	138	3.56497
2	77710002	77810001	501.216	1582	42.3641	122	3.56452
24	6320002	6420001	21.3211	69	1.8022	16	3.56445
1	62930002	63030001	249.074	972	21.075	417	3.56297
2	35860002	35960001	262.721	888	22.2778	543	3.55985
3	98040002	98140001	237.821	827	20.1703	238	3.55957
5	34700002	34800001	235.795	771	20.01	114	3.55874
4	80970002	81070001	290.342	886	24.6424	192	3.55854
13	3750002	3850001	395.011	1270	33.5514	378	3.55745
11	4550002	4650001	264.9	863	22.5452	313	3.55456
5	41130002	41230001	211.837	502	18.0807	127	3.55043
2	13640002	13740001	331.411	998	28.3201	322	3.54872
3	97840002	97940001	220.721	786	18.866	160	3.54837
3	84810002	84910001	217.8	650	18.7028	50	3.54168
2	57980002	58080001	385.542	1253	33.1366	318	3.54039
1	32500002	32600001	315.353	946	27.2597	125	3.53213
4	56070002	56170001	313.942	952	27.1763	80	3.53008
1	58690002	58790001	261.689	822	22.6823	356	3.52822
1	38000002	38100001	583.5	1805	50.6899	505	3.52496
3	98030002	98130001	250.726	850	21.8008	263	3.52366
20	1430002	1530001	560.289	1766	48.7938	444	3.5214
20	1450002	1550001	533.153	1693	46.5772	345	3.51685
2	59190002	59290001	51.0421	173	4.46011	53	3.51654
11	9300002	9400001	343.463	1116	30.0346	194	3.51546
2	35910002	36010001	276.184	968	24.1734	529	3.51414
3	46390002	46490001	388.074	1147	33.9785	577	3.51364
3	97860002	97960001	183.116	667	16.0633	157	3.51092
20	5930002	6030001	358.1	1139	31.4505	449	3.50921
5	41370002	41470001	199.7	630	17.5404	193	3.50908
2	19940002	20040001	388.863	1214	34.1744	189	3.50828
2	35870002	35970001	269.574	922	23.7081	574	3.50723
1	38010002	38110001	603.211	1870	53.1567	535	3.50434
3	80730002	80830001	328.579	897	29.0103	469	3.5016
1	14090002	14190001	527.332	1680	46.5753	229	3.50107
3	90200002	90300001	253.442	762	22.4252	259	3.49846
2	61870002	61970001	527.947	1609	46.7518	778	3.4973
3	57860002	57960001	192.716	517	17.0972	375	3.49464
4	23800002	23900001	194.521	672	17.295	277	3.4915
2	6980002	7080001	402.226	1405	35.8211	198	3.48913
3	34160002	34260001	349.121	1181	31.1574	590	3.48608
5	40060002	40160001	194.089	642	17.3502	346	3.4837
3	29350002	29450001	446.726	1353	39.94	578	3.48348
6	10910002	11010001	243.811	774	21.8012	325	3.48328
2	49350002	49450001	303.474	946	27.1522	187	3.48243
1	28040002	28140001	211.247	674	18.9195	315	3.48099
2	74810002	74910001	390.858	1265	35.0239	412	3.48023
3	34180002	34280001	358.947	1170	32.2563	571	3.47612
5	38310002	38410001	400.984	1191	36.0504	103	3.47546
2	59830002	59930001	305.337	1033	27.4673	124	3.47462
3	57810002	57910001	245.032	660	22.0645	468	3.47317
3	34170002	34270001	354.589	1183	31.9821	596	3.47081
2	65480002	65580001	327.637	1091	29.6314	518	3.4669
13	7620002	7720001	439.268	1475	39.7926	187	3.46453
3	29240002	29340001	375.558	1186	34.0812	522	3.46199
4	75330002	75430001	329.105	935	29.9331	147	3.45873
11	4580002	4680001	270.774	850	24.651	169	3.45737
1	75740002	75840001	65.1053	155	5.92881	32	3.45696
3	97790002	97890001	259.032	894	23.689	139	3.45084
3	80830002	80930001	253.268	767	23.1801	423	3.44971
3	29270002	29370001	400.853	1246	36.6952	485	3.44941
3	98530002	98630001	462.695	1442	42.3853	135	3.44842
1	43400002	43500001	314.389	967	28.8387	320	3.44647
2	77250002	77350001	470.195	1412	43.1343	433	3.44635
4	10002	110001	59.8474	214	5.49904	44	3.44403
3	90290002	90390001	172.337	510	15.854	270	3.44231
3	98050002	98150001	227.521	808	20.9324	244	3.44219
2	49360002	49460001	288.568	902	26.6648	202	3.4359
2	82590002	82690001	228.7	686	21.1558	222	3.43433
16	1700002	1800001	30.5316	91	2.82704	14	3.43294
5	41530002	41630001	162.774	497	15.0996	297	3.43028
34	1210002	1310001	149.032	465	13.8258	108	3.43018
2	35840002	35940001	233.974	765	21.7453	504	3.42757
1	94840002	94940001	122.653	417	11.4071	103	3.42658
3	97890002	97990001	173.558	623	16.1548	196	3.42538
1	58710002	58810001	266.095	822	24.8027	340	3.42337
3	98020002	98120001	251.637	851	23.4976	281	3.42076
3	29250002	29350001	392.695	1222	36.6746	533	3.42055
11	1560002	1660001	498.495	1444	46.5557	535	3.42055
34	1220002	1320001	150.058	464	14.0215	114	3.41981
11	2200002	2300001	191.058	638	17.8822	240	3.41741
2	13620002	13720001	308.032	959	28.8402	277	3.41693
16	1760002	1860001	29.8	89	2.79384	13	3.41499
2	59810002	59910001	319.837	1079	30.075	106	3.4107
2	58030002	58130001	384.395	1218	36.1789	154	3.40937
2	62610002	62710001	553.226	1645	52.0719	261	3.40929
3	57800002	57900001	267.616	751	25.2453	502	3.40607
16	1720002	1820001	29.6105	88	2.79384	13	3.40579
16	1730002	1830001	29.6105	88	2.79384	13	3.40579
16	1740002	1840001	29.6105	88	2.79384	13	3.40579
16	1750002	1850001	29.6105	88	2.79384	13	3.40579
2	61860002	61960001	526.311	1626	49.6988	774	3.40463
20	13430002	13530001	320.905	961	30.327	416	3.40347
3	29300002	29400001	424.421	1299	40.1142	497	3.40331
3	29260002	29360001	391.237	1217	36.9778	515	3.40331
2	59160002	59260001	134.011	447	12.6706	162	3.40279
5	34680002	34780001	257.653	822	24.3942	132	3.40082
2	24470002	24570001	548.547	1792	52.0893	171	3.39656
2	77230002	77330001	474.042	1412	45.0339	454	3.39593
2	77560002	77660001	314.174	1117	29.8488	97	3.39582
3	90190002	90290001	261.442	805	24.8889	281	3.39292
2	74800002	74900001	401.142	1288	38.2795	484	3.38947
1	38020002	38120001	621.163	1924	59.2957	632	3.38897
3	80820002	80920001	273.237	811	26.0867	472	3.38876
11	1580002	1680001	483.953	1392	46.2262	604	3.38808
20	13420002	13520001	341.384	1044	32.786	457	3.38025
2	77240002	77340001	475.2	1431	45.6553	459	3.37968
4	78550002	78650001	448.858	1295	43.1254	300	3.37965
3	57790002	57890001	271.353	780	26.1259	500	3.37662
4	23440002	23540001	281.7	886	27.1598	423	3.37461
3	29280002	29380001	395.668	1225	38.1871	483	3.37314
13	7630002	7730001	454.053	1519	43.8512	234	3.37217
2	74880002	74980001	359.611	1174	34.7518	325	3.37128
2	13630002	13730001	312.226	962	30.1971	296	3.37011
3	80740002	80840001	351.774	954	34.0461	548	3.36909
2	35830002	35930001	216.568	698	20.9799	438	3.36774
5	34690002	34790001	243.168	781	23.5581	129	3.36766
24	6290002	6390001	53.2737	180	5.16149	50	3.36756
20	14210002	14310001	10.4	44	1.00788	8	3.36718
1	28180002	28280001	294.789	1044	28.5762	405	3.3668
2	77220002	77320001	457.905	1375	44.4744	440	3.364
1	25300002	25400001	555.837	1726	54.011	286	3.36334
4	23430002	23530001	278.032	866	27.0296	428	3.36264
11	1590002	1690001	487.016	1415	47.3579	626	3.36229
11	4570002	4670001	269.142	855	26.2279	219	3.35919
1	80690002	80790001	464.311	1500	45.3402	563	3.35623
5	43460002	43560001	464.189	1501	45.3837	264	3.35447
5	58700002	58800001	478.142	1446	46.8094	154	3.35257
1	37980002	38080001	568.511	1767	55.7592	513	3.34991
2	59590002	59690001	403.058	1358	39.5332	344	3.34985
1	37970002	38070001	571.126	1766	56.1352	481	3.34683
2	78320002	78420001	244.626	833	24.0726	116	3.34511
3	57720002	57820001	378.616	1303	37.2709	406	3.34461
24	6300002	6400001	28.3526	92	2.79288	23	3.34366
20	13410002	13510001	380.153	1158	37.4534	515	3.34341
1	14100002	14200001	537.189	1706	52.9603	236	3.34245
2	59200002	59300001	63.2421	211	6.2506	59	3.33882
16	1710002	1810001	30.7	91	3.03989	15	3.33615
1	80620002	80720001	552.016	1738	54.7914	760	3.33269
1	37990002	38090001	580.858	1808	57.7054	550	3.33141
25	1480002	1580001	183.274	589	18.258	135	3.3274
3	98090002	98190001	257.2	930	25.6247	306	3.32728
22	270002	370001	30.5	181	3.04419	63	3.32468
3	98070002	98170001	246.805	879	24.6651	292	3.32283
2	60400002	60500001	382.405	1308	38.3521	120	3.31772
20	13440002	13540001	310.668	928	31.2176	410	3.31494
3	29290002	29390001	399.737	1236	40.177	496	3.31461
2	59840002	59940001	320.226	1068	32.2155	189	3.31327
5	11230002	11330001	604.589	1969	60.8378	775	3.31292
4	20002	120001	65.1368	236	6.55805	49	3.31213
34	1250002	1350001	178	552	17.9639	126	3.3087
2	63450002	63550001	407.826	1491	41.172	473	3.30822
4	230002	330001	231.947	742	23.4455	166	3.30641
3	98080002	98180001	259.368	921	26.2324	312	3.30558
3	90300002	90400001	172.868	538	17.5045	286	3.30387
3	98060002	98160001	234.774	840	23.7754	278	3.30373
2	26260002	26360001	329.858	1053	33.4353	121	3.3024
5	40980002	41080001	250.237	644	25.4252	296	3.29896
1	43460002	43560001	230.647	757	23.4861	224	3.29581
11	4560002	4660001	272.574	870	27.7604	276	3.29555
4	23870002	23970001	330.989	1054	33.7375	400	3.29436
3	97920002	98020001	188.258	674	19.2062	223	3.29307
1	64000002	64100001	285.979	1020	29.1842	155	3.29265
1	79030002	79130001	414.063	1180	42.2599	356	3.29249
3	52340002	52440001	354.2	1152	36.1636	407	3.29195
2	61910002	62010001	524.395	1605	53.569	710	3.29118
3	98100002	98200001	254.716	932	26.0389	311	3.29015
20	14200002	14300001	12.3053	55	1.26063	12	3.28706
1	62920002	63020001	274.221	1041	28.0975	393	3.28683
5	34800002	34900001	245.505	943	25.1744	104	3.28573
20	13400002	13500001	383.321	1172	39.3423	533	3.2844
2	59850002	59950001	346.963	1150	35.614	243	3.28427
1	80710002	80810001	436.826	1441	44.8528	484	3.28379
5	40050002	40150001	187.558	656	19.3008	373	3.28061
4	90660002	90760001	297.505	1030	30.6756	86	3.27775
3	46210002	46310001	544.147	1723	56.1285	232	3.27719
3	46360002	46460001	384.758	1146	39.6945	570	3.27694
3	81430002	81530001	288.811	998	29.801	387	3.27669
2	63990002	64090001	569.079	1821	58.7212	639	3.27668
1	80700002	80800001	451.421	1474	46.6933	510	3.27319
1	40810002	40910001	372.337	1232	38.5208	453	3.2729
20	13390002	13490001	369.063	1141	38.2685	528	3.26964
3	64870002	64970001	221.368	727	22.9871	241	3.26755
2	82030002	82130001	42.3316	347	4.3968	13	3.26721
4	23420002	23520001	262.058	835	27.3722	407	3.2591
3	80750002	80850001	360.689	982	37.7097	600	3.25775
3	98110002	98210001	257.1	959	26.9195	309	3.25561
3	64740002	64840001	205.926	820	21.6455	46	3.24999
2	62700002	62800001	529.521	1736	55.7059	122	3.24879
3	98010002	98110001	236.595	804	24.8911	295	3.24872
2	63980002	64080001	551.447	1751	58.1154	633	3.24623
3	80140002	80240001	530.468	1637	55.9243	560	3.24572
2	60460002	60560001	290.842	1031	30.7203	91	3.24297
1	87010002	87110001	377.811	1231	39.9255	198	3.24228
20	13450002	13550001	298.111	883	31.5115	391	3.2419
11	4660002	4760001	321.147	1007	33.9474	268	3.24186
2	47160002	47260001	476.605	1507	50.4763	240	3.23912
3	53570002	53670001	285.653	975	30.3509	400	3.23445
20	14050002	14150001	33.6	148	3.57334	45	3.23312
2	14060002	14160001	755.689	2460	80.3677	363	3.23311
3	97930002	98030001	197.258	702	20.9904	242	3.23228
1	78750002	78850001	457.842	1380	48.7391	634	3.2317
3	97780002	97880001	272.926	915	29.0944	193	3.2297
3	97910002	98010001	191.647	679	20.4656	237	3.22718
11	4540002	4640001	240.111	794	25.6441	336	3.227
3	52330002	52430001	380.821	1241	40.6837	449	3.22659
3	90310002	90410001	172.995	558	18.4983	285	3.22526
1	80330002	80430001	472.274	1426	50.7131	158	3.21919
3	29650002	29750001	418.189	1304	44.9716	177	3.21707
1	43470002	43570001	207.584	694	22.3495	214	3.21538
3	80800002	80900001	299.774	840	32.2819	570	3.21508
3	34190002	34290001	378.237	1251	40.737	599	3.21488
3	90180002	90280001	255.453	820	27.5344	312	3.21375
4	23450002	23550001	286.468	897	30.9644	443	3.20969
3	98120002	98220001	253.4	950	27.3913	304	3.20963
3	57730002	57830001	361.626	1221	39.1402	431	3.20778
1	43410002	43510001	305.989	935	33.1206	323	3.20768
2	59410002	59510001	352.637	1149	38.2303	254	3.2054
3	80570002	80670001	348.832	1108	37.8254	234	3.2051
2	60410002	60510001	351.479	1237	38.1187	106	3.20487
2	19930002	20030001	403.779	1250	43.7962	195	3.20469
2	74890002	74990001	361.111	1190	39.1732	319	3.2045
1	32510002	32610001	295.195	904	32.0265	131	3.20433
3	80150002	80250001	551.1	1714	59.8765	577	3.20225
2	78260002	78360001	359.742	1160	39.091	144	3.20205
4	62820002	62920001	327.158	1094	35.6323	633	3.19873
3	34130002	34230001	337.505	1118	36.7671	531	3.19842
3	52350002	52450001	324.958	1049	35.4078	359	3.19811
1	50030002	50130001	459.737	1478	50.1431	553	3.19669
5	41140002	41240001	179.174	438	19.5435	131	3.1966
2	20640002	20740001	259.274	860	28.285	522	3.19637
5	40470002	40570001	226.132	858	24.689	201	3.19522
11	1600002	1700001	469.663	1387	51.3882	562	3.19212
1	32210002	32310001	288.4	840	31.5588	209	3.19196
11	4950002	5050001	248.2	789	27.1634	327	3.19177
3	57780002	57880001	262.184	785	28.6997	498	3.19147
1	43430002	43530001	260.021	826	28.4895	274	3.19013
27	140002	240001	96.2421	369	10.5707	115	3.1866
20	14190002	14290001	15.6263	72	1.72074	17	3.18288
4	55650002	55750001	337.232	1049	37.1412	165	3.18265
1	28190002	28290001	313.958	1094	34.5824	448	3.18246
20	13380002	13480001	368.247	1141	40.5791	543	3.18187
20	6850002	6950001	348.679	1118	38.5117	252	3.17853
11	2210002	2310001	178.858	582	19.7568	210	3.17839
20	1420002	1520001	561.421	1759	62.0824	511	3.17683
3	64730002	64830001	214.705	852	23.7444	51	3.1767
2	13700002	13800001	329.984	1031	36.5994	372	3.17251
3	80810002	80910001	272.379	791	30.2181	532	3.17213
3	1240002	1340001	105.479	437	11.7057	26	3.17167
19	6060002	6160001	376.947	1171	41.8395	145	3.17143
2	54400002	54500001	375.079	1131	41.6409	121	3.17112
20	14040002	14140001	33.4526	144	3.71787	46	3.16957
20	1460002	1560001	535.921	1707	59.6464	361	3.16751
3	57870002	57970001	201.989	534	22.4969	394	3.16648
25	1210002	1310001	356.316	1151	39.7169	199	3.16533
2	54660002	54760001	483.974	1489	54.0275	194	3.16316
4	78600002	78700001	515.263	1474	57.5251	173	3.16305
20	13460002	13560001	266.605	789	29.7723	336	3.16266
3	80780002	80880001	319.795	896	35.7547	593	3.16094
4	78590002	78690001	521.558	1484	58.3263	207	3.16061
4	28440002	28540001	404.132	1341	45.2778	220	3.15795
5	40510002	40610001	263.974	859	29.5862	349	3.1574
2	63970002	64070001	547.9	1754	61.4398	644	3.15667
1	50020002	50120001	438.347	1440	49.1837	522	3.15582
4	75290002	75390001	315.874	887	35.5134	178	3.15291
1	79040002	79140001	438.953	1256	49.3844	421	3.15194
1	43450002	43550001	230.189	747	25.9135	240	3.15104
4	74990002	75090001	211.916	763	23.8717	228	3.15012
3	80160002	80260001	550.126	1706	61.9964	585	3.14951
3	80790002	80890001	308.5	869	34.7838	590	3.14878
4	75000002	75100001	213.695	773	24.1104	235	3.14783
11	2190002	2290001	185.416	627	20.9269	267	3.14733
1	58720002	58820001	286.068	872	32.3237	368	3.1457
2	7040002	7140001	404.168	1375	45.6718	363	3.14558
2	13510002	13610001	321.889	1041	36.3865	442	3.14509
1	43420002	43520001	275.484	863	31.1859	301	3.14301
5	11240002	11340001	590.058	1930	66.8108	775	3.1427
11	2020002	2120001	340.795	1086	38.6591	292	3.14002
3	98420002	98520001	366.421	1191	41.5898	275	3.1392
11	2010002	2110001	348.579	1114	39.5655	259	3.13917
19	6090002	6190001	443.037	1390	50.3079	139	3.13857
20	1370002	1470001	500.832	1554	56.9142	555	3.13746
3	53560002	53660001	251.316	872	28.5604	364	3.13741
3	90170002	90270001	249.068	821	28.3132	326	3.137
1	40800002	40900001	378.868	1245	43.0772	505	3.1367
25	1200002	1300001	363.005	1158	41.2974	200	3.13587
1	75730002	75830001	65.8368	156	7.49116	38	3.13563
3	57710002	57810001	407.158	1383	46.3316	384	3.13552
2	63500002	63600001	395.921	1425	45.0671	519	3.13507
2	35920002	36020001	267.384	956	30.4431	506	3.13473
1	64830002	64930001	396.147	1298	45.1051	532	3.13467
1	43440002	43540001	251.416	798	28.6359	275	3.13418
3	80910002	81010001	316.8	979	36.0908	391	3.13387
2	77460002	77560001	293.753	1015	33.4773	159	3.13335
3	1290002	1390001	146.721	493	16.7341	77	3.13221
14	1460002	1560001	458.147	1470	52.258	689	3.13209
1	62940002	63040001	218.479	886	24.9209	417	3.13206
2	13500002	13600001	309.605	1003	35.318	455	3.13196
15	2920002	3020001	194.489	583	22.1918	262	3.13159
2	60470002	60570001	284.732	1009	32.5213	100	3.13015
20	14170002	14270001	18.7263	90	2.14214	24	3.12794
2	61920002	62020001	527.089	1641	60.382	705	3.12586
2	64000002	64100001	558.879	1779	64.0473	640	3.12533
20	13370002	13470001	360.437	1127	41.3237	522	3.12471
3	80190002	80290001	565.142	1753	64.7977	599	3.1246
3	97940002	98040001	214.189	742	24.5671	285	3.12409
4	78580002	78680001	522.479	1474	59.9412	261	3.12375
4	54160002	54260001	379.816	1196	43.5781	313	3.12362
4	240002	340001	251.805	805	28.9771	199	3.11932
2	49370002	49470001	282.195	887	32.4974	247	3.1183
5	34670002	34770001	262.753	852	30.2848	159	3.11704
2	48220002	48320001	457.058	1511	52.7095	276	3.11624
3	80170002	80270001	530.295	1634	61.1925	565	3.11537
20	14030002	14130001	33.9526	139	3.92666	48	3.11215
2	65470002	65570001	339.789	1112	39.3032	533	3.11192
20	13470002	13570001	237.626	705	27.5088	303	3.11073
3	81410002	81510001	316.516	1041	36.6534	477	3.11026
1	50040002	50140001	469.216	1498	54.4209	618	3.10802
5	41540002	41640001	150.9	468	17.5119	339	3.10718
3	80770002	80870001	324.695	882	37.6835	611	3.10708
1	50050002	50150001	472.679	1510	54.8674	637	3.10684
1	80720002	80820001	426.705	1396	49.5368	506	3.10667
1	38030002	38130001	634.389	1954	73.7234	677	3.10518
3	52360002	52460001	305.726	983	35.5442	359	3.10455
3	46040002	46140001	346.247	1397	40.3249	318	3.10206
22	40002	140001	18.4316	79	2.14763	8	3.10136
2	61850002	61950001	526.274	1640	61.3992	772	3.09952
20	14220002	14320001	7.71053	28	0.902054	6	3.09554
1	94700002	94800001	134.142	467	15.6973	49	3.09517
3	80760002	80860001	338.842	911	39.6562	627	3.09499
2	78250002	78350001	383.363	1193	44.8672	178	3.09498
1	50000002	50100001	404.053	1356	47.3149	454	3.09418
2	49340002	49440001	304.7	955	35.7508	190	3.09134
5	22000002	22100001	69.4474	247	8.15647	21	3.0899
3	90160002	90260001	247.047	817	29.0191	335	3.08971
20	14000002	14100001	35.4579	131	4.16818	46	3.08862
25	1550002	1650001	285.053	903	33.5122	209	3.08847
20	1380002	1480001	507.679	1565	59.6866	539	3.08844
25	1540002	1640001	283.032	904	33.2817	212	3.08816
20	14140002	14240001	25.5737	122	3.00788	38	3.08784
5	21990002	22090001	72.7895	258	8.58075	21	3.08455
1	43480002	43580001	193.905	668	22.9121	220	3.08117
4	55630002	55730001	312.153	980	36.9059	126	3.08033
3	46050002	46150001	381.021	1493	45.0528	321	3.08018
20	14130002	14230001	27.2	132	3.21954	41	3.07868
1	77980002	78080001	268.579	780	31.8361	535	3.07661
20	14060002	14160001	32.9789	144	3.90922	49	3.07659
13	7610002	7710001	441.395	1471	52.3285	198	3.0764
20	13480002	13580001	213.684	636	25.3708	271	3.07424
13	7640002	7740001	431.147	1479	51.2105	274	3.07367
13	7600002	7700001	449.968	1513	53.463	189	3.07321
3	27860002	27960001	377.737	1099	44.9995	423	3.0694
4	78570002	78670001	502.847	1434	59.957	279	3.06812
3	97950002	98050001	229.574	782	27.3739	320	3.06809
1	77990002	78090001	245.237	704	29.2673	489	3.06681
3	80180002	80280001	549.268	1678	65.553	612	3.06678
4	23460002	23560001	286.353	904	34.1753	443	3.06676
2	96710002	96810001	551.274	1694	65.8137	464	3.06631
25	1230002	1330001	364.047	1145	43.4682	214	3.06609
11	9310002	9410001	358.058	1151	42.7778	251	3.06526
6	10920002	11020001	206.584	677	24.7458	311	3.06147
2	59400002	59500001	340.737	1125	40.817	271	3.06142
3	34120002	34220001	343.074	1102	41.1601	531	3.0592
20	13490002	13590001	204.668	604	24.6223	255	3.05525
1	50010002	50110001	419.995	1399	50.5982	501	3.05321
14	3510002	3610001	419.589	1255	50.6151	507	3.05134
2	59600002	59700001	391.226	1335	47.2	332	3.05115
25	1190002	1290001	356.9	1129	43.0602	208	3.05109
1	75710002	75810001	67.8842	161	8.19613	41	3.05006
4	62830002	62930001	291.405	991	35.2071	589	3.04909
1	37960002	38060001	562.021	1743	67.9596	474	3.04787
3	46410002	46510001	383.737	1172	46.4326	554	3.04691
4	27860002	27960001	136.284	452	16.5213	94	3.04422
20	1390002	1490001	514.932	1614	62.4465	533	3.04369
1	77470002	77570001	429.442	1290	52.0872	435	3.04346
3	84290002	84390001	99.7105	372	12.1087	89	3.0417
3	32890002	32990001	251.868	979	30.5991	530	3.04111
16	1770002	1870001	31.7053	96	3.85738	16	3.03903
3	29640002	29740001	428.368	1337	52.2054	237	3.03658
2	13590002	13690001	304.411	979	37.1486	225	3.03464
3	46400002	46500001	390.968	1176	47.7504	588	3.03347
3	97960002	98060001	238.021	812	29.0905	341	3.03247
2	13570002	13670001	328.779	1054	40.2372	310	3.03052
2	13610002	13710001	299.753	954	36.7269	263	3.02886
24	1110002	1210001	419.137	1395	51.4417	189	3.02641
1	49990002	50090001	438.832	1429	53.8638	521	3.02628
1	80610002	80710001	561.858	1753	68.9871	801	3.02581
2	49080002	49180001	128.158	408	15.7482	121	3.02466
3	89660002	89760001	268.647	699	33.017	385	3.02443
3	90320002	90420001	174.195	584	21.4097	290	3.02436
3	90110002	90210001	254.063	773	31.36	360	3.01819
2	13580002	13680001	312.137	1002	38.5313	261	3.01808
25	1220002	1320001	369.495	1180	45.6183	224	3.01787
34	1270002	1370001	182.774	563	22.5862	122	3.01654
16	1790002	1890001	31.6263	95	3.91257	17	3.01494
4	54170002	54270001	396.184	1249	49.1254	291	3.01163
34	1260002	1360001	176.137	547	21.8524	130	3.01084
5	34810002	34910001	240.247	953	29.8094	111	3.01068
3	98000002	98100001	236.868	799	29.4126	341	3.00958
20	1400002	1500001	528.821	1671	65.6933	541	3.00896
5	41550002	41650001	157.284	487	19.5495	371	3.00817
20	14120002	14220001	25.0316	126	3.11515	40	3.00638
20	1360002	1460001	493.095	1540	61.4164	585	3.00517
2	19950002	20050001	389.674	1244	48.5664	271	3.00424
2	60420002	60520001	312.653	1148	38.9673	105	3.00423
20	14180002	14280001	17.1842	82	2.14214	24	3.00396
3	52370002	52470001	288.795	944	36.0062	362	3.00373
2	13530002	13630001	330.526	1081	41.2162	411	3.00348
3	90150002	90250001	247.405	808	30.8571	354	3.0032
20	14010002	14110001	35.5158	132	4.43048	50	3.00292
3	46350002	46450001	380.337	1153	47.4924	571	3.00151
2	76540002	76640001	322.463	1051	40.2965	249	3.00041
3	57740002	57840001	358.537	1166	44.828	501	2.99965
3	29660002	29760001	417.221	1291	52.1691	185	2.99954
3	90130002	90230001	251.5	789	31.4563	362	2.99914
4	23240002	23340001	459.626	1332	57.5241	535	2.99822
1	87020002	87120001	381.695	1241	47.8196	247	2.99674
3	55180002	55280001	454.537	1325	56.951	411	2.9966
1	79050002	79150001	467.189	1356	58.5638	497	2.99593
3	91050002	91150001	429.032	1408	53.7864	764	2.99577
4	77040002	77140001	271.989	825	34.1039	226	2.99554
2	13540002	13640001	313.763	1034	39.3514	370	2.99519
2	63960002	64060001	526.805	1699	66.1825	610	2.99275
3	32880002	32980001	250.9	998	31.5401	540	2.99185
5	41560002	41660001	163.116	509	20.5124	380	2.99133
3	90090002	90190001	240.874	725	30.2986	349	2.99095
2	60430002	60530001	308.711	1119	38.8813	103	2.98911
3	80560002	80660001	340.874	1101	42.9367	264	2.98895
1	87910002	88010001	360.868	1210	45.4802	136	2.98816
3	90100002	90200001	248.921	758	31.3982	359	2.98693
2	59170002	59270001	91.1	318	11.4981	111	2.98606
5	21980002	22080001	80.3368	274	10.146	27	2.98516
1	43490002	43590001	179.384	643	22.6646	216	2.98454
3	91020002	91120001	383.958	1272	48.5659	728	2.98293
27	180002	280001	63.5368	246	8.04682	91	2.9811
34	1240002	1340001	158.616	493	20.1006	136	2.98023
4	78560002	78660001	482.453	1384	61.1667	325	2.97957
16	1780002	1880001	32.2105	97	4.08672	17	2.97852
2	35820002	35920001	203.142	652	25.7824	443	2.97803
2	19920002	20020001	414.695	1296	52.6923	218	2.97639
1	80410002	80510001	530.363	1620	67.5005	250	2.97401
2	13560002	13660001	331.411	1071	42.1861	346	2.97378
2	25240002	25340001	168.453	591	21.4467	82	2.97351
1	77190002	77290001	439.226	1324	55.9465	372	2.97285
5	22010002	22110001	70.6316	247	8.99976	32	2.97235
1	81660002	81760001	378.463	1152	48.232	322	2.97209
3	97970002	98070001	249.547	858	31.811	372	2.97171
5	40040002	40140001	173.168	647	22.0836	417	2.97113
3	57880002	57980001	200.532	531	25.5867	413	2.97036
25	1530002	1630001	242.689	778	30.9821	198	2.96961
1	64120002	64220001	299.684	860	38.333	113	2.96678
3	91030002	91130001	394.289	1314	50.4522	734	2.96627
20	14160002	14260001	20.9632	102	2.68825	28	2.96312
2	24500002	24600001	551.242	1761	70.7054	205	2.96279
20	14080002	14180001	27.4789	127	3.52891	41	2.96103
3	57770002	57870001	283.874	874	36.4849	571	2.95988
1	72840002	72940001	101.658	282	13.0714	161	2.95923
20	13560002	13660001	255.089	805	32.8101	373	2.95879
4	74980002	75080001	198.426	711	25.5542	241	2.95697
2	49070002	49170001	90.7474	277	11.688	92	2.95683
4	69390002	69490001	434.326	1313	55.9431	380	2.95675
2	20940002	21040001	332.026	969	42.8278	318	2.95468
1	87920002	88020001	366.158	1247	47.237	173	2.95448
13	5920002	6020001	339.105	1100	43.7487	130	2.95442
20	13650002	13750001	182.189	587	23.505	302	2.9544
20	1350002	1450001	476.974	1487	61.5394	590	2.95433
1	50060002	50160001	442.053	1417	57.0996	657	2.95267
3	91010002	91110001	378.984	1210	48.9763	729	2.95198
1	28200002	28300001	318.421	1084	41.1548	510	2.9518
1	49980002	50080001	449.058	1441	58.0428	564	2.95171
5	21970002	22070001	83.4105	278	10.791	30	2.9504
20	13990002	14090001	35.6105	133	4.60774	46	2.95017
3	90120002	90220001	254.874	783	32.979	373	2.95016
20	13520002	13620001	210.311	623	27.2148	294	2.95006
4	23790002	23890001	209.847	718	27.1634	312	2.9496
3	29670002	29770001	399.805	1243	51.7604	175	2.94938
20	13510002	13610001	193.189	561	25.0277	273	2.94842
20	13500002	13600001	184.821	543	23.9577	246	2.94757
5	21950002	22050001	91.3158	295	11.844	36	2.94671
1	32520002	32620001	270.121	842	35.0578	133	2.9458
20	1410002	1510001	543.547	1711	70.6242	558	2.94417
3	34200002	34300001	396.189	1292	51.5026	601	2.94347
5	38300002	38400001	376.058	1139	48.9517	109	2.94152
1	25260002	25360001	556.295	1753	72.4553	376	2.94069
1	50070002	50170001	429.4	1375	55.9348	641	2.9405
3	84820002	84920001	193.153	582	25.1785	70	2.93948
4	75010002	75110001	211.689	778	27.597	272	2.93937
4	54200002	54300001	465.616	1434	60.7606	311	2.93793
3	83430002	83530001	132.195	384	17.2633	191	2.93689
3	89680002	89780001	222.179	552	29.0148	340	2.93686
2	6940002	7040001	493.305	1695	64.4766	347	2.93563
20	13920002	14020001	47.3526	157	6.19302	59	2.93473
11	4650002	4750001	300.137	957	39.2719	237	2.93405
2	59390002	59490001	318.321	1068	41.6598	266	2.93375
6	10930002	11030001	198.074	654	25.9453	307	2.93249
4	75340002	75440001	356.063	1029	46.6811	217	2.93122
2	13600002	13700001	303.7	977	39.8175	250	2.93117
11	4880002	4980001	267.211	908	35.0349	345	2.93111
2	13520002	13620001	328.884	1074	43.123	427	2.93105
5	40970002	41070001	222.005	586	29.1099	254	2.93101
1	28030002	28130001	214.368	688	28.1104	372	2.93092
3	89670002	89770001	244.853	624	32.1746	375	2.92792
27	170002	270001	77.8632	296	10.2394	99	2.92681
1	78000002	78100001	221.184	637	29.0896	437	2.92667
11	2000002	2100001	357.421	1136	47.0597	239	2.92506
1	58680002	58780001	266.611	837	35.1682	394	2.92239
20	13570002	13670001	274.658	869	36.2305	421	2.92236
3	46240002	46340001	562.237	1803	74.1763	252	2.92215
22	30002	130001	16.2737	67	2.14763	8	2.92172
3	90140002	90240001	263.668	827	34.7969	399	2.92169
20	14020002	14120001	34.1947	138	4.51409	51	2.92127
1	49970002	50070001	460.216	1474	60.7676	583	2.92094
5	43450002	43550001	449.995	1441	59.4307	323	2.92063
13	3760002	3860001	384.032	1258	50.7893	438	2.91863
20	13600002	13700001	267.426	859	35.3763	444	2.91829
2	13550002	13650001	301.753	995	39.9305	318	2.9178
11	18700002	18800001	190.579	588	25.2501	307	2.91603
3	53580002	53680001	330.895	1119	43.855	485	2.91556
2	76530002	76630001	328.463	1079	43.5385	288	2.91537
1	14080002	14180001	527.016	1709	69.8896	310	2.9147
4	56080002	56180001	298.321	909	39.5714	118	2.91433
3	91040002	91140001	389.189	1288	51.6312	727	2.91416
1	75720002	75820001	68.3211	163	9.06832	46	2.91342
3	80200002	80300001	565.032	1728	75.0686	643	2.91205
1	32200002	32300001	280.442	819	37.2611	240	2.91196
5	58860002	58960001	376.537	1263	50.1001	140	2.90991
3	55190002	55290001	463.816	1344	61.7468	422	2.90912
3	55170002	55270001	443.584	1297	59.0564	438	2.90904
31	10002	110001	96.9474	334	12.9114	30	2.90856
3	90950002	91050001	413.942	1234	55.1295	716	2.90853
3	49370002	49470001	290.111	870	38.6785	93	2.907
3	83440002	83540001	131.658	381	17.5566	194	2.90671
3	91000002	91100001	363.368	1153	48.5377	709	2.90425
34	1280002	1380001	160.221	498	21.4338	94	2.9021
20	13640002	13740001	198.911	645	26.6099	332	2.90209
2	35930002	36030001	266.379	958	35.6541	492	2.90134
4	62840002	62940001	264.053	910	35.3509	547	2.90101
3	97990002	98090001	236.979	802	31.7556	367	2.89968
3	98540002	98640001	451.526	1403	60.5867	167	2.89774
14	1470002	1570001	479.432	1521	64.3368	735	2.89761
4	24350002	24450001	18.5842	53	2.49546	26	2.8967
20	13980002	14080001	35.3737	127	4.75179	46	2.89613
20	13540002	13640001	225.174	691	30.2496	326	2.89605
3	89690002	89790001	200.253	499	26.9102	311	2.8956
20	13590002	13690001	276.216	884	37.1376	461	2.89484
20	13910002	14010001	50.1263	169	6.74104	66	2.89452
1	75750002	75850001	58.1158	141	7.81581	44	2.89446
14	1450002	1550001	436.421	1404	58.7229	681	2.89373
3	83450002	83550001	127.637	360	17.1775	193	2.89345
34	1290002	1390001	157.758	490	21.242	90	2.89272
3	46420002	46520001	379.147	1176	51.0693	570	2.89223
20	13580002	13680001	282.258	892	38.0208	452	2.89215
2	62600002	62700001	550.926	1631	74.2544	306	2.89131
13	3560002	3660001	453.816	1511	61.1949	217	2.89062
4	23230002	23330001	459.205	1324	61.967	521	2.88957
20	13630002	13730001	208.274	673	28.1252	346	2.88855
3	90960002	91060001	388.268	1179	52.5055	694	2.88651
5	21940002	22040001	96.5158	321	13.054	39	2.88627
20	13530002	13630001	219.863	668	29.7676	314	2.88479
1	86200002	86300001	366.363	1130	49.645	585	2.88355
2	24490002	24590001	547.674	1758	74.2236	224	2.88337
3	96700002	96800001	457.4	1461	61.9926	290	2.88329
4	78530002	78630001	442.174	1273	59.9453	343	2.88289
2	18890002	18990001	329.742	1008	44.7169	146	2.88245
24	1120002	1220001	434.321	1417	58.9603	204	2.88095
4	77280002	77380001	291.053	898	39.533	123	2.88015
2	76920002	77020001	221.3	773	30.0729	219	2.87947
25	1560002	1660001	303.979	948	41.3144	220	2.87926
4	54190002	54290001	449.7	1401	61.1273	319	2.87907
3	80130002	80230001	509.063	1561	69.2449	669	2.87807
2	54530002	54630001	263.726	944	35.8834	111	2.87765
3	81440002	81540001	310.211	1063	42.2296	433	2.87692
1	50080002	50180001	424.837	1345	57.8708	666	2.876
3	55200002	55300001	469.821	1353	64.0024	424	2.87591
2	54670002	54770001	487.326	1493	66.3913	228	2.87582
3	48740002	48840001	167.137	452	22.7754	424	2.87548
15	3120002	3220001	279.311	862	38.0643	203	2.87536
2	64010002	64110001	560.589	1782	76.4135	674	2.87504
2	76550002	76650001	318.721	1026	43.4735	254	2.87409
4	55620002	55720001	319.784	1001	43.6202	140	2.87403
3	90990002	91090001	358.889	1141	48.9845	707	2.87314
3	48730002	48830001	166.116	456	22.6785	403	2.8728
20	14070002	14170001	30.0895	135	4.11658	48	2.86974
4	69380002	69480001	451.395	1364	61.7637	436	2.86956
2	6950002	7050001	477.405	1666	65.3478	380	2.869
20	13610002	13710001	248.763	809	34.0705	407	2.86818
4	250002	350001	261.732	821	35.8466	238	2.86818
2	18910002	19010001	421.584	1226	57.7492	223	2.86795
2	77720002	77820001	490.532	1585	67.2148	197	2.8675
24	6340002	6440001	7.34211	21	1.00621	7	2.86726
20	13550002	13650001	231.368	724	31.7293	347	2.8663
13	5980002	6080001	367.084	1184	50.3423	122	2.86627
2	14080002	14180001	728.074	2418	99.9013	469	2.86551
1	79060002	79160001	496.116	1443	68.1144	578	2.86464
5	40030002	40130001	167.747	654	23.059	429	2.86289
3	97980002	98080001	238.668	831	32.8086	381	2.86286
3	48720002	48820001	164.937	463	22.6806	400	2.86238
2	49380002	49480001	265.205	853	36.4993	274	2.86117
3	57750002	57850001	336.705	1091	46.3588	535	2.86057
27	150002	250001	84.6684	322	11.6579	111	2.86052
2	63510002	63610001	386.916	1381	53.2845	495	2.86023
2	96720002	96820001	558.105	1710	76.8844	510	2.85977
5	41150002	41250001	163.489	418	22.532	147	2.85915
20	14110002	14210001	24.8789	126	3.42929	43	2.85894
14	3500002	3600001	416.184	1254	57.371	506	2.85883
5	21960002	22060001	83.9421	270	11.5764	34	2.8582
1	41690002	41790001	110.953	467	15.3022	168	2.85813
3	57890002	57990001	194.974	543	26.8937	402	2.85794
1	79070002	79170001	507.237	1487	70.0344	594	2.85652
2	59610002	59710001	399.532	1350	55.2124	324	2.85525
25	1180002	1280001	379.853	1215	52.5131	248	2.85469
1	49960002	50060001	467.926	1502	64.7004	610	2.85443
4	75280002	75380001	306.984	876	42.4857	205	2.85312
13	7650002	7750001	452.484	1551	62.6663	343	2.85211
3	90940002	91040001	427.737	1277	59.2535	763	2.85175
2	13710002	13810001	325.916	1031	45.1534	364	2.85159
3	83590002	83690001	131.774	380	18.3	124	2.84814
1	81670002	81770001	360.763	1118	50.1044	262	2.84804
2	74790002	74890001	412.805	1333	57.3688	532	2.84712
1	72960002	73060001	114.742	284	15.9513	210	2.84665
1	81650002	81750001	388.279	1175	54.0191	383	2.84555
2	58040002	58140001	388.768	1235	54.0984	219	2.84525
20	13680002	13780001	128.237	411	17.8677	223	2.84339
2	6970002	7070001	399.816	1405	55.7418	274	2.84251
2	59860002	59960001	392.395	1280	54.753	285	2.8413
4	75020002	75120001	227.568	790	31.7917	316	2.83958
5	58690002	58790001	468.316	1427	65.441	195	2.83922
2	60390002	60490001	413.253	1369	57.8435	175	2.8368
4	24410002	24510001	16.1632	44	2.26398	30	2.83578
2	77550002	77650001	317.368	1134	44.4548	145	2.83575
4	54150002	54250001	375.674	1155	52.6436	324	2.83515
2	24460002	24560001	531.589	1732	74.5184	237	2.83464
20	14150002	14250001	22.6263	108	3.172	34	2.83454
3	48750002	48850001	158.505	419	22.2365	415	2.83353
4	23470002	23570001	278.458	877	39.0741	430	2.83318
11	18710002	18810001	186.953	569	26.2606	304	2.8317
5	21930002	22030001	102.732	356	14.4329	42	2.83145
20	13670002	13770001	142.074	450	19.9627	251	2.83126
34	1230002	1330001	163.226	505	22.9379	143	2.83107
3	29360002	29460001	439.468	1343	61.7635	626	2.83093
1	87930002	88030001	341.147	1174	47.9553	189	2.83063
4	1400002	1500001	549.963	1742	77.3538	335	2.82979
5	29390002	29490001	322.684	1221	45.3951	476	2.82951
20	13620002	13720001	228.247	741	32.1316	382	2.82853
4	55660002	55760001	362.668	1143	51.0726	233	2.82803
2	18530002	18630001	260.563	837	36.7083	531	2.82745
3	57760002	57860001	306.384	975	43.1777	584	2.82698
2	76520002	76620001	311.447	1041	43.9262	291	2.82584
1	72970002	73070001	113.405	278	15.9981	219	2.82552
20	13930002	14030001	43.8947	148	6.19231	55	2.8255
5	11220002	11320001	589.774	1929	83.2133	789	2.82527
3	53550002	53650001	223.579	783	31.5645	346	2.82441
4	77030002	77130001	282.037	845	39.8361	228	2.82373
3	33870002	33970001	400.389	1277	56.6116	583	2.82224
1	80600002	80700001	588.4	1832	83.2277	851	2.82166
2	6960002	7060001	432.205	1509	61.1369	332	2.8216
3	58280002	58380001	310.626	952	43.9821	624	2.82019
20	13660002	13760001	159.826	516	22.6355	289	2.81985
3	32870002	32970001	260.911	1051	36.9615	596	2.81946
25	980002	1080001	383.121	1225	54.2817	241	2.81926
3	29630002	29730001	438.2	1397	62.1541	292	2.81767
1	87940002	88040001	349.958	1200	49.6837	238	2.81634
3	83580002	83680001	115.489	335	16.4118	131	2.81495
2	25230002	25330001	179.589	627	25.5282	94	2.81454
5	40080002	40180001	220.247	673	31.318	363	2.81406
3	83420002	83520001	135.005	396	19.2109	214	2.81302
1	79080002	79180001	505.958	1538	72.0366	621	2.81222
20	13940002	14040001	43.2105	144	6.15265	55	2.8121
11	18730002	18830001	167.379	512	23.8356	275	2.81193
2	26370002	26470001	307.284	1072	43.775	509	2.8114
1	40820002	40920001	391.816	1308	55.8184	528	2.81136
25	1360002	1460001	285.179	857	40.6438	217	2.81076
11	4670002	4770001	331.874	1030	47.3129	325	2.81033
4	77290002	77390001	279.568	863	39.8564	118	2.81032
20	13890002	13990001	59.6842	199	8.52914	96	2.80688
2	57970002	58070001	376.779	1255	53.8884	400	2.80567
1	58730002	58830001	283.358	866	40.5318	388	2.8055
3	81450002	81550001	307.732	1058	44.0521	425	2.80439
3	80550002	80650001	332.611	1069	47.6154	299	2.80433
1	32530002	32630001	256.621	812	36.7434	124	2.80408
1	14110002	14210001	544.068	1738	77.9018	339	2.80406
1	75760002	75860001	54.4316	140	7.80315	48	2.80231
3	89650002	89750001	271.911	722	39.0098	403	2.80122
4	90650002	90750001	313.416	1076	44.9732	115	2.80094
11	4960002	5060001	257.468	810	36.9462	345	2.8009
11	18740002	18840001	160.916	503	23.0944	283	2.80069
3	48660002	48760001	136.095	527	19.5413	334	2.80001
20	13690002	13790001	118.389	381	17.0038	199	2.79961
24	6330002	6430001	7.00526	20	1.00621	7	2.79951
24	1100002	1200001	421.068	1406	60.5256	219	2.79844
3	83570002	83670001	104.732	299	15.0664	145	2.79729
2	63440002	63540001	411.711	1462	59.2434	506	2.7969
1	41700002	41800001	120.747	492	17.3786	194	2.7966
25	1240002	1340001	361.405	1117	52.0205	279	2.79646
2	19960002	20060001	395.279	1261	56.9331	370	2.79553
5	34660002	34760001	257.868	847	37.1424	185	2.7955
1	80730002	80830001	423.021	1354	60.9336	517	2.79542
4	62850002	62950001	249.705	858	36.0043	541	2.79399
5	29240002	29340001	273.595	1018	39.4589	559	2.79362
20	6860002	6960001	357.337	1114	51.5466	269	2.79334
3	90970002	91070001	366.895	1142	52.935	732	2.79307
3	29680002	29780001	422.732	1300	61.0043	198	2.79276
3	55050002	55150001	297.342	1007	42.9107	317	2.79272
3	34110002	34210001	333.321	1084	48.1221	564	2.79214
1	50090002	50190001	405.874	1272	58.6806	673	2.79008
3	81400002	81500001	321.937	1061	46.5874	500	2.78876
11	18720002	18820001	177.463	530	25.7007	282	2.78764
2	49330002	49430001	301.753	956	43.7296	182	2.78669
4	74970002	75070001	199.779	726	28.9656	265	2.78599
3	48710002	48810001	154.942	456	22.5088	365	2.78317
13	3770002	3870001	357.574	1169	51.9539	435	2.78294
2	65490002	65590001	340.179	1135	49.4544	538	2.78212
20	13360002	13460001	365.684	1140	53.1909	551	2.78135
3	78570002	78670001	249.9	855	36.3497	282	2.78133
11	4970002	5070001	257.263	809	37.4623	357	2.77974
4	54180002	54280001	422.232	1336	61.5538	326	2.77812
4	28450002	28550001	390.674	1298	56.9912	246	2.77715
1	94850002	94950001	139.584	469	20.3681	151	2.77675
1	71990002	72090001	437.116	1420	63.7989	726	2.77641
11	4980002	5080001	263.537	832	38.474	382	2.77605
3	52320002	52420001	414.126	1339	60.4668	556	2.77586
3	58270002	58370001	317.563	964	46.3677	642	2.77585
2	77540002	77640001	324.889	1164	47.4866	155	2.77436
27	160002	260001	87.4579	332	12.8012	115	2.7723
2	77470002	77570001	279.368	983	40.8935	154	2.77223
3	81460002	81560001	301.958	1038	44.2136	402	2.77179
2	48180002	48280001	423.995	1393	62.1097	303	2.77116
1	80590002	80690001	578.342	1824	84.7351	841	2.77089
3	90980002	91080001	345.716	1097	50.6699	720	2.77039
1	28210002	28310001	323.889	1085	47.4986	514	2.76955
2	15540002	15640001	365.2	1219	53.5736	356	2.76909
3	55210002	55310001	452.542	1322	66.398	410	2.76884
19	1840002	1940001	452.937	1549	66.4969	588	2.76795
20	14090002	14190001	25.5947	121	3.758	44	2.76781
3	89700002	89800001	184.479	456	27.1106	308	2.76653
2	18520002	18620001	235.958	759	34.7298	494	2.76428
1	38040002	38140001	626.437	1930	92.3015	696	2.76274
5	11250002	11350001	571.605	1869	84.2812	766	2.76174
4	260002	360001	261.095	829	38.4993	248	2.76167
3	29620002	29720001	436.916	1388	64.4283	304	2.76159
5	29400002	29500001	330.768	1250	48.7778	471	2.76152
6	10890002	10990001	279.121	865	41.1627	342	2.76148
3	83410002	83510001	139	412	20.5079	232	2.76083
2	48230002	48330001	449.974	1488	66.4138	309	2.76029
2	78330002	78430001	228.884	768	33.7845	135	2.76018
3	57700002	57800001	413.458	1403	61.0299	401	2.76015
3	68520002	68620001	522.274	1567	77.1476	396	2.75911
2	18510002	18610001	232.879	742	34.4343	495	2.75766
4	54210002	54310001	470.774	1444	69.6154	333	2.75756
[truncated: 4,825 more rows]

## Sheet: Huiyang
Chromosome	Start	End	PI-local	N_VARIANTS	PI-Leghorn	N_VARIANTS	Log2(PI-Local/PI-Leghorn)
[truncated: 6,509 more rows]

[truncated: 6 more sheets: Jianghan, Pakistan, Shiraz, Wuhua, Zahedan, Venn diagram]
